# Supplementary material for: Interactome-Wide Prediction of Protein-Protein Binding Sites Reveals Effects of Protein Sequence Variation in Arabidopsis thaliana
Source: PLoS One. 2012 Oct 15;7(10):e47022. doi: 10.1371/journal.pone.0047022 (PMC3471968; doi:10.1371/journal.pone.0047022)
Supplement: Table S1 — Human, yeast and Arabidopsis protein-protein interaction networks used in this work. (XLSX) [file pone.0047022.s005.xlsx]

## Sheet: Human PPI network
Protein A	Protein B	Human protein-protein interaction network.
00001	00001
02761	00007
16000	00017
01513	00115
03311	01281
03995	01281
04199	01281	Bioinformatics. 2010 Oct 15;26(20):2610-4. Epub 2010 Aug 27.
04404	01281	Simple sequence-based kernels do not predict protein-protein interactions.
05961	01281
06090	01281
06901	04060
06980	01281
09004	01281
09218	01281
01525	00115
09273	01281
11829	01281
16176	01281
06901	05964
05859	01282
02557	01283
02558	01283
03143	01283
03356	01283
09251	01283
01740	00115
06901	03139
01320	01284
01398	01284
01457	01284
01490	01284
06901	08999
01496	01284
01284	01537
01813	01284
02248	01284
01822	00115
02514	01284
02635	01284
02710	01284
02786	01284
02824	01284
02834	01284
03060	01284
03131	01284
03342	01284
03362	01284
01823	00115
03592	01284
03657	01284
03737	01284
03832	01284
04162	01284
04669	01284
04770	01284
04954	01284
05136	01284
05153	01284
02694	00115
05402	01284
05772	01284
09121	01284
06901	13783
06901	08432
01285	01285
01425	01285
01430	01285
02421	01285
02545	01285
02767	00115
02641	01285
04092	01285
04094	01285
04191	01285
04199	01285
05026	01285
05667	01285
06901	02877
10406	01285
11803	01285
02820	00115
01796	01286
01808	01286
06901	04552
06901	09318
02341	01286
02511	01286
06901	08298
06901	03280
03100	01286
06901	01617
02989	00115
03615	01286
05984	04782
06400	04782
01263	04782
04241	18669
04241	13692
04241	05280
07205	01286
04241	01166
08928	01286
03511	00115
04241	18086
04241	06416
04241	15690
01286	00241
04241	09205
01287	01287
01301	01287
01381	01287
01398	01287
01470	01287
16375	00017
06980	00115
01475	01287
01498	01287
01698	01287
01819	01287
02496	01287
01287	02777
02784	01287
02786	01287
03311	01287
03312	01287
00903	00116
03596	01287
04228	01287
04404	01287
04669	01287
05062	01287
05156	01287
05480	01287
08924	01287
09155	01287
11601	01287
01080	00116
16053	01287
16097	01287
18100	01287
01288	01288
01320	01288
01288	01819
02314	01288
02510	01288
02514	01288
02859	01288
01425	00116
03139	01288
03167	01288
01288	03199
04603	01288
09033	01288
16849	01289
05540	01290
05665	01290
05888	01290
01455	01291
01740	00116
01827	01291
05957	01291
15914	01291
02729	01292
02784	01292
03714	01292
05130	01292
05149	01292
07784	07784
03427	01293
00408	00117
03822	01293
04558	01293
01475	01295
01809	01295
05706	01295
02863	01296
03891	01296
04408	01296
05345	01296
00409	00117
06735	01296
09436	01296
15273	01296
01297	01297
01867	01297
01889	01297
02570	01297
02780	01297
03076	01297
03237	01297
00765	00117
08369	01297
01298	01298
01305	01298
01901	01298
02765	01298
06828	01298
04241	02866
01681	01299
02405	01299
02740	01299
00880	00117
02997	01299
03371	01299
06117	01299
07385	01299
15214	01299
02363	01300
02364	01300
02824	01300
03446	01300
01750	00117
01301	01301
01320	01301
01301	01398
01425	01301
01430	01301
01475	01301
01490	01301
01301	01501
01301	02248
02378	01301
16446	00017
01819	00117
02496	01301
02510	01301
01301	02514
02527	01301
01301	02570
02710	01301
02780	01301
02799	01301
02834	01301
02859	01301
02073	00117
02941	01301
03131	01301
03135	01301
01301	03199
03362	01301
03479	01301
01301	03583
03926	01301
01301	03945
10245	04782
05167	00117
01301	04028
04094	01301
04199	01301
04248	01301
04927	01301
05392	01301
05396	01301
05558	01301
01301	05667
05772	01301
11384	00117
05866	01301
05926	01301
06571	01301
06572	01301
01301	06849
09033	01301
09765	01301
09819	01301
10406	01301
10942	01301
00150	00118
11888	01301
12203	01301
16097	01301
16834	01301
01302	01302
01305	01302
01409	01302
01518	01302
01574	01302
01702	01302
01078	00118
01793	01302
01796	01302
01804	01302
01809	01302
01839	01302
02061	01302
02436	01302
02437	01302
02511	01302
02534	01302
01475	00118
02566	01302
02777	01302
02779	01302
02829	01302
02941	01302
02995	01302
03031	01302
03100	01302
03137	01302
03221	01302
03520	00118
03251	01302
03343	01302
03438	01302
03463	01302
03479	01302
03554	01302
03570	01302
03927	01302
04023	01302
04070	01302
05153	00118
04078	01302
04206	01302
04266	01302
04378	01302
04380	01302
04386	01302
04395	01302
04517	01302
05140	01302
05349	01302
00120	00120
05668	01302
05895	01302
06007	01302
06320	01302
06817	01302
06829	01302
06888	01302
07129	01302
07455	01302
08835	01302
03196	03950
00289	00120
08928	01302
08950	01302
09045	01302
09201	01302
09310	01302
09467	01302
09820	01302
09896	01302
10845	01302
11768	01302
00344	00120
16029	01302
16045	01302
16360	01302
18082	01302
04055	04782
04026	04782
06774	04782
10166	04782
13049	04782
02964	04782
00345	00120
15248	04782
04381	09281
02619	01303
02995	01303
03100	01303
03343	01303
04380	01303
09820	01303
16360	01303
02511	01304
00346	00120
02732	01304
02995	01304
03100	01304
03343	01304
04206	01304
04395	01304
06888	01304
07455	01304
09820	01304
16360	01304
00384	00120
04381	02995
01801	01305
02098	01305
02372	01305
03336	01305
03543	01305
06007	01305
04381	03356
01492	01307
00553	00120
04381	07895
01309	01308
01498	01308
01500	01308
01501	01308
02484	01308
09011	01308
00554	00120
05406	01309
02534	01310
03143	01310
04015	01310
04016	01310
04380	01310
05610	01310
06780	01310
04381	09284
02718	01311
00798	00120
04353	01311
06124	01311
09631	01311
04381	07284
02718	01312
04353	01312
06124	01312
09631	01312
02225	01313
02534	01313
01006	00120
02718	01313
02995	01313
03221	01313
03356	01313
03374	01313
04353	01313
04380	01313
06124	01313
09631	01313
02995	01319
01281	00120
03221	01319
04380	01319
04587	01319
04687	01319
05014	01319
05015	01319
05017	01319
06901	01319
01320	01320
07784	03500
00079	00018
01461	00120
01398	01320
01475	01320
01490	01320
01495	01320
01746	01320
01809	01320
01819	01320
01827	01320
01866	01320
02248	01320
01964	00120
02301	01320
02514	01320
02543	01320
02694	01320
02740	01320
02780	01320
02900	01320
03060	01320
03131	01320
03340	01320
02416	00120
03362	01320
03596	01320
03916	01320
03926	01320
04133	01320
04268	01320
04387	01320
04404	01320
03763	05431
04762	01320
03242	00120
05026	01320
03763	00628
05587	01320
05955	01320
06100	01320
02780	08924
06372	01320
07304	01320
04381	01658
09922	00120
16021	01320
16463	01320
03612	01321
04056	01321
04163	01321
10192	01321
12480	01321
03414	01322
03795	01322
09289	01322
06311	01463
01323	01323
01398	01323
01443	01323
01498	01323
01825	01323
02060	01323
02130	01323
02406	01323
02661	01323
02694	01323
06311	10145
03019	01323
03127	01323
03382	01323
03414	01323
03537	01323
03565	01323
03606	01323
03795	01323
03825	01323
03855	01323
00287	00121
03972	01323
04056	01323
04108	01323
04162	01323
04163	01323
05253	01323
05375	01323
05559	01323
05706	01323
09207	01323
00292	00121
09289	01323
09302	01323
09321	01323
09406	01323
09433	01323
10192	01323
10227	01323
10458	01323
10869	01323
11005	01323
00293	00121
11763	01323
11894	01323
11937	01323
12479	01323
12480	01323
13573	01323
14371	01323
15244	01323
16833	01323
04381	05119
00080	00018
00554	00121
17973	01323
18100	01323
04381	01872
04381	18086
03346	01324
11966	01324
01374	01325
01498	01325
01525	01325
01903	01325
00733	00121
04910	01325
08910	01325
04381	00792
01787	01326
03800	01326
09212	01326
09299	01327
04381	03982
01891	01328
08880	01328
01461	00121
01329	01329
01329	01459
01329	15920
01574	01330
03100	01330
06163	01330
08491	01330
16041	01330
02583	01331
02537	01332
03335	00121
02760	01332
01334	01334
01810	01334
02608	01334
02818	01334
02819	01334
04424	01334
05502	01334
04381	01619
02798	01335
06311	03736
04380	01335
06097	01335
01336	09251
02788	01337
03399	01337
03605	01337
05343	01337
01342	01338
03242	01341
08855	00121
05972	01341
18285	01341
04381	15650
09506	01342
04381	00216
04381	07606
04381	01617
11936	01343
04381	03811
00122	00122
06170	04782
01347	01345
02666	01345
03276	01345
01456	01346
01574	01346
01796	01346
02436	01346
02437	01346
02479	01346
00803	00122
02867	01346
03247	01346
03382	01346
03570	01346
04070	01346
04078	01346
04533	01346
05258	01346
05418	01346
01006	00122
06156	01346
06780	01346
06794	01346
07185	01346
07521	01346
08950	01346
09118	01346
09123	01346
09770	01346
10502	01346
01417	00122
11297	01346
12048	01346
00207	04782
01348	01347
05406	01347
05946	01347
01461	01348
04114	01348
01706	01351
01414	01355
00081	00018
01488	00122
02799	01355
01360	01359
03625	01359
09061	01359
09061	01360
01498	01361
06859	01361
08826	01361
12318	01361
01381	01363
01899	01363
03382	01363
10917	01363
03382	01364
01553	01365
04175	01367
01368	01368
02110	01368
02300	01368
02023	00123
02610	01368
03051	01368
01496	01369
01577	01369
02910	01369
02911	01369
03165	01369
03479	01369
03646	01369
03927	01369
04070	01369
04078	01369
05055	01369
05155	01369
05253	01369
05382	01369
05383	01369
06107	01369
07211	01369
03184	00123
10408	01369
11401	01369
11459	01369
12192	01369
07642	04782
00688	05222
00688	00713
00688	02030
03183	01373
03382	01373
05235	00123
06532	01373
02160	01374
03946	01379
05474	01379
01381	01381
00688	01786
01423	01381
01425	01381
01452	01381
01470	01381
06101	00123
00688	03805
01490	01381
02542	01245
01727	01381
01732	01381
01740	01381
01807	01381
01813	01381
01814	01381
01819	01381
11649	00123
01820	01381
01822	01381
01853	01381
02301	01381
02314	01381
02339	01381
02381	01381
02405	01381
02433	01381
02518	01381
02814	00125
02545	01381
02571	01381
02572	01381
02635	01381
02641	01381
02756	01381
02780	01381
02859	01381
02878	01381
02949	01381
05362	00125
02971	01381
03100	01381
03131	01381
00688	00291
03596	01381
03627	01381
03960	01381
04021	01381
04092	01381
04108	01381
00255	00018
08923	00125
04161	01381
04234	01381
04248	01381
04620	01381
04669	01381
05026	01381
05085	01381
05116	01381
05266	01381
05392	01381
15096	00125
05639	01381
05687	01381
05706	01381
05866	01381
06401	01381
06571	01381
08923	01381
12257	01381
16199	01381
18293	01381
00944	00126
00688	00056
00688	03080
01423	01382
01501	01382
01813	01382
02301	01382
02998	01382
04620	01382
00688	02968
05831	01382
00950	00126
06662	01382
15210	01382
15924	01382
01498	01383
02735	01383
03183	01383
03382	01383
04115	01383
00688	03261
03334	01384
00972	00126
00688	11613
00688	05475
01988	01385
00688	07504
00688	08931
00688	10126
00688	02006
00688	00176
02517	01387
00688	00777
01381	00126
00688	04725
00688	07610
00688	09331
01489	01389
01505	01389
00688	11227
00688	00020
06288	01391
00688	10461
00688	14724
01470	00126
00688	01147
01489	01395
02950	01395
03382	01395
03729	01395
00688	13053
01397	01396
02359	01396
04850	01396
00688	10575
01475	00126
00688	08203
09222	01397
01423	01398
01425	01398
01429	01398
01492	01398
01495	01398
01503	01398
01681	01398
01727	01398
01490	00126
01746	01398
01807	01398
01819	01398
01869	01398
01870	01398
02314	01398
02433	01398
02514	01398
02545	01398
02548	01398
01496	00126
00688	09522
02635	01398
02678	01398
02859	01398
02878	01398
02955	01398
03121	01398
03149	01398
03260	01398
03362	01398
00653	00018
01503	00126
03657	01398
03832	01398
03857	01398
03926	01398
03972	01398
03995	01398
04320	01398
04582	01398
04860	01398
05116	01398
02778	00126
05668	01398
05687	01398
05706	01398
06391	01398
06577	01398
09135	01398
09304	01398
09730	01398
10418	01398
12257	01398
03382	00126
12299	01398
15999	01398
00688	00973
01417	01400
01414	04782
07056	04782
13692	03356
05280	03356
01404	01404
03596	00126
03242	01404
09045	06999
01404	01405
05124	06999
06944	06999
06894	03280
03251	02995
03251	06999
03688	01409
04346	01409
04257	00126
04858	01409
10324	06999
06828	06999
01591	01412
01417	01413
01466	01413
01488	01413
01883	01413
01966	01413
01166	02995
00252	00127
06418	06999
01425	01414
01439	01414
01552	01414
01885	01414
02604	01414
02955	01414
03026	01414
03075	01414
03203	01414
00956	00127
03751	01414
03968	01414
04177	01414
04402	01414
04596	01414
04819	01414
12942	04484
01417	01417
01418	01417
01419	01417
00957	00127
01448	01417
01453	01417
01461	01417
01525	01417
01631	01417
01759	01417
01765	01417
01883	01417
01957	01417
00992	00127
01966	01417
01970	01417
02029	01417
02327	01417
01417	02603
01417	02666
02883	01417
01417	02960
03901	01417
04374	01417
00503	00128
05118	01417
06033	01417
07170	01417
08874	01417
08962	01417
09143	01417
16696	01417
10995	02995
01419	01418
01488	01418
02900	00018
00977	00128
01703	01418
01883	01418
01902	01418
02509	01418
16383	01418
01496	01419
01631	01419
01759	01419
01883	01419
01966	01419
01095	00128
02883	01419
03479	01419
03503	01419
01419	03901
06033	01419
10995	01617
16383	01419
16717	01419
01574	01420
01883	01420
01574	00128
04769	01420
01883	01421
01902	01421
01970	01421
02674	01421
03027	01421
16383	01421
02358	01422
03947	01422
01423	01423
01859	00128
01428	01423
01429	01423
01468	01423
01470	01423
01477	01423
01815	01423
02740	01423
02780	01423
02859	01423
02955	01423
02799	00128
02981	01423
03171	01423
03292	01423
03312	01423
03313	01423
03564	01423
03578	01423
05378	01423
05406	01423
06149	01423
03321	00128
06768	01423
09332	01423
09334	01423
17830	01423
01424	01424
01429	01424
01631	01424
02553	01424
06149	01424
01425	01425
03811	00128
01428	01425
01470	01425
01475	01425
01500	01425
01819	01425
09033	01425
10995	00808
01466	01426
01513	01426
01764	01426
03812	00128
02936	01426
06091	01426
04510	04484
01428	01428
01429	01428
01430	01428
01726	01428
01765	01428
01819	01428
01825	01428
04020	00128
01903	01428
02499	01428
02563	01428
02859	01428
03131	01428
03139	01428
03842	01428
04616	04484
04228	01428
04582	01428
04078	00128
04767	01428
05556	01428
06377	01428
09267	01428
10381	01428
16256	01428
01429	01429
01470	01429
01815	01429
01903	01429
00010	00010
04245	00128
02635	01429
03028	01429
03313	01429
03596	01429
05406	01429
09332	01429
09334	01429
10529	01429
12086	01429
01765	01430
05765	00128
01819	01430
02496	01430
06377	01430
03664	03356
03664	04484
08124	04484
09281	03356
01976	01431
03183	01431
06011	00128
01976	01432
01976	01433
02510	01433
02845	01433
01433	04639
05812	01433
06033	01433
01902	01434
02249	01434
06296	01434
06271	00128
07200	01434
08454	01434
09252	01434
09281	04484
01435	01435
01456	01435
01577	01435
01606	01435
01859	01435
00131	00129
01909	01435
09281	06999
02416	01435
02941	01435
03247	01435
08517	04484
14874	02995
08341	04484
04761	01435
00134	00129
05189	01435
05212	01435
05599	01435
05892	01435
02542	04712
08935	01435
09660	01435
10378	01435
11485	01435
18043	01435
00137	00129
02476	02995
02476	03356
02476	04484
01540	01436
01751	01436
04639	01436
09704	04484
03203	01437
03670	01437
05026	01437
00401	00129
11769	01437
11894	01437
12075	01437
02703	01438
02919	01439
03382	01439
03384	01439
03499	01439
03736	01439
01399	00129
03907	01439
04379	01439
04819	01439
04896	01439
04935	01439
05559	01439
09260	01439
01498	01442
06341	01442
16397	00129
01444	01443
01476	01443
01443	02765
03089	01443
03090	01443
03131	01443
15899	03356
08888	01443
15937	01443
15899	04484
03213	00018
03946	00130
04317	04484
04663	01444
09260	01444
16373	01444
01580	01447
02509	01447
02517	01447
01448	01448
09283	01448
11769	01448
06311	03737
11069	04484
07408	04484
02433	01451
03414	01451
03415	01451
03851	01451
06049	01451
10942	01451
00524	04484
00169	00133
09811	02995
03852	01452
09811	11796
05434	01452
05448	01452
05791	01452
06876	01452
10525	01452
12360	01452
16420	01452
00252	00133
18304	01452
09811	08892
09811	01014
01706	01453
02394	01453
03028	01453
03619	01453
03851	01453
04087	01453
00458	00133
04752	01453
05454	01453
06919	01453
07181	01453
07189	01453
07198	01453
07200	01453
09128	01453
10837	01453
11831	01453
00682	00133
15175	01453
01574	01454
01576	01454
01806	01454
01859	01454
02483	01454
02533	01454
02911	01454
03143	01454
04459	01454
00774	00133
09690	01454
09811	00355
18346	04484
01455	01455
02509	01455
04183	01455
05054	01455
06735	01455
09982	01455
11656	01455
00777	00133
01456	01456
01565	01456
01778	01456
01909	01456
02670	01456
02675	01456
02737	01456
02913	01456
02931	01456
02941	01456
01058	00133
03143	01456
03148	01456
03337	01456
04022	01456
04078	01456
04386	01456
04533	01456
04787	01456
04788	01456
04913	01456
01144	00133
05212	01456
05349	01456
05380	01456
05382	01456
05383	01456
06375	01456
06442	01456
07177	01456
07202	01456
07517	01456
03246	00018
01860	00133
08870	01456
15864	04484
08925	01456
08935	01456
09394	01456
09994	01456
11446	01456
12339	01456
13059	01456
13123	01456
02359	00133
15982	01456
16208	01456
16797	01456
17874	01456
01457	01457
01470	01457
02694	01457
02786	01457
03183	01457
02509	00133
03897	01457
04954	01457
05006	01457
05490	01457
05639	01457
07180	01457
08350	01457
05935	01458
06449	04484
11874	01459
02517	00133
12088	01459
06973	01460
01461	01641
01461	02463
03503	01461
07178	01461
04177	04484
01902	01462
06091	00133
02666	01462
06304	01462
08965	01462
09985	01462
03652	01463
04170	01463
04171	01463
10309	01463
03652	01464
10144	04484
06501	00133
01514	01465
01473	01466
01488	01466
01764	01466
01466	01964
02384	01466
02801	01466
03503	01466
01488	01467
00733	04484
06715	00133
13340	04484
01468	01468
01468	01859
02777	01468
02799	01468
03114	01468
01468	03384
03457	01468
03459	01468
03522	01468
07205	00133
03627	01468
03904	01468
05309	04484
04462	01468
05446	01468
05878	01468
06138	01468
08911	01468
09567	01468
15317	00133
10257	01468
11460	01468
15942	01468
04484	01617
01469	01469
01496	01469
01813	01469
01818	01469
02405	01469
03312	01469
06311	04773
03403	01469
03479	01469
03539	01469
01469	03756
03886	01469
03995	01469
04485	01469
01469	04677
05014	01469
05017	01469
04981	00018
03001	00134
06850	01469
09863	01469
11424	01469
12014	01469
13952	01469
01469	16283
04484	04260
01494	01470
01498	01470
01499	01470
00135	00135
01861	01470
01470	02571
02572	01470
01470	02777
02780	01470
01470	02824
02859	01470
02878	01470
02971	01470
03001	01470
00138	00135
03028	01470
03075	01470
01470	03131
01470	03301
03596	01470
01470	03916
03937	01470
01470	04185
04292	01470
04582	01470
00287	00135
04603	01470
04620	01470
01470	05037
01470	05086
05102	01470
01470	05116
05222	01470
05394	01470
01470	05475
05631	01470
01140	00135
05669	01470
05772	01470
01470	05866
05920	01470
06196	01470
01470	06372
06373	01470
06392	01470
06571	01470
09033	01470
00135	01142
09405	01470
11645	01470
11888	01470
11996	01470
16195	01470
01460	04484
06781	01471
01496	01472
03479	01472
01488	01473
01205	00135
01964	01473
01966	01473
02384	01473
02641	01473
11079	04484
01756	01474
02571	01474
03075	01474
03825	01474
07189	01474
01399	00135
07207	01474
11290	01474
12038	01474
01475	01475
01490	01475
01495	01475
01501	01475
01674	01475
01809	01475
01475	01819
01453	00135
01861	01475
02514	01475
02824	01475
02971	01475
03026	01475
03028	01475
08441	04484
03362	01475
01475	03912
03926	01475
01895	00135
04228	01475
12150	04484
04620	01475
05037	01475
05153	01475
05604	01475
05631	01475
05772	01475
01475	05866
05920	01475
05725	00018
02509	00135
06196	01475
06392	01475
01475	06476
06849	01475
01475	08382
09405	01475
11645	01475
11994	01475
11996	01475
16195	01475
03024	00135
17635	01475
09758	04484
05544	04484
01475	04201
04557	04484
03180	04484
02995	05119
01475	09180
02995	07249
01475	01381
04002	00135
01475	03131
01476	01476
01479	01476
01501	01476
01552	01476
01819	01476
03344	01476
03358	01476
01476	00241
02995	13124
06091	00135
01490	01477
01477	01496
01477	01819
01869	01477
01870	01477
02518	01477
02707	01477
02712	01477
03028	01477
03031	01477
06311	03404
01477	03301
04248	01477
04289	01477
01477	05037
05418	01477
09058	01477
01477	01235
02995	16116
02995	06385
04199	01478
06311	04242
01503	01479
01885	01479
03026	01479
04390	01479
01496	01480
02619	01480
03382	01480
03479	01480
06577	01481
05828	01482
00277	00136
06075	01482
01484	01484
01619	01484
01628	01484
01642	01484
02097	01484
02353	01484
03905	01484
04847	01484
04921	01484
00771	00136
05253	01484
05255	01484
05256	01484
05257	01484
05258	01484
05259	01484
05261	01484
05263	01484
05352	01484
06700	01484
00774	00136
09197	01484
09250	01484
11378	01484
16065	01484
02995	04702
02995	15977
01786	01485
03905	01485
05212	01485
16000	01485
01071	00136
01486	01486
02173	01486
02353	01486
03905	01486
01486	04229
04921	01486
05255	01486
05259	01486
05261	01486
05352	01486
06611	00018
01131	00136
04819	01487
01487	06320
01487	12011
02995	00813
17266	01487
02995	00117
01510	01488
01488	01763
01764	01488
01765	01488
01229	00136
01956	01488
01970	01488
01976	01488
02385	01488
01488	02974
03412	01488
01456	00136
03503	01488
03561	01488
04148	01488
01488	04374
01488	04567
01488	05184
06033	01488
06377	01488
07524	01488
02995	01549
01761	00136
02995	05081
02995	08897
01488	08426
01488	01325
02995	16096
02995	09113
01488	07182
01488	01883
02995	09198
02995	00559
01859	00136
02995	17429
01505	01489
01618	01489
01986	01489
02568	01489
03347	01489
07316	01489
15914	01489
02995	11937
02995	07985
01909	00136
01503	01490
02125	01490
01490	02777
02824	01490
02878	01490
02971	01490
03596	01490
04955	01490
05876	01490
08935	01490
02260	00136
01491	01491
03026	01491
03081	01491
03184	01491
01491	00241
02951	01492
03665	01492
01493	01493
03135	01493
02670	00136
03224	01493
03324	01493
01856	01494
01858	01494
02780	01494
02820	01494
02859	01494
03060	01494
03224	01494
03225	01494
00136	03143
03324	01494
04132	01494
08881	01494
01495	01495
01681	01495
01729	01495
01809	01495
01851	01495
01495	02553
02635	01495
04078	00136
02780	01495
03060	01495
03131	01495
01495	03362
03657	01495
01495	03832
04996	01495
05136	01495
05394	01495
01495	05480
07039	00018
04360	00136
05772	01495
01495	05866
05920	01495
05955	01495
01495	06588
06767	01495
07352	01495
08881	01495
08923	01495
16380	01495
04517	00136
01496	01496
01500	01496
01496	01574
01496	01577
01496	01701
01496	01702
01496	01796
01496	01801
01496	01810
01496	01835
05380	00136
01496	01859
01870	01496
02092	01496
02407	01496
02553	01496
02619	01496
02726	01496
02780	01496
02798	01496
01496	02814
00136	06045
01496	02835
01496	02862
02995	18257
01496	02995
03164	01496
03168	01496
01496	03288
03301	01496
01496	03402
03403	01496
07206	00136
03420	01496
03522	01496
01496	03570
01496	03746
01496	03756
01496	03926
03937	01496
03942	01496
04031	01496
01496	04070
07517	00136
04123	01496
04125	01496
04169	01496
01496	04295
04297	01496
01496	04349
04485	01496
04488	01496
01496	04506
01496	04532
09014	00136
01496	04541
04579	01496
04677	01496
04953	01496
05037	01496
05188	01496
05459	01496
01496	05461
05610	01496
01496	05866
09023	00136
01496	06373
06436	01496
01496	06437
06850	01496
01496	08303
08927	01496
09101	01496
09216	01496
01496	09273
09467	01496
09045	00136
09468	01496
01496	09525
01496	09942
01496	13868
13952	01496
01496	14346
01496	14815
01496	15921
02995	08891
02995	07815
06311	00807
01496	11535
01497	01497
01498	01498
01503	01498
01504	01498
01498	01536
01498	01584
01498	01615
01628	01498
01641	01498
09254	00018
06311	00808
01642	01498
01754	01498
01498	01819
02995	01617
01498	01859
05076	04484
01498	01900
01498	01902
01498	01990
01498	02367
02517	00137
01498	02421
02444	01498
01498	02506
01498	02513
02514	01498
01498	02637
01498	02729
01498	02752
02820	01498
02894	01498
00169	00138
02917	01498
02952	01498
01498	03122
03168	01498
01498	03174
03183	01498
01498	03260
01498	03339
03357	01498
03404	01498
00252	00138
01498	03420
03511	01498
03582	01498
03627	01498
01498	03685
01498	03828
01498	03851
01498	03855
03857	01498
01498	03871
00400	00138
03872	01498
01498	03883
03897	01498
01498	03925
01498	03948
01498	03962
04068	01498
01498	04191
04199	01498
01498	04235
00403	00138
01498	04548
01498	04579
11097	04484
05093	01498
01498	05129
05255	01498
05263	01498
01498	05461
05639	01498
01498	05708
00412	00138
01498	05982
01498	06002
01498	06177
01498	06420
01498	06850
01498	07510
07517	01498
01498	07519
01498	08910
00653	00138
01498	08959
08973	01498
01498	09235
09470	01498
09689	01498
01498	09733
09747	01498
10280	01498
10436	01498
10517	01498
01028	00138
01498	11769
01498	13628
01498	15921
15922	01498
01498	15999
01498	16291
01498	16650
01498	04726
01498	01228
01498	06769
01058	00138
01498	08366
06269	04484
01498	01844
01503	01499
01499	01536
01684	01499
01499	01902
01499	01990
01499	02248
01499	02506
09524	00018
01200	00138
02669	01499
02880	01499
02917	01499
01499	03122
01499	03139
01499	03685
01499	03828
03897	01499
01499	03925
04095	01499
01418	00138
01499	04191
04213	01499
04221	01499
01499	04235
05100	01499
05418	01499
05556	01499
05639	01499
05799	01499
01499	06002
01419	00138
01499	06850
01499	07519
08902	01499
09747	01499
10166	01499
10419	01499
10436	01499
01499	13628
[truncated: 37,241 more rows]

## Sheet: Yeast PPI network
Protein A	Protein B	Yeast protein-protein interaction network.
YAL001C	YOR110W
YAL002W	YPL045W
YAL003W	YPR080W
YAL005C	YDR510W
YAL007C	YML012W
YAL013W	YOL004W
YAL014C	YER133W	Bioinformatics. 2010 Oct 15;26(20):2610-4. Epub 2010 Aug 27.
YAL016W	YGL190C	Simple sequence-based kernels do not predict protein-protein interactions.
YAL017W	YOL045W
YAL020C	YKR048C
YAL021C	YER068W
YAL023C	YDL095W
YAL024C	YNL098C
YAL026C	YEL022W
YAL027W	YPL022W
YAL029C	YBR130C
YAL030W	YPL232W
YAL032C	YLR424W
YAL033W	YHR062C
YAL034C	YER110C
YAL034W-A	YKL049C
YAL035W	YFR031C-A
YAL036C	YOR091W
YAL038W	YJL164C
YAL040C	YBR160W
YAL041W	YLR229C
YAL042W	YML067C
YAL043C	YNL317W
YAL047C	YGL212W
YAL051W	YBR060C
YAL056W	YER020W
YAL062W	YDR388W
YAR002C-A	YAL007C
YAR003W	YDR469W
YAR007C	YML032C
YAR014C	YER155C
YAR015W	YPL240C
YAR019C	YML064C
YAR027W	YBR135W
YAR033W	YKL174C
YBL002W	YDR075W
YBL003C	YDR224C
YBL004W	YPR137W
YBL007C	YOR181W
YBL008W	YGR063C
YBL014C	YER148W
YBL016W	YDR103W
YBL019W	YBR088C
YBL021C	YKL109W
YBL023C	YDR052C
YBL025W	YDL113C
YBL026W	YJR022W
YBL035C	YDR082W
YBL038W	YNL284C
YBL039C	YDR388W
YBL041W	YOL038W
YBL045C	YPR191W
YBL046W	YDR293C
YBL047C	YDL161W
YBL049W	YGR172C
YBL050W	YLR026C
YBL051C	YPL153C
YBL052C	YGL207W
YBL056W	YDR071C
YBL057C	YEL037C
YBL058W	YDL126C
YBL061C	YIL007C
YBL068W	YOL061W
YBL071W-A	YKL191W
YBL072C	YCL059C
YBL074C	YHR165C
YBL075C	YOR181W
YBL076C	YAL043C
YBL078C	YNL223W
YBL079W	YMR153W
YBL084C	YHR166C
YBL085W	YML109W
YBL088C	YDR369C
YBL090W	YHL004W
YBL093C	YBR193C
YBL097W	YLR086W
YBL099W	YJL180C
YBL103C	YOL067C
YBL105C	YGL022W
YBR003W	YJR022W
YBR009C	YBR010W
YBR010W	YPL209C
YBR011C	YLR371W
YBR017C	YOL123W
YBR020W	YML051W
YBR023C	YJL099W
YBR034C	YDR432W
YBR041W	YMR246W
YBR050C	YER133W
YBR052C	YDR032C
YBR055C	YER172C
YBR059C	YER144C
YBR060C	YBR160W
YBR061C	YPL183C
YBR066C	YDR477W
YBR070C	YGL047W
YBR073W	YER095W
YBR079C	YPR041W
YBR080C	YBL050W
YBR081C	YMR223W
YBR082C	YER068W
YBR083W	YGR040W
YBR087W	YOL094C
YBR088C	YDR097C
YBR089C-A	YCR084C
YBR091C	YHR005C-A
YBR094W	YEL015W
YBR095C	YNL097C
YBR097W	YPL120W
YBR098W	YDR386W
YBR102C	YIL068C
YBR103W	YIL112W
YBR105C	YGL227W
YBR109C	YOL016C
YBR111W-A	YDR448W
YBR112C	YBL103C
YBR114W	YMR201C
YBR118W	YDR510W
YBR119W	YML046W
YBR123C	YKL068W
YBR125C	YDR071C
YBR126C	YML100W
YBR127C	YHR039C-A
YBR130C	YGL106W
YBR131W	YGL124C
YBR133C	YHL007C
YBR135W	YPR119W
YBR136W	YPR010C
YBR137W	YOR007C
YBR142W	YOR272W
YBR143C	YDR172W
YBR146W	YHL004W
YBR154C	YJL140W
YBR155W	YMR186W
YBR156C	YFR028C
YBR160W	YKL185W
YBR164C	YLR309C
YBR167C	YNL221C
YBR168W	YHR150W
YBR170C	YFL044C
YBR171W	YLR292C
YBR173C	YGL011C
YBR175W	YLR015W
YBR179C	YOR211C
YBR182C	YLR113W
YBR188C	YPR101W
YBR189W	YDL060W
YBR193C	YMR112C
YBR195C	YNL183C
YBR198C	YLR055C
YBR200W	YER114C
YBR201W	YOL013C
YBR202W	YLR274W
YBR205W	YHR105W
YBR207W	YFL041W
YBR211C	YDR254W
YBR215W	YJL115W
YBR216C	YML007W
YBR217W	YHR171W
YBR221C	YNL071W
YBR228W	YLR135W
YBR229C	YML067C
YBR231C	YML041C
YBR233W-A	YDR016C
YBR234C	YKL129C
YBR236C	YDL140C
YBR240C	YDL080C
YBR245C	YPL082C
YBR247C	YOR056C
YBR251W	YKL155C
YBR253W	YGL151W
YBR254C	YML077W
YBR257W	YNL282W
YBR258C	YHR119W
YBR264C	YER136W
YBR270C	YKR026C
YBR273C	YDL126C
YBR274W	YDR113C
YBR279W	YGR104C
YBR280C	YDL132W
YBR288C	YPL195W
YBR289W	YEL009C
YBR290W	YPL240C
YCL008C	YLR119W
YCL009C	YER094C
YCL010C	YPL047W
YCL011C	YNL253W
YCL014W	YPR119W
YCL016C	YMR078C
YCL017C	YER048W-A
YCL024W	YJR076C
YCL027W	YER118C
YCL029C	YPL269W
YCL032W	YDR103W
YCL034W	YOR181W
YCL037C	YLR256W
YCL039W	YBL049W
YCL040W	YDR516C
YCL044C	YPR024W
YCL054W	YGR103W
YCL059C	YJR002W
YCL061C	YPL153C
YCL066W	YBL002W
YCR002C	YJR076C
YCR009C	YMR232W
YCR012W	YDR510W
YCR020C-A	YPR051W
YCR030C	YBL047C
YCR033W	YBR103W
YCR034W	YDL015C
YCR035C	YDR280W
YCR038C	YLR293C
YCR039C	YCR084C
YCR042C	YML114C
YCR046C	YGR220C
YCR057C	YJL109C
YCR059C	YFL039C
YCR060W	YPL240C
YCR063W	YMR213W
YCR066W	YGL058W
YCR071C	YNL284C
YCR072C	YER006W
YCR073C	YJL128C
YCR077C	YBL026W
YCR079W	YOR323C
YCR081W	YPR070W
YCR082W	YGR252W
YCR084C	YGL025C
YCR086W	YDR439W
YCR087C-A	YDR510W
YCR088W	YIL095W
YCR092C	YOL090W
YCR093W	YDL165W
YCR095C	YNL032W
YCR097W	YCR039C
YDL002C	YGL150C
YDL003W	YMR001C
YDL005C	YPL042C
YDL006W	YJL128C
YDL007W	YDR363W-A
YDL008W	YLR127C
YDL014W	YJL033W
YDL015C	YLR372W
YDL017W	YDL132W
YDL018C	YML012W
YDL028C	YIL106W
YDL029W	YKL013C
YDL030W	YJL203W
YDL031W	YGR103W
YDL035C	YER020W
YDL040C	YOR253W
YDL042C	YJL076W
YDL047W	YPL152W
YDL051W	YDL092W
YDL055C	YNR016C
YDL056W	YNR009W
YDL059C	YFL059W
YDL060W	YBR247C
YDL064W	YDR409W
YDL065C	YOL147C
YDL074C	YPL055C
YDL076C	YNL330C
YDL077C	YMR231W
YDL078C	YDR244W
YDL081C	YLR340W
YDL084W	YKL214C
YDL087C	YKL012W
YDL088C	YMR153W
YDL089W	YCR086W
YDL091C	YDL126C
YDL092W	YML105C
YDL097C	YDL007W
YDL098C	YGR075C
YDL100C	YER083C
YDL101C	YML058W
YDL102W	YJR043C
YDL105W	YDR288W
YDL106C	YKR099W
YDL108W	YDL140C
YDL111C	YOR001W
YDL113C	YPR049C
YDL115C	YDR404C
YDL116W	YMR047C
YDL120W	YGR234W
YDL122W	YLR167W
YDL125C	YDL108W
YDL126C	YFL044C
YDL127W	YPL031C
YDL130W	YKL002W
YDL132W	YLR368W
YDL134C	YPL152W
YDL135C	YLR229C
YDL137W	YDR358W
YDL140C	YMR061W
YDL145C	YDR238C
YDL147W	YOR259C
YDL148C	YJR002W
YDL149W	YLR065C
YDL150W	YNL151C
YDL153C	YJR002W
YDL154W	YFL003C
YDL155W	YGR092W
YDL159W	YBL016W
YDL160C	YOL149W
YDL161W	YIR006C
YDL164C	YBR088C
YDL165W	YNR052C
YDL166C	YJL191W
YDL175C	YNL251C
YDL178W	YFL039C
YDL179W	YPL031C
YDL181W	YKR054C
YDL185W	YGR020C
YDL188C	YMR028W
YDL190C	YGR048W
YDL192W	YER122C
YDL195W	YIL109C
YDL199C	YPL240C
YDL201W	YDR165W
YDL203C	YGR058W
YDL207W	YEL024W
YDL208W	YNL124W
YDL209C	YER172C
YDL212W	YKR039W
YDL213C	YJL109C
YDL216C	YDL147W
YDL217C	YOR297C
YDL220C	YML109W
YDL225W	YJR076C
YDL226C	YDL192W
YDL227C	YMR308C
YDL229W	YDR172W
YDL232W	YER087C-B
YDL235C	YLR006C
YDL239C	YOR373W
YDL240W	YPR165W
YDR001C	YDR099W
YDR002W	YGR218W
YDR004W	YDR076W
YDR005C	YOR207C
YDR009W	YML051W
YDR013W	YPR175W
YDR016C	YDR201W
YDR017C	YDR099W
YDR020C	YNR012W
YDR022C	YLR423C
YDR027C	YJL029C
YDR028C	YDR477W
YDR036C	YDR041W
YDR041W	YHL004W
YDR043C	YBR112C
YDR045C	YOR207C
YDR052C	YDL017W
YDR054C	YDR328C
YDR057W	YJL034W
YDR060W	YGR103W
YDR062W	YMR296C
YDR071C	YER089C
YDR074W	YML100W
YDR075W	YBL003C
YDR076W	YER095W
YDR079C-A	YPL122C
YDR080W	YGL212W
YDR082W	YDL220C
YDR084C	YGL161C
YDR086C	YLR378C
YDR087C	YHR052W
YDR088C	YGR006W
YDR091C	YMR309C
YDR092W	YGL087C
YDR093W	YNL323W
YDR096W	YML114C
YDR097C	YAR007C
YDR098C	YGL071W
YDR099W	YER133W
YDR100W	YGL161C
YDR101C	YJL122W
YDR103W	YGR040W
YDR106W	YMR294W
YDR113C	YIL005W
YDR121W	YPR175W
YDR129C	YFL039C
YDR132C	YJL218W
YDR135C	YGL181W
YDR137W	YLR262C
YDR138W	YDR381W
YDR139C	YDR328C
YDR140W	YNR046W
YDR142C	YIL160C
YDR145W	YLR055C
YDR146C	YDL127W
YDR148C	YFL018C
YDR152W	YGR173W
YDR153C	YPR029C
YDR155C	YBR103W
YDR156W	YOR341W
YDR159W	YOR257W
YDR162C	YDL006W
YDR164C	YMR183C
YDR166C	YBR102C
YDR167W	YMR223W
YDR168W	YGL201C
YDR169C	YDR510W
YDR171W	YPR035W
YDR172W	YER165W
YDR173C	YMR043W
YDR174W	YML098W
YDR175C	YBR251W
YDR176W	YCL010C
YDR180W	YIL026C
YDR189W	YLR026C
YDR190C	YBR231C
YDR201W	YKL052C
YDR202C	YOR332W
YDR205W	YNR039C
YDR206W	YOL149W
YDR207C	YMR139W
YDR211W	YOR260W
YDR212W	YGL116W
YDR214W	YGL195W
YDR217C	YPL153C
YDR218C	YJR076C
YDR219C	YDR328C
YDR221W	YBR229C
YDR223W	YPR104C
YDR224C	YBR017C
YDR225W	YDR224C
YDR228C	YGL044C
YDR229W	YGR218W
YDR233C	YPL154C
YDR238C	YIL076W
YDR244W	YGL153W
YDR245W	YEL036C
YDR246W	YOR115C
YDR247W	YBR125C
YDR252W	YHR193C
YDR253C	YNL103W
YDR259C	YLR423C
YDR260C	YDL008W
YDR261W-A	YDR261W-B
YDR264C	YOR212W
YDR265W	YDR244W
YDR267C	YHR122W
YDR270W	YNL259C
YDR273W	YFR052W
YDR279W	YLR154C
YDR280W	YDR381W
YDR283C	YFR009W
YDR285W	YLR394W
YDR288W	YLR007W
YDR289C	YGL246C
YDR292C	YKL154W
YDR293C	YDL140C
YDR295C	YOL069W
YDR298C	YPL078C
YDR299W	YGR145W
YDR301W	YKL018W
YDR303C	YMR033W
YDR308C	YER022W
YDR309C	YJR076C
YDR311W	YLR005W
YDR313C	YNL044W
YDR318W	YAL034W-A
YDR320C	YGR167W
YDR320C-A	YDR016C
YDR322W	YDR462W
YDR323C	YMR231W
YDR324C	YGR128C
YDR325W	YLR272C
YDR328C	YOR080W
YDR329C	YDL065C
YDR330W	YDL126C
YDR334W	YPL235W
YDR337W	YHL004W
YDR347W	YBR251W
YDR356W	YNL126W
YDR358W	YGL206C
YDR359C	YPR023C
YDR363W	YDL042C
YDR363W-A	YHR200W
YDR364C	YDL209C
YDR365C	YDR299W
YDR369C	YGL090W
YDR373W	YNL267W
YDR377W	YPL078C
YDR378C	YJR022W
YDR379W	YDL161W
YDR381W	YMR308C
YDR382W	YDL130W
YDR385W	YBL071W-A
YDR386W	YGL163C
YDR388W	YCR009C
YDR389W	YPR165W
YDR390C	YPR180W
YDR392W	YOL148C
YDR394W	YPR108W
YDR395W	YKL068W
YDR397C	YER159C
YDR398W	YGR128C
YDR404C	YJL140W
YDR407C	YKR068C
YDR409W	YLR314C
YDR411C	YDL126C
YDR412W	YER133W
YDR422C	YGL115W
YDR423C	YGL158W
YDR424C	YDR488C
YDR425W	YJL036W
YDR427W	YEL037C
YDR429C	YOR361C
YDR432W	YDL175C
YDR436W	YMR311C
YDR440W	YNL031C
YDR441C	YML022W
YDR443C	YAL021C
YDR448W	YPL047W
YDR449C	YPR144C
YDR456W	YJL044C
YDR460W	YPR025C
YDR462W	YNL284C
YDR468C	YGL095C
YDR469W	YLR015W
YDR470C	YBR179C
YDR472W	YOR115C
YDR473C	YGR091W
YDR477W	YER040W
YDR478W	YNL221C
YDR479C	YLR324W
YDR483W	YLR026C
YDR484W	YJL029C
YDR485C	YJL081C
YDR486C	YLR181C
YDR488C	YPL174C
YDR489W	YOL146W
YDR490C	YKL126W
YDR492W	YJR067C
YDR496C	YPL093W
YDR498C	YGL145W
YDR499W	YBR136W
YDR502C	YLR180W
YDR507C	YBR160W
YDR508C	YDL212W
YDR510W	YLR314C
YDR517W	YIL109C
YDR529C	YGL061C
YDR533C	YPL240C
YEL002C	YGL226C-A
YEL003W	YGR078C
YEL005C	YGL079W
YEL009C	YBR198C
YEL013W	YOR106W
YEL015W	YNL118C
YEL018W	YFL024C
YEL019C	YDR288W
YEL020W-A	YHR005C-A
YEL022W	YDL192W
YEL026W	YER172C
YEL027W	YGR105W
YEL030W	YOR232W
YEL032W	YPR119W
YEL034W	YJR070C
YEL036C	YPL050C
YEL037C	YER162C
YEL051W	YDL185W
YEL053C	YCR020C-A
YEL054C	YGL120C
YEL055C	YGR128C
YEL056W	YNL031C
YER005W	YPR036W
YER006W	YGR103W
YER007C-A	YJR014W
YER007W	YML085C
YER008C	YDR166C
YER009W	YJL041W
YER012W	YKL145W
YER013W	YLR117C
YER016W	YCL029C
YER017C	YMR089C
YER018C	YAL034W-A
YER019C-A	YML019W
YER020W	YJL106W
YER021W	YOR261C
YER022W	YGR186W
YER025W	YGR083C
YER027C	YDR477W
YER029C	YMR240C
YER031C	YJL204C
YER036C	YPR016C
YER040W	YNL229C
YER041W	YBR160W
YER042W	YIR037W
YER044C	YHR007C
YER044C-A	YJR021C
YER047C	YDR510W
YER049W	YLR249W
YER050C	YKL155C
YER052C	YNL135C
YER054C	YER133W
YER059W	YPL046C
YER062C	YER171W
YER068W	YNR052C
YER070W	YIL066C
YER071C	YIR003W
YER075C	YLR113W
YER081W	YIL074C
YER082C	YCR057C
YER086W	YDL055C
YER087C-B	YLR378C
YER089C	YPL153C
YER090W	YKL211C
YER094C	YPR103W
YER095W	YGL163C
YER099C	YOL061W
YER105C	YKL057C
YER107C	YMR047C
YER110C	YML007W
YER111C	YHR030C
YER112W	YER172C
YER114C	YHL007C
YER118C	YOR181W
YER120W	YHL020C
YER124C	YBL085W
YER125W	YDL203C
YER126C	YPR016C
YER127W	YDR299W
YER129W	YGL115W
YER131W	YLR435W
YER133W	YMR311C
YER136W	YML001W
YER143W	YEL037C
YER144C	YMR032W
YER146W	YHR165C
YER147C	YDR180W
YER148W	YPR072W
YER149C	YLL021W
YER151C	YNR051C
YER154W	Q0275
YER157W	YLR026C
YER161C	YNL189W
YER164W	YML010W
YER165W	YGR218W
YER171W	YDR460W
YER172C	YPL151C
YER173W	YNL290W
YER174C	YGR262C
YER177W	YDR099W
YER178W	YBR221C
YER179W	YNR016C
YFL002C	YOR206W
YFL005W	YPR032W
YFL008W	YGR089W
YFL009W	YDR328C
YFL011W	YPL240C
YFL016C	YJR045C
YFL017W-A	YOR159C
YFL018C	YFR049W
YFL022C	YLR060W
YFL023W	YDR096W
YFL024C	YJL081C
YFL025C	YMR307W
YFL026W	YHR005C
YFL029C	YDL108W
YFL033C	YPL031C
YFL034C-B	YIL106W
YFL036W	YMR228W
YFL037W	YOR265W
YFL038C	YOR370C
YFL039C	YOR122C
YFL044C	YKL213C
YFL045C	YPL235W
YFL048C	YLR080W
YFL049W	YJL176C
YFL050C	YOL130W
YFL059W	YNL334C
YFR002W	YMR308C
YFR003C	YKL193C
YFR004W	YDL007W
YFR009W	YGL195W
YFR010W	YDR394W
YFR011C	YNL113W
YFR014C	YBR109C
YFR015C	YLR258W
YFR021W	YFR040W
YFR022W	YER125W
YFR024C-A	YMR192W
YFR028C	YJL076W
YFR030W	YBR160W
YFR031C	YKL068W
YFR031C-A	YGR103W
YFR034C	YOL001W
YFR037C	YLR033W
YFR040W	YDL047W
YFR049W	YDR148C
YFR050C	YOR362C
YFR051C	YIL076W
YFR052W	YDR363W-A
YGL003C	YKL101W
YGL004C	YDR394W
YGL011C	YMR314W
YGL013C	YMR308C
YGL017W	YLR234W
YGL019W	YER164W
YGL020C	YDL100C
YGL022W	YOR085W
YGL025C	YBL093C
YGL026C	YDR510W
YGL030W	YHR052W
YGL033W	YGL183C
YGL035C	YBR112C
YGL043W	YDR443C
YGL044C	YDL140C
YGL048C	YER012W
YGL049C	YPR041W
YGL051W	YAR033W
YGL053W	YLR065C
YGL058W	YDL074C
YGL060W	YGL092W
YGL061C	YJL179W
YGL066W	YMR223W
YGL070C	YPR187W
YGL071W	YPR052C
YGL073W	YDR477W
YGL075C	YBR160W
YGL076C	YDR091C
YGL078C	YDL208W
YGL086W	YMR153W
YGL090W	YOR005C
YGL092W	YKR082W
YGL093W	YAL034W-A
YGL094C	YKL025C
YGL095C	YDR323C
YGL096W	YJR022W
YGL097W	YLR293C
YGL098W	YNL258C
YGL099W	YER036C
YGL100W	YKL057C
YGL105W	YGL245W
YGL106W	YAL029C
YGL111W	YOR272W
YGL112C	YER148W
YGL113W	YLR103C
YGL115W	YER027C
YGL116W	YIL142W
YGL120C	YGL128C
YGL122C	YNL016W
YGL125W	YPL023C
YGL127C	YNR010W
YGL128C	YMR213W
YGL129C	YBR251W
YGL130W	YML010W
YGL133W	YBR245C
YGL134W	YPL031C
YGL137W	YIL076W
YGL144C	YER125W
YGL145W	YGL098W
YGL150C	YJL081C
YGL151W	YOL135C
YGL153W	YJL210W
YGL154C	YOR028C
YGL155W	YKL019W
YGL158W	YLR113W
YGL161C	YGL212W
YGL162W	YBR112C
YGL164C	YLR293C
YGL173C	YDR381W
YGL174W	YIR005W
YGL178W	YGR040W
YGL180W	YLR423C
YGL181W	YLL003W
YGL189C	YLR435W
YGL190C	YDL188C
YGL194C	YIL112W
YGL195W	YDR283C
YGL197W	YJL098W
YGL198W	YHR105W
YGL200C	YAR002C-A
YGL201C	YLR103C
YGL205W	YDR244W
YGL206C	YPL106C
YGL207W	YGL244W
YGL208W	YDR477W
YGL210W	YNL263C
YGL212W	YMR197C
YGL213C	YLR398C
YGL215W	YPL031C
YGL220W	YDR098C
YGL223C	YML071C
YGL226C-A	YJL002C
YGL227W	YIL017C
YGL233W	YIL068C
YGL237C	YOR358W
YGL238W	YNL189W
YGL240W	YHR166C
YGL241W	YDR224C
YGL244W	YOL145C
YGL245W	YDL055C
YGL246C	YOR048C
YGL252C	YGL207W
YGL253W	YBR193C
YGL254W	YGL154C
YGR002C	YOR244W
YGR004W	YLR324W
YGR005C	YJL140W
YGR010W	YLR328W
YGR013W	YBR119W
YGR020C	YPR036W
YGR024C	YBR060C
YGR029W	YKL195W
YGR030C	YNL221C
YGR033C	YPL063W
YGR040W	YLR362W
YGR047C	YOR250C
YGR048W	YKR002W
YGR054W	YGL173C
YGR056W	YGR275W
YGR057C	YKL015W
YGR058W	YGR136W
YGR060W	YER044C
YGR063C	YML095C
YGR071C	YPL128C
YGR072W	YHR077C
YGR074W	YKL012W
YGR075C	YER172C
YGR078C	YML094W
YGR080W	YFL039C
YGR082W	YNL131W
YGR083C	YDR211W
YGR085C	YOR294W
YGR090W	YDL148C
YGR091W	YER112W
YGR092W	YPR119W
YGR095C	YGR195W
YGR097W	YNL025C
YGR098C	YDR113C
YGR100W	YLR262C
YGR103W	YPR016C
YGR104C	YPR070W
YGR105W	YPL234C
YGR108W	YBR135W
YGR113W	YPL209C
YGR116W	YDL140C
YGR120C	YML071C
YGR123C	YPL240C
YGR128C	YPL126W
YGR129W	YLR117C
YGR132C	YER017C
YGR135W	YML092C
YGR136W	YOR181W
YGR140W	YDR510W
YGR145W	YDR365C
YGR152C	YAL041W
YGR158C	YHR069C
YGR159C	YGL078C
YGR161C	YJL098W
YGR162W	YJL138C
YGR163W	YML121W
YGR165W	YNL137C
YGR167W	YGL206C
YGR172C	YFL038C
YGR174C	YPL215W
YGR175C	YER044C
YGR178C	YHR121W
YGR180C	YOR230W
YGR181W	YKL195W
YGR184C	YGL048C
YGR185C	YGR229C
YGR186W	YDL140C
YGR187C	YDR385W
YGR188C	YDR328C
YGR191W	YPL218W
YGR192C	YDR510W
YGR193C	YBR221C
YGR195W	YDL111C
YGR200C	YJL140W
YGR202C	YNL189W
YGR209C	YPR167C
YGR215W	YKL155C
YGR218W	YLR131C
YGR220C	YMR193W
YGR229C	YER178W
YGR231C	YGR132C
YGR232W	YDR427W
YGR233C	YPL031C
YGR238C	YHR158C
YGR240C	YMR205C
YGR241C	YIR006C
YGR245C	YGR103W
YGR246C	YJL011C
YGR250C	YIR001C
YGR252W	YPL047W
YGR253C	YER012W
YGR258C	YDR311W
YGR261C	YOR106W
YGR262C	YML036W
YGR264C	YGL245W
YGR268C	YDR388W
YGR270W	YPL153C
YGR274C	YPL011C
YGR275W	YJL176C
YGR278W	YKL173W
YGR280C	YGL120C
YGR283C	YMR310C
YGR285C	YHR064C
YHL002W	YER125W
YHL003C	YKL008C
YHL004W	YIL093C
YHL007C	YDR162C
YHL011C	YKL181W
YHL019C	YPR029C
YHL022C	YGL213C
YHL023C	YCL016C
YHL030W	YFR010W
YHL031C	YKL196C
YHL033C	YER036C
YHL034C	YPR080W
YHR001W	YPR173C
YHR005C	YBR097W
YHR010W	YHR052W
YHR013C	YDL040C
YHR016C	YGR268C
YHR023W	YGL106W
YHR024C	YLR163C
YHR026W	YEL027W
YHR027C	YHL030W
YHR030C	YPR054W
YHR031C	YBR088C
YHR034C	YCR035C
YHR035W	YJR022W
YHR039C-A	YDL185W
YHR041C	YGR104C
YHR042W	YNL289W
YHR052W	YFL002C
YHR056C	YLR357W
YHR058C	YGR104C
YHR060W	YLR447C
YHR061C	YHR107C
YHR062C	YNL282W
YHR066W	YKL082C
YHR068W	YEL034W
YHR069C	YCR035C
YHR071W	YPL031C
YHR072W	YLR100W
YHR072W-A	YLR175W
YHR074W	YLR216C
YHR077C	YMR080C
YHR079C	YGR252W
YHR081W	YOR001W
YHR083W	YNL026W
YHR084W	YGR040W
YHR085W	YLR106C
YHR086W	YGR013W
YHR088W	YHR052W
YHR089C	YDL014W
YHR090C	YFL024C
YHR098C	YPR181C
YHR099W	YGR252W
YHR102W	YOR353C
YHR105W	YGL161C
YHR107C	YKL101W
YHR108W	YDL137W
YHR111W	YIL008W
YHR114W	YML121W
YHR115C	YNL311C
YHR118C	YML065W
YHR119W	YKL018W
YHR121W	YPL240C
YHR124W	YJL106W
YHR129C	YMR294W
YHR133C	YLR450W
YHR135C	YNL154C
YHR143W-A	YIL021W
YHR144C	YMR201C
YHR148W	YJR002W
YHR152W	YMR308C
YHR154W	YLR320W
YHR156C	YHR165C
YHR158C	YAL024C
YHR161C	YIR006C
YHR164C	YAR007C
YHR165C	YGL128C
YHR166C	YER161C
YHR167W	YNL253W
YHR169W	YNR054C
YHR170W	YDR101C
YHR171W	YNR007C
YHR172W	YAL047C
YHR178W	YGL013C
YHR186C	YNL006W
YHR187W	YBL021C
YHR191C	YMR078C
YHR193C	YPL037C
YHR200W	YPR108W
YHR206W	YDL235C
YHR208W	YJR148W
YHR216W	YML056C
YIL004C	YDR189W
YIL007C	YOR117W
YIL017C	YMR135C
YIL021W	YPR093C
YIL022W	YJL104W
YIL026C	YDL003W
YIL030C	YML013W
YIL033C	YKL166C
YIL034C	YKL007W
YIL035C	YGL207W
YIL038C	YPR072W
YIL046W	YNL103W
YIL050W	YGR233C
YIL053W	YDR510W
YIL061C	YHR086W
YIL062C	YKL013C
YIL063C	YML121W
YIL068C	YER008C
YIL070C	YBR146W
YIL072W	YOR351C
YIL075C	YFR004W
YIL076W	YNL287W
YIL079C	YJL050W
YIL084C	YOL004W
YIL093C	YBR251W
YIL094C	YER110C
YIL095W	YBL007C
YIL097W	YGL227W
YIL103W	YKL191W
YIL104C	YNL124W
YIL105C	YBR270C
YIL106W	YPR111W
YIL109C	YPL218W
YIL112W	YKR029C
YIL113W	YHR030C
YIL118W	YJL085W
YIL125W	YFL018C
YIL126W	YDL003W
YIL128W	YER171W
YIL139C	YLR288C
YIL142W	YGL003C
YIL143C	YGR258C
YIL144W	YFR031C
YIL147C	YIR004W
YIL149C	YKR095W
YIL150C	YGL201C
YIL153W	YAL016W
YIL156W	YHL002W
YIL159W	YLR319C
YIL161W	YNL023C
YIL173W	YJR022W
YIR001C	YGL049C
YIR003W	YCR088W
YIR005W	YLL036C
YIR006C	YIL095W
YIR008C	YKL045W
YIR009W	YLL036C
YIR010W	YAL034W-A
YIR011C	YNL189W
YIR012W	YLR075W
YIR015W	YBR257W
YIR017C	YJR060W
YIR022W	YJR010C-A
YIR025W	YGL240W
YIR033W	YER125W
YIR038C	YJL097W
YJL001W	YPR103W
YJL002C	YMR149W
YJL005W	YOR057W
YJL006C	YML112W
YJL011C	YOR116C
YJL013C	YGL116W
YJL019W	YGL075C
YJL020C	YMR109W
YJL024C	YPL195W
YJL025W	YMR270C
YJL026W	YGR180C
YJL029C	YLR262C
YJL030W	YOR370C
YJL031C	YOR370C
YJL033W	YER165W
YJL034W	YHR079C
YJL036W	YLR423C
YJL039C	YFR002W
YJL041W	YMR047C
YJL044C	YLR262C
YJL047C	YOL133W
YJL048C	YDL126C
YJL050W	YDL175C
YJL053W	YJL154C
YJL054W	YOR297C
YJL058C	YIL105C
YJL065C	YGL133W
YJL069C	YJR002W
YJL072C	YDR489W
YJL074C	YIL026C
YJL076W	YOR341W
YJL080C	YER165W
YJL081C	YDR224C
YJL085W	YBR102C
YJL089W	YDR477W
YJL090C	YDR013W
YJL092W	YDR510W
YJL093C	YLR113W
YJL095W	YPL140C
YJL098W	YDL047W
YJL099W	YKR027W
YJL100W	YOR181W
YJL104W	YGR033C
YJL106W	YNL312W
YJL107C	YJR091C
YJL109C	YPR137W
YJL110C	YNL021W
YJL111W	YOR281C
YJL112W	YLL001W
YJL115W	YOR038C
YJL122W	YMR308C
YJL124C	YBL026W
YJL125C	YNL062C
YJL128C	YER118C
YJL137C	YFR015C
YJL138C	YGL049C
YJL140W	YCR077C
YJL141C	YNR052C
YJL143W	YNR017W
YJL148W	YPR110C
YJL149W	YDL132W
YJL154C	YOR132W
YJL155C	YLR345W
YJL164C	YPL203W
YJL168C	YDL140C
YJL173C	YAR007C
YJL176C	YPL129W
YJL183W	YPL050C
YJL184W	YOR117W
YJL187C	YBR133C
YJL194W	YBL023C
YJL203W	YLL036C
YJL204C	YDR328C
YJL208C	YMR099C
YJL210W	YDR265W
YJR002W	YLR409C
YJR005W	YJR058C
YJR006W	YDL102W
YJR007W	YER025W
YJR017C	YDL140C
YJR021C	YMR133W
YJR022W	YNL147W
YJR031C	YKR030W
YJR032W	YMR186W
YJR033C	YBR127C
YJR040W	YDL100C
YJR041C	YKL014C
YJR042W	YLR293C
YJR043C	YBR088C
YJR045C	YIL022W
YJR050W	YLL036C
YJR058C	YOL062C
YJR060W	YNL103W
YJR063W	YOR340C
YJR065C	YDL029W
YJR066W	YCL029C
YJR067C	YNL260C
YJR068W	YBR088C
YJR072C	YNL289W
YJR074W	YIL147C
YJR075W	YJL183W
YJR076C	YHR107C
YJR082C	YNL107W
YJR084W	YDL216C
YJR086W	YHR005C
YJR089W	YBR156C
YJR090C	YMR032W
YJR092W	YPL242C
YJR093C	YMR061W
YJR101W	YBR251W
YJR102C	YLR417W
YJR103W	YBL039C
YJR104C	YMR038C
YJR109C	YDL055C
YJR112W	YAL034W-A
YJR113C	YJR063W
YJR121W	YBL099W
YJR125C	YMR197C
YJR132W	YGL043W
YJR134C	YGR218W
YJR135W-A	YNR017W
YJR141W	YER143W
YJR145C	YCL059C
YJR159W	YML064C
YKL001C	YNL311C
YKL002W	YKL041W
YKL006C-A	YLR026C
YKL007W	YDR309C
YKL009W	YPR016C
YKL010C	YBR082C
YKL012W	YGR013W
YKL013C	YMR109W
YKL014C	YGL120C
YKL018W	YJR093C
YKL020C	YER125W
YKL021C	YPR016C
YKL022C	YDL008W
YKL028W	YDR311W
YKL029C	YML124C
YKL034W	YBR082C
YKL038W	YBR193C
YKL041W	YMR077C
YKL042W	YPR120C
YKL045W	YBL035C
YKL049C	YJR112W
YKL051W	YLR305C
YKL052C	YDR320C-A
YKL056C	YLR285W
YKL057C	YGL092W
YKL058W	YER148W
YKL059C	YNL222W
YKL060C	YDR510W
YKL067W	YML064C
YKL068W	YPL169C
YKL074C	YLR117C
YKL079W	YIL159W
YKL080W	YOR332W
YKL081W	YPR080W
YKL087C	YLR285W
YKL088W	YOR054C
YKL089W	YKL049C
YKL090W	YLL039C
YKL095W	YDL209C
YKL101W	YGL116W
YKL103C	YDR311W
YKL108W	YBR160W
YKL109W	YGL237C
YKL110C	YGR200C
YKL112W	YIL035C
YKL113C	YBR088C
YKL114C	YKL164C
YKL117W	YLR216C
YKL119C	YOR270C
YKL122C	YPR088C
YKL125W	YBL014C
YKL129C	YIL159W
YKL130C	YAL029C
YKL135C	YHL019C
YKL138C-A	YKR037C
YKL139W	YJL006C
YKL143W	YPL204W
YKL144C	YOR116C
YKL145W	YEL037C
YKL155C	YHL004W
YKL160W	YIL035C
YKL166C	YPL203W
YKL167C	YML025C
YKL172W	YHR052W
YKL173W	YGL128C
YKL181W	YCR084C
YKL185W	YOL004W
YKL186C	YPL169C
YKL189W	YHR102W
YKL190W	YLR433C
YKL193C	YER133W
YKL195W	YLL009C
YKL196C	YGL212W
YKL197C	YNL329C
YKL203C	YMR068W
YKL205W	YLR335W
YKL206C	YER012W
YKL210W	YOR184W
YKL213C	YBR170C
YKR001C	YBL007C
YKR002W	YNL222W
YKR006C	YML025C
YKR008W	YFR037C
YKR010C	YCR086W
YKR014C	YNL044W
YKR020W	YJL029C
YKR024C	YMR229C
YKR025W	YOR207C
YKR026C	YDR211W
YKR027W	YOR299W
YKR028W	YDR293C
YKR029C	YBR103W
YKR030W	YPL051W
YKR034W	YHR060W
YKR035W-A	YLR181C
YKR036C	YDR443C
YKR037C	YGR113W
YKR038C	YGR262C
YKR048C	YDR225W
YKR054C	YMR117C
YKR055W	YDL135C
YKR059W	YGR162W
YKR062W	YKL028W
YKR068C	YDR246W
YKR072C	YKL088W
YKR081C	YGR103W
YKR082W	YKL057C
YKR083C	YDR016C
YKR084C	YNL001W
YKR086W	YER172C
YKR092C	YGL120C
YKR094C	YHR108W
YKR095W	YGL122C
YKR101W	YPR018W
YLL003W	YDR356W
YLL006W	YOL009C
YLL008W	YPR016C
YLL011W	YMR308C
YLL021W	YNL271C
YLL022C	YPL001W
YLL024C	YOR027W
YLL026W	YJR032W
YLL036C	YCR063W
YLL039C	YDL190C
YLL042C	YBR217W
YLL045C	YDR101C
YLL050C	YMR092C
YLR002C	YPR016C
YLR005W	YER171W
YLR006C	YNR031C
YLR008C	YJL104W
YLR009W	YHR052W
YLR015W	YHR119W
YLR024C	YGL058W
YLR025W	YLR181C
YLR026C	YML012W
YLR028C	YER133W
YLR032W	YCR066W
YLR033W	YDR303C
YLR035C	YMR167W
YLR039C	YDR137W
YLR043C	YBR080C
YLR044C	YDR510W
YLR051C	YLR119W
YLR055C	YDR167W
YLR071C	YGR104C
YLR074C	YGR245C
YLR078C	YDR189W
YLR085C	YML041C
YLR086W	YDR325W
YLR093C	YGL212W
YLR095C	YBR245C
YLR097C	YDL132W
YLR100W	YDL132W
YLR103C	YNL273W
YLR105C	YHR114W
YLR106C	YHR052W
YLR109W	YLR043C
YLR113W	YNL167C
YLR115W	YDR228C
YLR116W	YPL105C
YLR117C	YMR213W
YLR119W	YPL065W
YLR127C	YIR025W
YLR128W	YDL132W
YLR129W	YCR057C
YLR131C	YDL155W
YLR132C	YLL036C
YLR135W	YHR154W
YLR138W	YLR113W
YLR144C	YHR016C
YLR147C	YDL209C
YLR148W	YGL212W
YLR150W	YOL127W
YLR166C	YPR055W
YLR167W	YHR108W
YLR170C	YKL135C
YLR175W	YDL014W
YLR176C	YCR084C
YLR178C	YOL081W
YLR180W	YGL195W
YLR181C	YPR173C
YLR182W	YPL153C
YLR186W	YJR002W
YLR187W	YBR160W
YLR188W	YGL181W
YLR190W	YMR117C
YLR191W	YDR142C
YLR192C	YDR091C
YLR196W	YOL041C
YLR197W	YOR078W
YLR200W	YGR078C
YLR203C	YJR045C
YLR204W	YMR299C
YLR207W	YDR057W
YLR208W	YDL116W
YLR210W	YBR160W
YLR212C	YDR356W
YLR215C	YNL116W
YLR216C	YNL330C
YLR222C	YDR449C
YLR223C	YPR104C
YLR229C	YPL242C
YLR233C	YDL220C
YLR234W	YMR190C
YLR240W	YPL120W
YLR246W	YOL110W
YLR248W	YMR243C
YLR249W	YBR118W
YLR254C	YOR269W
YLR256W	YPL240C
YLR258W	YJL137C
YLR259C	YER086W
YLR262C	YER136W
YLR263W	YIL072W
YLR265C	YGL090W
YLR268W	YOR075W
YLR270W	YOR173W
YLR272C	YFR031C
YLR274W	YLR103C
YLR275W	YPR182W
YLR276C	YMR308C
YLR277C	YDR301W
YLR284C	YOR180C
YLR288C	YPL194W
YLR291C	YGR083C
YLR292C	YOR254C
YLR293C	YDR002W
YLR298C	YLR275W
YLR306W	YDR139C
YLR310C	YGL197W
YLR313C	YLR362W
YLR314C	YMR055C
YLR318W	YLR233C
YLR319C	YLR362W
YLR321C	YKR008W
YLR324W	YBR168W
YLR327C	YMR312W
YLR330W	YKR027W
YLR335W	YNL189W
YLR336C	YPL268W
YLR337C	YFL039C
YLR340W	YGL099W
YLR345W	YAL032C
YLR347C	YJL041W
YLR352W	YDL132W
YLR357W	YIL126W
YLR361C	YHR079C
YLR362W	YPL240C
YLR368W	YDR328C
YLR369W	YOR232W
YLR370C	YKL013C
YLR371W	YDL203C
YLR372W	YPL076W
YLR378C	YOR254C
YLR384C	YNL272C
YLR386W	YNL325C
YLR394W	YDR004W
YLR396C	YAL002W
YLR398C	YDR280W
YLR399C	YBR010W
YLR409C	YJL069C
YLR410W	YML069W
YLR417W	YMR077C
YLR418C	YGR104C
YLR421C	YKL145W
YLR423C	YKR083C
YLR424W	YPL151C
YLR425W	YBR011C
YLR432W	YML056C
YLR433C	YBR109C
YLR438C-A	YDR378C
YLR440C	YNL258C
YLR442C	YNL031C
YLR447C	YGR020C
YLR449W	YMR049C
YLR450W	YDL126C
YLR452C	YGL178W
YLR457C	YGL075C
YML001W	YNL263C
YML007W	YLR347C
YML008C	YER044C
YML010W	YBR279W
YML012W	YGL200C
YML013W	YDL126C
YML015C	YER148W
YML016C	YKR072C
YML019W	YOR085W
YML024W	YDR091C
YML025C	YGR220C
YML028W	YGR209C
YML029W	YDR057W
YML031W	YMR153W
YML032C	YDL059C
YML036W	YJL184W
YML041C	YDR190C
YML043C	YBL014C
YML046W	YHR086W
YML049C	YJL203W
YML051W	YPL248C
YML056C	YOL139C
YML057W	YBR109C
YML058W	YER070W
YML062C	YCL011C
YML063W	YDR091C
YML064C	YER179W
YML065W	YPR162C
YML067C	YLR026C
YML069W	YML010W
YML071C	YER157W
YML073C	YER036C
YML074C	YPR073C
YML077W	YKR068C
YML085C	YML124C
YML088W	YDR328C
YML091C	YPL204W
YML092C	YFR050C
YML094W	YEL003W
YML095C	YMR201C
YML097C	YLL039C
YML098W	YCR042C
YML099C	YMR042W
YML102W	YBR195C
YML103C	YMR047C
YML105C	YPL210C
YML109W	YMR273C
YML112W	YKL139W
YML114C	YMR236W
YML115C	YLR026C
YML121W	YKL143W
YML124C	YNL148C
YML126C	YDR510W
YMR001C	YJL187C
YMR005W	YML114C
YMR012W	YDR429C
YMR016C	YMR037C
YMR022W	YLR450W
YMR026C	YGL153W
YMR028W	YDL134C
YMR032W	YLR337C
YMR033W	YJL176C
YMR039C	YAL043C
YMR042W	YMR043W
YMR043W	YHR084W
YMR044W	YBR245C
YMR047C	YKL057C
YMR048W	YNL273W
YMR049C	YMR229C
YMR054W	YDL185W
YMR055C	YOR373W
YMR060C	YHR083W
YMR061W	YNL317W
YMR067C	YDL126C
YMR068W	YNL047C
YMR072W	YBR009C
YMR075W	YOL004W
YMR077C	YLR025W
YMR078C	YNL290W
YMR080C	YOL123W
YMR089C	YGR132C
YMR091C	YFR037C
YMR092C	YFL039C
YMR093W	YGR128C
YMR095C	YFL059W
YMR096W	YNL333W
YMR104C	YMR109W
YMR106C	YMR284W
YMR109W	YDR388W
YMR112C	YGR104C
YMR116C	YNL308C
YMR117C	YFL008W
YMR125W	YIL061C
YMR127C	YOR213C
YMR128W	YOR310C
YMR131C	YOR063W
YMR133W	YER044C-A
YMR135C	YGL227W
YMR139W	YDR507C
YMR146C	YNL244C
YMR149W	YGL022W
YMR153W	YMR308C
YMR158W	YHL004W
YMR159C	YBR217W
YMR167W	YNL082W
YMR168C	YGR140W
YMR172W	YOR039W
YMR180C	YGR218W
YMR183C	YAL030W
YMR186W	YDR214W
YMR188C	YHL004W
YMR190C	YBR114W
YMR192W	YPL249C-A
YMR197C	YLR396C
YMR198W	YPR141C
YMR199W	YBR160W
YMR201C	YPL022W
YMR203W	YNL121C
YMR213W	YMR288W
YMR214W	YJL034W
YMR216C	YDR432W
YMR223W	YOL148C
YMR224C	YGR056W
YMR227C	YML114C
YMR229C	YDL213C
YMR231W	YAL002W
YMR233W	YOL006C
YMR235C	YLR293C
YMR236W	YDR145W
YMR237W	YLR330W
YMR239C	YHR089C
YMR240C	YLR147C
YMR242C	YGL246C
YMR260C	YAL035W
YMR261C	YBR126C
YMR268C	YDR378C
YMR270C	YER148W
YMR273C	YAL016W
YMR275C	YER125W
YMR276W	YLL039C
YMR277W	YDL140C
YMR280C	YJL089W
YMR288W	YLR117C
YMR290C	YHR052W
YMR294W	YPL174C
YMR297W	YDR057W
YMR307W	YJL034W
YMR308C	YPL020C
YMR309C	YDR429C
YMR310C	YHR089C
YMR311C	YPL031C
YMR312W	YPL086C
YMR314W	YER012W
YNL002C	YPL093W
YNL004W	YHR167W
YNL006W	YJR066W
YNL007C	YAL005C
YNL020C	YCR088W
YNL021W	YDR295C
YNL023C	YNL135C
YNL025C	YDR477W
YNL027W	YJL164C
YNL030W	YNL031C
YNL031C	YDR225W
YNL032W	YNL099C
YNL037C	YOR136W
YNL039W	YGR047C
YNL041C	YML071C
YNL042W	YDR510W
YNL044W	YDR468C
YNL047C	YIL105C
YNL049C	YPR181C
YNL050C	YJR022W
YNL051W	YGL223C
YNL053W	YHR030C
YNL056W	YNL099C
YNL059C	YJL081C
YNL061W	YPL093W
YNL062C	YMR146C
YNL064C	YAL005C
YNL068C	YMR043W
YNL069C	YDR395W
YNL071W	YER178W
YNL075W	YDL220C
YNL076W	YGL252C
YNL084C	YBL007C
YNL085W	YLR259C
YNL088W	YDR381W
YNL090W	YPL161C
YNL093W	YOR089C
YNL094W	YCR088W
YNL097C	YPL181W
YNL098C	YLR310C
YNL099C	YCR095C
YNL102W	YGL207W
YNL103W	YNL272C
YNL104C	YOR108W
YNL106C	YCR088W
YNL107W	YML041C
YNL110C	YDR060W
YNL112W	YMR080C
YNL113W	YBR154C
YNL116W	YNL311C
YNL118C	YCR077C
YNL121C	YGR082W
YNL123W	YOR317W
YNL124W	YLR175W
YNL126W	YAL047C
YNL131W	YNR017W
YNL132W	YBR247C
YNL136W	YHR090C
YNL137C	YBR251W
YNL138W	YFL039C
YNL139C	YDL084W
YNL147W	YBL026W
YNL148C	YML085C
YNL151C	YNR003C
YNL152W	YMR032W
YNL153C	YML094W
YNL161W	YFL034C-B
YNL167C	YCR084C
YNL175C	YMR229C
YNL178W	YCL059C
YNL182C	YLR423C
YNL189W	YER110C
YNL201C	YDR293C
YNL206C	YBR010W
YNL207W	YOR056C
YNL209W	YPL106C
YNL215W	YDR190C
YNL216W	YPL075W
YNL221C	YBR257W
YNL222W	YJR093C
YNL224C	YGL120C
YNL225C	YKL042W
YNL230C	YPL046C
YNL232W	YGR095C
YNL236W	YOL051W
YNL238W	YBL007C
YNL242W	YFR021W
YNL243W	YBR079C
YNL244C	YGL049C
YNL245C	YLL036C
YNL248C	YOR341W
YNL250W	YMR224C
YNL251C	YPL178W
YNL253W	YNL139C
YNL258C	YDR498C
YNL260C	YDR091C
YNL261W	YDR052C
YNL262W	YDR121W
YNL263C	YFL005W
YNL271C	YCL027W
YNL272C	YLR166C
YNL273W	YCL061C
YNL281W	YMR186W
YNL282W	YGL207W
YNL287W	YDL145C
YNL288W	YAL021C
YNL289W	YOR032C
YNL290W	YOR217W
YNL293W	YLR262C
YNL298W	YJL187C
YNL299W	YNL262W
YNL304W	YNL044W
YNL306W	YBR251W
YNL307C	YAL038W
YNL308C	YDR381W
YNL310C	YJR045C
YNL311C	YDR328C
YNL312W	YAR007C
YNL317W	YKL059C
YNL330C	YNL097C
YNL333W	YNL334C
YNR003C	YJL011C
YNR006W	YHL002W
YNR007C	YBR217W
YNR010W	YGL025C
YNR011C	YER172C
YNR016C	YDL047W
YNR017W	YGR181W
YNR031C	YFL039C
YNR035C	YDL029W
YNR037C	YHL004W
YNR046W	YOL124C
YNR050C	YJR022W
YNR052C	YIL106W
YNR053C	YER006W
YNR054C	YGR145W
YNR068C	YNR069C
YOL001W	YPL031C
YOL004W	YPL139C
YOL005C	YIL021W
YOL006C	YGL207W
YOL010W	YPL217C
YOL012C	YGL241W
YOL013C	YDL126C
YOL018C	YGL095C
YOL021C	YOR076C
YOL034W	YEL019C
YOL038W	YJL001W
YOL041C	YHR052W
YOL043C	YMR167W
YOL051W	YGL151W
YOL054W	YBL002W
YOL062C	YJR005W
YOL068C	YKR029C
YOL069W	YIL144W
YOL072W	YOR257W
YOL076W	YPR131C
YOL077C	YDR060W
YOL078W	YNL006W
YOL086C	YDR510W
YOL090W	YOR033C
YOL094C	YNL290W
YOL098C	YDL055C
YOL111C	YOR007C
YOL112W	YLL021W
YOL113W	YLR229C
YOL115W	YIL079C
YOL120C	YFR031C-A
YOL123W	YGL122C
YOL133W	YFL009W
YOL135C	YGL127C
YOL139C	YGL049C
YOL144W	YPL211W
YOL145C	YLR418C
YOL146W	YJL072C
YOL148C	YCL010C
YOL149W	YBR094W
YOR001W	YNL232W
YOR014W	YDL188C
YOR018W	YER125W
YOR020C	YML064C
YOR026W	YJL013C
YOR027W	YAL005C
YOR028C	YPL046C
YOR033C	YMR167W
YOR034C	YHR105W
YOR035C	YMR109W
YOR036W	YBL050W
YOR038C	YBL008W
YOR039W	YOR061W
YOR042W	YFR024C-A
YOR046C	YDL207W
YOR048C	YDR289C
YOR054C	YML016C
YOR056C	YDL060W
YOR057W	YDR328C
YOR061W	YGL019W
YOR063W	YHR052W
YOR064C	YBL052C
YOR069W	YJL053W
YOR075W	YLR440C
YOR076C	YDR280W
YOR078W	YOR310C
YOR080W	YDL132W
YOR083W	YER111C
YOR085W	YGL226C-A
YOR089C	YDR323C
YOR096W	YCL059C
YOR098C	YML103C
YOR101W	YLR310C
YOR103C	YJL002C
YOR106W	YLR093C
YOR110W	YBR123C
YOR111W	YJR125C
YOR115C	YBR254C
YOR116C	YDL150W
YOR117W	YGL048C
YOR122C	YIL159W
YOR123C	YGL207W
YOR124C	YGR268C
YOR127W	YPL256C
YOR132W	YJL053W
YOR134W	YPR165W
YOR138C	YER125W
YOR140W	YBR112C
YOR141C	YNL059C
YOR145C	YBR247C
YOR151C	YBR154C
YOR156C	YDL064W
YOR157C	YFR050C
YOR159C	YPR182W
YOR160W	YOR098C
YOR164C	YOL111C
YOR167C	YOL149W
YOR171C	YOR034C
YOR174W	YGL151W
YOR176W	YDL120W
YOR178C	YGL073W
YOR179C	YAL043C
YOR181W	YPR159W
YOR185C	YJR074W
YOR189W	YPL129W
YOR191W	YDR510W
YOR194C	YKL058W
YOR204W	YDR429C
YOR206W	YDL014W
YOR207C	YKL144C
YOR208W	YLR113W
YOR210W	YPR010C
YOR211C	YDR470C
YOR212W	YAL041W
YOR213C	YJL115W
YOR217W	YBL003C
YOR224C	YDL150W
YOR227W	YER133W
YOR229W	YJL026W
YOR230W	YOR229W
YOR232W	YIL022W
YOR243C	YLR002C
YOR244W	YHR099W
YOR250C	YGL044C
YOR253W	YHR013C
YOR254C	YJL034W
YOR257W	YHR102W
YOR259C	YFR010W
YOR260W	YLR291C
YOR261C	YDR427W
YOR267C	YJL098W
YOR269W	YHR158C
YOR270C	YDL185W
YOR272W	YPL211W
YOR275C	YLR025W
YOR281C	YCR086W
YOR290C	YFL049W
YOR294W	YPL131W
YOR298C-A	YEL009C
YOR299W	YLR330W
YOR303W	YJR109C
YOR304W	YGL133W
YOR308C	YHR165C
YOR310C	YGL120C
YOR317W	YBR041W
YOR319W	YMR240C
YOR326W	YIL118W
YOR327C	YDL226C
YOR332W	YPR036W
YOR340C	YML074C
YOR341W	YPR187W
YOR346W	YPL167C
YOR351C	YLR263W
YOR358W	YKL109W
YOR361C	YNL062C
YOR362C	YBL041W
YOR363C	YAL051W
YOR367W	YFL039C
YOR368W	YLR288C
YOR370C	YOR089C
YOR371C	YER020W
YOR373W	YAL047C
YOR375C	YJL124C
YPL001W	YBR009C
YPL002C	YKL041W
YPL008W	YAL043C
YPL010W	YGL137W
YPL011C	YDR167W
YPL012W	YBR247C
YPL016W	YGR275W
YPL020C	YNL189W
YPL022W	YML095C
YPL031C	YKR002W
YPL037C	YER068W
YPL038W	YNL103W
YPL042C	YPL248C
YPL043W	YOR272W
YPL045W	YDR080W
YPL046C	YBR114W
YPL047W	YOL148C
YPL048W	YPR080W
YPL050C	YDR245W
YPL059W	YIL105C
YPL063W	YNR017W
YPL065W	YCL008C
YPL066W	YLR425W
YPL070W	YLR291C
YPL074W	YER133W
YPL078C	Q0080
YPL082C	YER148W
YPL084W	YLR025W
YPL086C	YLR384C
YPL089C	YHR030C
YPL093W	YLR074C
YPL094C	YOR254C
YPL096W	YKL145W
YPL101W	YLR384C
YPL105C	YMR146C
YPL106C	YLL024C
YPL115C	YPL256C
YPL118W	YBR251W
YPL120W	YGR218W
YPL121C	YER179W
YPL122C	YDR311W
YPL125W	YLR293C
YPL126W	YOR310C
YPL129W	YPR034W
YPL131W	YGL099W
YPL138C	YAR003W
YPL139C	YMR075W
YPL140C	YHR030C
YPL146C	YER006W
YPL149W	YMR159C
YPL151C	YOR036W
YPL152W	YDL188C
YPL153C	YMR190C
YPL155C	YCL029C
YPL160W	Q0120
YPL161C	YPR165W
YPL164C	YMR167W
YPL167C	YIL139C
YPL169C	YER165W
YPL174C	YHR129C
YPL177C	YGR184C
YPL178W	YPL190C
YPL180W	YJR066W
YPL181W	YIL084C
YPL190C	YJL050W
YPL194W	YIL139C
YPL195W	YGR261C
YPL203W	YIL033C
YPL204W	YNL178W
YPL209C	YBR156C
YPL210C	YKL122C
YPL211W	YOL077C
YPL218W	YLR268W
YPL219W	YPL031C
YPL228W	YDR510W
YPL232W	YJL164C
YPL233W	YBR211C
[truncated: 3,622 more rows]

## Sheet: Arabidopsis PPI network
Protein A	Protein B	Arabidopsis protein-protein interaction network.
AT1G15385	AT4G24840
AT1G63130	AT3G53630
AT1G15385	AT3G08530
AT2G38610	AT3G21215
AT5G39730	AT5G50130
AT1G22840	AT4G01920
AT3G16240	AT4G35580	Science. 2011 Jul 29;333(6042):601-7.
AT2G45850	AT4G12080	Evidence for network evolution in an Arabidopsis interactome map.
AT3G16240	AT5G22290
AT2G43370	AT5G61010
AT2G43370	AT5G53800
AT1G67800	AT4G23050
AT1G69810	AT1G69810
AT3G42960	AT3G42960
AT2G01770	AT4G19030
AT1G60600	AT5G22290
AT2G25810	AT5G22290
AT3G01660	AT5G22290
AT1G22760	AT2G37150
AT2G30590	AT4G08150
AT3G28715	AT5G23130
AT3G28715	AT5G63310
AT2G30590	AT5G61010
AT3G28715	AT4G01920
AT3G13710	AT3G29270
AT1G67800	AT3G13222
AT1G32700	AT3G07780
AT3G01300	AT5G61010
AT1G22760	AT3G49580
AT1G01210	AT1G31880
AT1G22630	AT3G19520
AT1G67865	AT3G13720
AT1G77950	AT4G02590
AT2G01175	AT5G22290
AT4G28720	AT5G22290
AT2G01770	AT4G35580
AT3G13710	AT4G35580
AT1G48260	AT3G03950
AT1G48260	AT5G55990
AT5G01640	AT5G07110
AT1G14360	AT4G19030
AT4G10430	AT4G19030
AT1G19180	AT1G22920
AT1G14360	AT1G27300
AT5G02870	AT5G58720
AT2G47710	AT3G11930
AT3G23390	AT4G28640
AT4G14900	AT5G48385
AT3G20420	AT3G20420
AT4G01480	AT5G02780
AT3G17668	AT4G22240
AT3G09630	AT4G28640
AT4G00550	AT4G35580
AT1G04100	AT1G52830
AT3G04730	AT4G29080
AT4G32960	AT5G42470
AT3G59810	AT4G30330
AT2G44950	AT4G24840
AT3G03960	AT3G11830
AT2G34040	AT4G02590
AT4G03410	AT4G19030
AT4G14950	AT4G19030
AT4G02725	AT4G19030
AT2G46890	AT4G19030
AT2G34090	AT2G34090
AT3G12200	AT3G12200
AT4G29220	AT4G29220
AT1G29120	AT2G34090
AT3G21690	AT4G19030
AT3G48240	AT5G64430
AT3G13860	AT4G19700
AT2G26560	AT2G26560
AT3G52560	AT5G37890
AT3G60820	AT4G35160
AT3G16240	AT4G19030
AT1G50900	AT2G37020
AT5G09810	AT5G09810
AT3G18060	AT5G09810
AT3G13520	AT4G19030
AT1G12840	AT1G77760
AT1G19180	AT3G49580
AT4G10430	AT5G22290
AT4G10430	AT4G35580
AT1G48320	AT1G48320
AT2G31985	AT3G63210
AT1G04330	AT2G43790
AT3G47980	AT4G19030
AT1G15260	AT3G48150
AT2G40380	AT2G40380
AT4G13640	AT4G13640
AT3G07310	AT4G13640
AT2G33450	AT4G28640
AT2G43370	AT5G38600
AT1G03600	AT5G28900
AT1G23730	AT1G70410
AT1G02140	AT5G56290
AT3G18060	AT3G46520
AT4G14560	AT4G29080
AT1G15260	AT3G13720
AT5G11450	AT5G37670
AT4G28040	AT5G22290
AT2G33210	AT3G49580
AT2G22640	AT3G53350
AT1G50575	AT3G19895
AT2G43370	AT3G11590
AT1G03600	AT3G13720
AT1G02140	AT4G22250
AT2G43370	AT5G25490
AT2G24180	AT4G19030
AT1G75950	AT2G02360
AT2G37340	AT3G55460
AT2G43370	AT3G54230
AT3G18060	AT3G53750
AT2G45850	AT5G62260
AT1G18660	AT2G35940
AT1G18660	AT5G08330
AT3G27540	AT3G47620
AT2G38610	AT3G47620
AT1G15385	AT5G02150
AT2G36410	AT2G38860
AT3G10140	AT3G26030
AT2G22640	AT3G23910
AT1G15385	AT5G11980
AT1G15385	AT3G14780
AT2G47030	AT5G22290
AT2G45850	AT3G47620
AT1G50575	AT3G47620
AT1G23730	AT1G79470
AT1G02140	AT5G22120
AT4G23400	AT5G22290
AT3G19390	AT5G22290
AT1G77130	AT5G22290
AT1G22840	AT5G61010
AT3G17668	AT3G49580
AT5G10060	AT5G13810
AT3G17668	AT5G61010
AT3G13320	AT4G35580
AT3G28715	AT5G08330
AT1G48260	AT4G17615
AT3G01300	AT3G07780
AT2G01770	AT5G22290
AT3G13710	AT5G22290
AT1G22630	AT1G68670
AT1G67865	AT3G43230
AT1G22630	AT4G08150
AT2G42870	AT3G22440
AT3G13175	AT3G29270
AT3G55600	AT4G35580
AT1G28135	AT2G24020
AT3G16980	AT3G19895
AT1G67800	AT1G69690
AT4G28720	AT4G35580
AT1G69810	AT3G47620
AT1G10940	AT3G44460
AT3G59500	AT5G41600
AT2G04630	AT5G63310
AT2G04630	AT5G57660
AT1G49590	AT5G39760
AT1G51580	AT5G17790
AT3G01690	AT3G11590
AT2G32650	AT3G11590
AT2G04630	AT3G56270
AT2G46690	AT3G48150
AT1G03130	AT3G48150
AT1G19180	AT1G19180
AT3G04730	AT3G23030
AT1G15370	AT3G24140
AT1G07930	AT1G77550
AT1G48450	AT2G41680
AT1G53510	AT3G08530
AT2G30260	AT4G24840
AT3G05580	AT5G52200
AT1G10530	AT3G26340
AT2G29490	AT4G11100
AT4G27270	AT5G58800
AT1G10530	AT3G26030
AT1G80190	AT3G60910
AT3G23030	AT4G22745
AT1G19180	AT1G30135
AT3G46320	AT5G38110
AT1G68140	AT5G58720
AT4G23400	AT4G35100
AT3G07480	AT3G49580
AT1G70700	AT3G49580
AT1G78570	AT1G78570
AT3G17668	AT3G48550
AT5G10060	AT5G10060
AT1G60440	AT1G60440
AT3G55600	AT4G19030
AT3G16980	AT4G35780
AT2G43370	AT3G47620
AT2G38185	AT3G47620
AT3G26810	AT3G47620
AT1G20630	AT3G49250
AT1G26850	AT4G19030
AT3G01550	AT3G50910
AT1G01620	AT4G35100
AT2G42560	AT3G47620
AT2G45040	AT3G47620
AT3G16690	AT3G47620
AT2G30260	AT3G47620
AT1G54030	AT3G47620
AT4G00550	AT5G22290
AT1G16900	AT5G22290
AT3G22260	AT5G49000
AT2G30340	AT3G48150
AT3G48690	AT4G10930
AT1G01470	AT1G22920
AT2G43060	AT5G56950
AT4G26110	AT5G56950
AT4G26110	AT4G26110
AT4G02770	AT4G19700
AT2G43370	AT3G50910
AT1G80560	AT5G14200
AT2G43370	AT4G19700
AT2G43370	AT5G58720
AT1G04430	AT5G22290
AT2G39250	AT5G13810
AT1G12840	AT1G79070
AT1G12840	AT5G17290
AT5G02870	AT5G22310
AT3G10572	AT5G22290
AT4G05400	AT4G19700
AT1G04330	AT3G45640
AT1G18660	AT3G48150
AT1G04330	AT1G22920
AT1G18660	AT3G63210
AT1G22990	AT3G13720
AT3G50920	AT5G41600
AT1G13520	AT1G14830
AT1G31780	AT5G11980
AT3G09690	AT3G29270
AT1G13520	AT2G42790
AT1G31050	AT4G02590
AT1G12920	AT2G42790
AT4G32750	AT4G35580
AT4G14455	AT4G35580
AT4G14455	AT5G22290
AT4G32750	AT5G22290
AT5G16560	AT5G61010
AT3G52050	AT4G16780
AT2G43060	AT5G48560
AT3G27420	AT4G24840
AT4G18700	AT5G38480
AT3G27420	AT4G02590
AT3G27420	AT5G41910
AT3G46060	AT5G07110
AT1G19740	AT3G59300
AT1G50430	AT5G22290
AT4G30490	AT5G06780
AT1G04930	AT4G24840
AT1G33110	AT4G35580
AT4G30490	AT5G61010
AT2G03120	AT5G22290
AT1G04930	AT5G61010
AT2G02990	AT5G22290
AT2G33120	AT5G22290
AT1G48270	AT5G22290
AT1G33110	AT5G22290
AT3G25220	AT5G22290
AT4G20300	AT5G61010
AT1G73100	AT2G01710
AT1G28360	AT1G32540
AT3G12930	AT4G02590
AT1G06110	AT1G20140
AT4G01430	AT4G35580
AT1G28360	AT1G69690
AT4G01430	AT5G22290
AT5G15080	AT5G61010
AT1G28360	AT5G61010
AT3G12930	AT4G08150
AT1G75950	AT3G48880
AT2G21660	AT4G34230
AT1G58470	AT3G13222
AT1G75400	AT5G28900
AT2G26800	AT5G56290
AT3G05935	AT3G07780
AT3G07750	AT3G61620
AT2G46890	AT5G22290
AT2G02810	AT5G22290
AT2G45920	AT4G01090
AT2G45070	AT5G22290
AT2G44080	AT5G22290
AT3G55240	AT4G30780
AT2G44080	AT4G35580
AT2G42260	AT3G08530
AT1G31240	AT5G13810
AT1G51580	AT3G55290
AT2G02560	AT4G08150
AT4G00370	AT5G22290
AT3G29770	AT3G53350
AT2G05630	AT5G06780
AT1G56090	AT2G39760
AT1G62990	AT3G48150
AT4G39753	AT5G42190
AT2G02300	AT5G42190
AT3G52050	AT5G58720
AT4G02840	AT5G44500
AT2G44080	AT3G29270
AT4G36290	AT5G11980
AT2G34460	AT3G13720
AT4G05420	AT4G22250
AT1G80840	AT5G22570
AT5G58220	AT5G58220
AT4G29160	AT4G29160
AT1G14960	AT1G54840
AT2G39100	AT3G48150
AT1G15720	AT5G54810
AT4G25680	AT5G07110
AT2G05630	AT5G24930
AT1G49850	AT4G29820
AT1G49850	AT3G08530
AT1G60080	AT5G59210
AT2G27940	AT5G40930
AT4G31130	AT4G35580
AT2G32380	AT4G35580
AT4G24310	AT4G35580
AT1G49850	AT3G25710
AT4G28830	AT5G63310
AT1G67170	AT3G47600
AT1G67170	AT3G13990
AT3G54826	AT5G22630
AT2G42260	AT4G24840
AT2G42260	AT5G61010
AT3G29034	AT5G22290
AT1G67170	AT2G28550
AT3G43590	AT5G51120
AT1G01620	AT2G37180
AT3G15160	AT5G02150
AT1G51355	AT3G61150
AT2G02990	AT3G10260
AT2G45920	AT3G09250
AT3G54826	AT5G10810
AT3G13175	AT5G22290
AT3G13175	AT4G35580
AT2G01530	AT3G12390
AT2G42870	AT4G02590
AT1G69850	AT4G35580
AT1G13520	AT3G51960
AT2G03870	AT3G59810
AT2G05630	AT5G45900
AT1G49850	AT5G61010
AT1G65000	AT3G52930
AT3G58170	AT5G22290
AT1G09330	AT5G22290
AT1G49850	AT4G08790
AT2G16850	AT4G35580
AT1G58070	AT5G13810
AT2G02410	AT5G37670
AT3G54826	AT5G51110
AT3G05935	AT4G22250
AT2G39760	AT5G06270
AT2G27580	AT3G61790
AT3G47675	AT4G02590
AT1G09840	AT5G22310
AT1G17860	AT4G19030
AT2G33410	AT3G21215
AT3G45640	AT4G26750
AT3G18380	AT5G09790
AT2G18876	AT5G10450
AT1G35210	AT4G00720
AT3G48040	AT4G36910
AT1G53510	AT3G54850
AT3G02090	AT3G09250
AT3G61060	AT5G37670
AT4G13500	AT4G35580
AT1G23850	AT4G35580
AT1G51355	AT4G33510
AT1G62990	AT2G16400
AT2G29350	AT2G29350
AT1G01140	AT2G34090
AT1G77710	AT3G55290
AT5G08650	AT5G51110
AT1G50430	AT4G35580
AT1G22160	AT3G29160
AT3G60820	AT5G11980
AT2G31610	AT5G12320
AT3G13520	AT4G35580
AT3G01180	AT3G49580
AT2G35240	AT4G14740
AT3G01180	AT5G28900
AT4G14455	AT4G19030
AT2G24693	AT4G19030
AT4G13500	AT4G19030
AT3G52050	AT4G10470
AT1G62990	AT3G24140
AT5G02820	AT5G02820
AT2G24030	AT2G24030
AT3G53180	AT5G07110
AT3G01180	AT3G47620
AT5G11650	AT5G22290
AT5G01075	AT5G22290
AT1G23850	AT5G22290
AT3G25882	AT4G16143
AT4G02840	AT4G20440
AT3G46060	AT5G22290
AT1G75020	AT5G22290
AT1G56090	AT1G69810
AT4G30490	AT5G22290
AT1G76520	AT5G22290
AT1G79910	AT5G61010
AT3G16200	AT5G22290
AT3G23050	AT3G47620
AT2G24550	AT5G51110
AT2G26770	AT3G07780
AT2G33390	AT3G47620
AT2G04630	AT3G47620
AT1G01140	AT4G28640
AT1G55490	AT3G22550
AT1G01140	AT5G58720
AT2G23070	AT5G58720
AT1G03900	AT1G09700
AT3G55240	AT5G14660
AT1G74500	AT4G24840
AT1G21810	AT3G29575
AT1G80000	AT3G47620
AT1G49850	AT4G01090
AT1G49850	AT4G24840
AT1G17190	AT1G78380
AT1G49850	AT5G06780
AT1G31350	AT3G06720
AT1G09330	AT4G30260
AT3G53610	AT4G35580
AT3G19460	AT3G29270
AT1G48240	AT4G35580
AT2G16850	AT5G22290
AT2G16850	AT2G45960
AT3G16120	AT3G54230
AT2G24500	AT2G37150
AT2G33120	AT5G41600
AT2G03120	AT5G41600
AT1G52695	AT1G69690
AT1G31350	AT4G02150
AT2G16850	AT2G37180
AT4G22212	AT4G35580
AT2G44040	AT3G20310
AT2G42870	AT4G24840
AT4G22212	AT5G22290
AT2G42870	AT5G03500
AT2G41730	AT3G47620
AT3G17440	AT4G35580
AT1G76760	AT2G41680
AT2G03870	AT3G14080
AT4G24310	AT5G22290
AT5G08410	AT5G28770
AT4G31130	AT5G22290
AT3G53610	AT5G22290
AT2G32380	AT5G22290
AT2G45950	AT5G49000
AT1G18660	AT1G21840
AT3G58460	AT4G03510
AT4G07950	AT5G10810
AT3G45640	AT5G13280
AT3G28715	AT3G47620
AT2G42260	AT5G13810
AT4G35950	AT4G36910
AT5G06770	AT5G51120
AT2G18876	AT3G02520
AT3G13227	AT4G30940
AT2G18876	AT5G38480
AT3G28715	AT4G02590
AT1G22760	AT4G01090
AT4G11310	AT4G35580
AT3G18380	AT3G47620
AT2G21830	AT3G47620
AT3G18380	AT5G06780
AT3G57870	AT4G26270
AT2G21830	AT4G01090
AT1G01140	AT5G47100
AT3G46810	AT3G53900
AT2G46890	AT4G35580
AT1G04100	AT2G39760
AT1G16790	AT4G19030
AT1G31350	AT5G42190
AT1G73500	AT4G01480
AT2G18876	AT4G00570
AT3G56320	AT4G03420
AT2G38660	AT5G11980
AT2G40380	AT5G41600
AT3G21150	AT3G48150
AT1G54120	AT4G26110
AT1G49030	AT2G20570
AT4G27000	AT5G16560
AT1G06390	AT3G50910
AT2G24570	AT4G19700
AT3G45160	AT4G19030
AT2G39510	AT4G19030
AT2G24570	AT4G04020
AT1G47250	AT1G47260
AT1G15130	AT4G29160
AT3G21720	AT4G22240
AT3G07270	AT4G04890
AT5G19080	AT5G48385
AT3G05625	AT3G49580
AT2G42395	AT3G49470
AT3G13310	AT3G48150
AT3G13310	AT3G49580
AT3G15820	AT4G35580
AT1G47530	AT4G35580
AT1G01260	AT5G13220
AT4G24990	AT5G22290
AT3G15820	AT5G22290
AT1G25275	AT4G19030
AT1G05710	AT3G48150
AT3G09630	AT5G58720
AT1G12390	AT1G27300
AT1G11650	AT1G31750
AT1G11650	AT5G44500
AT3G61310	AT4G17950
AT3G07950	AT4G19030
AT2G30390	AT4G19030
AT1G10030	AT4G19030
AT1G60650	AT3G55460
AT3G22960	AT3G26990
AT3G06430	AT3G22550
AT3G23060	AT5G17690
AT3G61790	AT5G53360
AT2G24570	AT5G13810
AT3G15660	AT5G13280
AT1G53560	AT4G35580
AT1G53560	AT5G22290
AT3G13940	AT3G21490
AT3G21150	AT4G00120
AT3G61060	AT5G42190
AT4G19003	AT5G09260
AT1G30120	AT1G70340
AT2G24860	AT2G34090
AT5G10360	AT5G56950
AT1G64180	AT1G69810
AT2G24860	AT3G49690
AT1G64280	AT3G25882
AT2G30120	AT3G54170
AT2G42870	AT3G50330
AT1G56330	AT3G13710
AT2G42395	AT4G10480
AT1G15130	AT5G64430
AT1G67865	AT2G40380
AT3G02190	AT5G56950
AT2G36580	AT5G56350
AT5G03970	AT5G42190
AT3G29160	AT3G63210
AT3G29160	AT4G10470
AT1G28480	AT4G39940
AT1G11650	AT1G17440
AT3G06430	AT3G11590
AT1G13730	AT3G13222
AT3G06430	AT3G25710
AT1G11650	AT5G10350
AT1G27210	AT3G61790
AT1G11650	AT5G51120
AT1G77950	AT4G08150
AT5G15210	AT5G39760
AT1G13520	AT2G42490
AT1G31050	AT3G48150
AT1G31780	AT3G48150
AT3G50920	AT4G19030
AT4G14730	AT4G19030
AT1G16950	AT4G19030
AT1G13520	AT5G56630
AT1G13520	AT2G20570
AT3G54120	AT5G07730
AT3G23880	AT5G42190
AT1G47260	AT3G48680
AT1G01230	AT4G19030
AT3G53990	AT3G53990
AT2G42870	AT5G67110
AT2G30120	AT3G48550
AT1G30880	AT4G26110
AT1G52540	AT2G39760
AT2G32380	AT4G19030
AT1G49850	AT3G49580
AT1G49850	AT3G48680
AT1G71050	AT5G58720
AT1G75950	AT2G02870
AT2G18240	AT4G35580
AT3G24250	AT4G35580
AT1G09140	AT5G04280
AT1G15570	AT3G48150
AT2G39960	AT4G19030
AT1G15570	AT5G48385
AT1G22750	AT4G19030
AT1G15570	AT5G20030
AT2G40380	AT3G10260
AT1G31780	AT4G13640
AT1G15570	AT3G24140
AT1G15570	AT3G01435
AT3G06720	AT4G08910
AT2G42790	AT3G58750
AT1G13990	AT4G22240
AT3G06720	AT5G17690
AT2G33520	AT5G56290
AT1G13520	AT3G53900
AT3G09690	AT3G10260
AT1G13520	AT4G29220
AT2G40380	AT5G07110
AT5G12880	AT5G22290
AT3G24250	AT5G22290
AT2G14860	AT5G22290
AT3G01660	AT3G13720
AT1G10030	AT1G27300
AT3G61310	AT4G22240
AT3G08850	AT3G22550
AT3G08850	AT3G63210
AT3G06430	AT5G47370
AT3G06430	AT5G06780
AT3G06430	AT3G53630
AT3G01370	AT3G48150
AT1G01230	AT1G27300
AT3G60600	AT4G19030
AT3G60590	AT5G22290
AT3G56950	AT5G22290
AT1G66820	AT5G52547
AT1G71480	AT3G13710
AT1G21810	AT4G24840
AT2G05630	AT5G65480
AT2G03870	AT2G18740
AT4G00430	AT4G24090
AT3G16250	AT3G48150
AT4G00430	AT4G35100
AT3G23060	AT4G22745
AT3G23060	AT5G35330
AT3G56320	AT4G16100
AT3G06430	AT4G29160
AT3G20510	AT3G50910
AT1G25220	AT5G59010
AT3G28670	AT4G19030
AT3G44620	AT5G56630
AT3G23290	AT5G02150
AT3G54820	AT4G35100
AT3G15660	AT5G61230
AT3G15660	AT4G32520
AT2G44970	AT2G47710
AT1G57720	AT2G18110
AT3G13175	AT3G50910
AT4G36690	AT5G42820
AT1G28480	AT3G47620
AT3G04940	AT5G54390
AT2G42870	AT2G43650
AT1G22630	AT3G48150
AT1G31050	AT3G49580
AT2G30960	AT3G07780
AT2G31985	AT5G08330
AT3G54170	AT3G54170
AT2G38140	AT5G35330
AT2G05840	AT5G40580
AT2G18730	AT2G43790
AT1G09330	AT4G19030
AT3G53610	AT4G19030
AT3G12620	AT4G36110
AT2G39960	AT3G15710
AT1G01630	AT5G53180
AT1G56330	AT2G20130
AT4G05400	AT5G13810
AT1G28135	AT5G02150
AT4G13540	AT5G58720
AT1G76760	AT2G28550
AT1G12440	AT3G61790
AT3G54120	AT4G11220
AT3G06430	AT3G47620
AT1G11650	AT3G47620
AT1G76760	AT3G47620
AT1G18660	AT3G47620
AT1G18660	AT1G32230
AT3G16980	AT3G51960
AT3G01050	AT5G22290
AT3G55600	AT5G22290
AT2G24040	AT5G22290
AT3G44220	AT5G22290
AT3G09085	AT4G19030
AT4G33690	AT5G49000
AT3G09630	AT3G14180
AT2G40380	AT3G29270
AT1G03360	AT3G07750
AT5G19680	AT5G27840
AT5G43690	AT5G45900
AT1G20770	AT1G25490
AT1G45145	AT4G19700
AT3G15660	AT3G61530
AT3G29270	AT4G25140
AT2G16740	AT5G19080
AT4G26100	AT5G28150
AT2G16740	AT3G19950
AT1G75500	AT3G60600
AT1G21790	AT3G60600
AT1G49840	AT3G01670
AT4G26100	AT5G06710
AT4G16143	AT4G17680
AT3G15360	AT3G27960
AT1G24625	AT5G22355
AT4G17486	AT5G15800
AT1G28250	AT4G26450
AT4G16143	AT4G32570
AT1G05785	AT4G26450
AT4G17340	AT4G26450
AT1G28250	AT3G60600
AT2G38880	AT3G54390
AT1G75630	AT4G26450
AT1G48280	AT4G25200
AT3G24740	AT4G39050
AT2G47580	AT5G04430
AT3G59840	AT4G33350
AT2G47450	AT3G29035
AT3G10970	AT4G25200
AT3G11400	AT4G25200
AT2G47450	AT4G25200
AT2G03500	AT5G22355
AT3G08780	AT4G32190
AT1G33800	AT4G26450
AT1G16240	AT4G26450
AT1G77350	AT4G26450
AT1G17080	AT3G16310
AT3G22570	AT4G26450
AT3G22070	AT4G26450
AT1G15080	AT4G26450
AT5G15802	AT5G32440
AT2G38300	AT5G24660
AT2G38270	AT5G60120
AT2G17670	AT2G44950
AT3G01860	AT3G60600
AT1G63470	AT4G25200
AT2G17670	AT4G25200
AT3G06430	AT4G32570
AT1G18660	AT3G17860
AT3G06430	AT5G41070
AT1G76760	AT3G44720
AT3G56320	AT4G28150
AT1G11650	AT5G61380
AT3G06430	AT4G00980
AT3G06430	AT4G25200
AT1G76760	AT4G17680
AT1G11650	AT4G24500
AT1G75690	AT4G28020
AT1G05710	AT1G54060
AT1G53800	AT4G39050
AT1G53800	AT4G10840
AT2G47450	AT5G60120
AT2G42580	AT5G22355
AT1G79430	AT4G29930
AT2G47450	AT4G29930
AT3G02690	AT4G26450
AT1G53800	AT2G23290
AT2G44130	AT5G42190
AT1G17970	AT3G02150
AT1G74910	AT2G39770
AT1G53800	AT5G24660
AT4G16780	AT5G06710
AT1G33470	AT5G61380
AT4G16780	AT4G17680
AT4G02150	AT4G17680
AT4G25200	AT4G25200
AT3G25190	AT3G60600
AT3G01440	AT4G25200
AT1G12310	AT3G19960
AT3G01440	AT3G54390
AT2G24860	AT3G02150
AT1G71970	AT3G27960
AT5G14760	AT5G60120
AT3G11590	AT4G17710
AT2G30540	AT3G27960
AT3G11590	AT3G27960
AT3G11590	AT4G15730
AT2G25730	AT3G02150
AT3G11590	AT5G24660
AT5G06960	AT5G45110
AT2G30880	AT4G00980
AT1G01230	AT5G22290
AT3G28080	AT5G22290
AT1G47260	AT4G17720
AT1G47260	AT5G07110
AT2G31410	AT4G16143
AT3G47640	AT4G02590
AT3G20510	AT5G22290
AT2G25000	AT2G25000
AT5G63130	AT5G64430
AT4G15930	AT5G59790
AT3G29034	AT4G26450
AT3G29034	AT3G60600
AT1G10030	AT4G35580
AT1G29120	AT2G16900
AT3G42630	AT4G25200
AT2G41700	AT4G25200
AT1G21410	AT5G42190
AT2G45660	AT3G49180
AT4G39820	AT5G02150
AT1G09140	AT2G29210
AT4G26640	AT5G53360
AT3G61310	AT5G62260
AT5G38640	AT5G55100
AT3G61310	AT4G12080
AT2G30390	AT4G35580
AT3G07950	AT4G35580
AT2G30390	AT5G22290
AT1G22750	AT4G35580
AT2G04900	AT4G35580
AT3G06930	AT3G22440
AT3G01435	AT4G24840
AT3G48690	AT5G10110
AT3G21690	AT4G35580
AT4G02725	AT4G35580
AT4G14950	AT5G22290
AT3G21690	AT5G22290
AT4G03410	AT5G22290
AT2G02410	AT2G23290
AT5G02530	AT5G02530
AT4G11310	AT5G22290
AT1G72730	AT5G57870
AT3G13720	AT4G25660
AT1G05860	AT3G27960
AT2G32840	AT3G27960
AT1G78140	AT4G25660
AT1G79730	AT5G13810
AT1G03457	AT3G21215
AT1G12390	AT5G22290
AT2G36100	AT4G26450
AT1G24625	AT5G60120
AT1G07440	AT2G29310
AT1G71865	AT4G25200
AT3G15360	AT4G25200
AT2G40330	AT5G57050
AT2G45850	AT3G61310
AT4G16143	AT4G25660
AT4G17486	AT4G25660
AT1G24625	AT2G47700
AT1G24625	AT3G27960
AT1G72030	AT2G23290
AT3G01990	AT3G17860
AT2G23050	AT3G07270
AT1G48140	AT3G60600
AT1G06450	AT3G22440
AT3G07440	AT5G24660
AT3G02885	AT3G44590
AT2G01760	AT4G04330
AT2G01760	AT3G14180
AT2G01760	AT4G08150
AT2G01760	AT4G16780
AT2G01760	AT3G49160
AT4G30220	AT4G30220
AT4G37150	AT4G37150
AT3G29160	AT5G22355
AT3G29160	AT5G60120
AT1G10240	AT4G00980
AT1G24510	AT3G03960
AT2G29210	AT4G25920
AT2G18730	AT5G24660
AT1G24764	AT2G44950
AT4G04950	AT5G22355
AT1G24764	AT4G17220
AT1G49850	AT5G24660
AT1G68450	AT5G41570
AT2G32380	AT3G60600
AT3G58170	AT3G60600
AT1G49140	AT1G80650
AT1G49850	AT4G17220
AT3G58170	AT4G26450
AT1G49850	AT4G17680
AT3G61190	AT5G07300
AT3G53610	AT4G25660
AT4G11175	AT5G51910
AT1G17190	AT2G29490
AT1G49850	AT2G33880
AT1G49850	AT3G46810
AT1G29810	AT3G27960
AT3G61190	AT5G61900
AT1G80000	AT4G34110
AT1G24280	AT1G24280
AT2G24270	AT2G24270
AT3G15820	AT4G26450
AT1G80000	AT1G80000
AT1G77400	AT3G27960
AT5G42190	AT5G65495
AT1G77080	AT4G25200
AT2G35500	AT4G17680
AT3G15090	AT5G49010
AT3G47620	AT4G17680
AT3G51180	AT4G17680
AT4G03150	AT5G15800
AT3G43520	AT4G26450
AT3G51180	AT5G04170
AT2G35500	AT4G25920
AT3G56360	AT4G25200
AT1G22270	AT4G25200
AT1G71050	AT3G29270
AT1G71050	AT3G49160
AT5G03050	AT5G18580
AT1G49850	AT4G08150
AT4G31720	AT5G65540
AT5G57860	AT5G66560
AT3G19570	AT3G22440
AT3G11590	AT4G17220
AT2G25730	AT4G25200
AT3G11590	AT3G17740
AT2G25730	AT3G54390
AT1G52870	AT3G60600
AT5G06950	AT5G14070
AT1G07860	AT4G26450
AT3G60600	AT3G60600
AT3G60590	AT3G60600
AT2G27990	AT5G24660
AT2G27990	AT3G27960
AT3G60600	AT5G24290
AT1G30070	AT1G30070
AT1G16790	AT4G35580
AT4G02150	AT4G25660
AT1G78380	AT2G29420
AT1G33470	AT3G22440
AT4G02150	AT4G25920
AT1G26110	AT4G29510
AT3G25190	AT4G26450
AT1G78380	AT2G29490
AT4G02150	AT4G15730
AT4G14430	AT4G14440
AT2G01760	AT5G37670
AT2G43650	AT4G24840
AT1G20770	AT4G24050
AT3G54820	AT4G35580
AT4G40042	AT5G22290
AT2G30540	AT4G38960
AT4G36680	AT5G24660
AT3G59050	AT5G19920
AT4G13345	AT5G22290
AT2G31410	AT3G06720
AT2G43510	AT5G22290
AT1G01230	AT3G29270
AT2G31490	AT3G16310
AT4G15930	AT4G36970
AT1G77400	AT2G43410
AT1G12410	AT1G69690
AT2G14835	AT3G16310
AT1G01630	AT2G25650
AT1G01630	AT3G11590
AT3G54290	AT5G23310
AT1G64460	AT1G69690
AT3G01435	AT5G25080
AT4G02725	AT5G22290
AT1G68490	AT3G18140
AT2G16850	AT4G00430
AT3G54826	AT3G63460
AT5G02270	AT5G44110
AT1G26460	AT4G35850
AT4G28230	AT4G39050
AT2G24570	AT2G35155
AT4G37150	AT5G10300
AT3G15660	AT5G09830
AT2G38490	AT4G13540
AT1G10240	AT1G80000
AT2G30880	AT3G54120
AT2G30880	AT4G25680
AT1G25420	AT4G32190
AT5G13180	AT5G63790
AT3G20680	AT4G25660
AT4G18020	AT5G51910
AT1G09660	AT2G47700
AT5G08330	AT5G60120
AT3G60660	AT5G50840
AT3G59350	AT5G61010
AT5G42190	AT5G67250
AT2G16850	AT4G26450
AT2G05630	AT4G39050
AT1G15720	AT4G32190
AT2G35170	AT3G16310
AT2G32380	AT3G16310
AT1G50300	AT3G02150
AT3G57280	AT4G26450
AT5G47370	AT5G51910
AT5G05440	AT5G57050
AT4G16143	AT4G37790
AT2G45850	AT3G02150
AT4G16143	AT5G51910
AT3G48160	AT4G25660
AT5G25490	AT5G61380
AT4G02720	AT5G19480
AT4G02720	AT4G17220
AT3G60360	AT4G17220
AT4G02720	AT4G33690
AT1G12650	AT1G30860
AT1G75110	AT4G15930
AT3G11730	AT3G54120
AT2G17972	AT4G26450
AT1G73720	AT3G02150
AT5G07840	AT5G51910
AT5G16320	AT5G51910
AT2G18730	AT3G27960
AT2G18730	AT5G22355
AT2G18730	AT4G32190
AT4G04950	AT4G25920
AT2G16710	AT3G15660
AT4G24310	AT4G26450
AT1G56150	AT5G10500
AT1G17190	AT2G29420
AT3G13227	AT3G60630
AT1G49850	AT4G25660
AT1G49850	AT4G39050
AT3G13227	AT4G39050
AT1G49850	AT2G23290
AT1G49850	AT3G01670
AT2G17670	AT3G54390
AT1G80000	AT5G51910
AT5G58240	AT5G58240
AT2G17880	AT4G17680
AT2G30580	AT4G13540
AT3G06720	AT5G46840
AT2G25700	AT3G15430
AT2G30580	AT4G39050
AT1G09330	AT4G11220
AT1G49850	AT5G56250
AT1G49850	AT3G11590
AT3G03000	AT5G65683
AT2G36100	AT3G16310
AT1G75400	AT3G49580
AT5G19920	AT5G19920
AT5G06770	AT5G53060
AT3G60600	AT4G26450
AT1G03140	AT4G35110
AT1G10070	AT1G54060
AT2G26800	AT3G27960
AT1G08530	AT3G01090
AT1G03140	AT5G66560
AT2G30580	AT4G38430
AT2G30580	AT3G22960
AT2G25700	AT3G03030
AT2G21860	AT3G02150
AT1G17860	AT5G22290
AT1G19450	AT5G22290
AT1G17180	AT2G29420
AT1G71970	AT4G39050
AT3G63200	AT4G26450
AT2G25730	AT5G51910
AT2G30540	AT4G32570
AT1G08060	AT5G13810
AT4G27000	AT5G08330
AT3G43980	AT5G24660
AT2G24290	AT4G26450
AT1G07840	AT5G61330
AT2G16740	AT3G18710
AT4G16143	AT4G17220
AT4G16143	AT4G25920
AT3G15360	AT4G39050
AT4G16143	AT5G09250
AT2G18740	AT4G30220
AT1G16010	AT5G10450
AT4G22220	AT4G25660
AT4G22220	AT4G25680
AT1G22630	AT4G02590
AT2G31410	AT4G02150
AT3G15660	AT3G51960
AT1G34770	AT2G04030
AT2G42940	AT4G38800
AT4G33690	AT5G22310
AT1G71480	AT4G38150
AT3G18140	AT3G47620
AT2G42940	AT3G47620
AT3G10970	AT4G17680
AT2G03500	AT3G02150
AT2G43970	AT4G34110
AT1G61590	AT4G39050
AT3G08780	AT5G03050
AT1G04340	AT3G16310
AT2G33120	AT3G16310
AT1G30840	AT4G26450
AT2G17670	AT4G39050
AT1G60010	AT3G22960
AT2G38300	AT3G01670
AT2G38300	AT4G17680
AT3G09630	AT3G22960
AT2G29480	AT5G22355
AT2G24570	AT5G28900
AT1G71480	AT3G13720
AT3G01370	AT3G49580
AT5G09800	AT5G57210
AT1G60650	AT2G44710
AT3G17205	AT5G21274
AT4G33690	AT5G61010
AT1G01440	AT3G61790
AT4G33690	AT5G53800
AT2G40010	AT5G47700
AT1G34320	AT3G07780
AT4G37790	AT5G47370
AT2G42940	AT5G62260
AT2G42940	AT5G64780
AT1G01440	AT2G28550
AT5G11270	AT5G63790
AT3G13845	AT4G25660
AT3G59350	AT4G13000
AT3G21215	AT3G22440
AT3G29160	AT4G15730
AT2G30880	AT4G32570
AT2G30880	AT5G01640
AT1G20880	AT3G22440
AT3G12480	AT4G14540
AT2G30880	AT4G25660
AT5G08330	AT5G51910
AT1G08480	AT4G25660
AT3G03000	AT4G32570
AT2G32840	AT2G47700
AT1G55190	AT4G25660
AT1G63120	AT3G60600
AT3G16580	AT5G42190
AT3G13720	AT4G25680
AT1G05860	AT2G23290
AT2G32840	AT4G25200
AT2G32840	AT2G33880
AT2G32840	AT4G39050
AT1G49850	AT2G41680
AT4G24680	AT4G39050
AT3G58460	AT4G35580
AT1G28490	AT3G10260
AT2G18876	AT2G18876
AT1G49410	AT1G54060
AT1G07450	AT2G29310
AT1G10070	AT3G27960
AT1G07450	AT2G29320
AT2G20585	AT4G25200
AT2G35500	AT4G25200
AT5G10270	AT5G60120
AT2G35500	AT3G02150
AT3G51180	AT5G64430
AT2G20585	AT4G17680
AT1G72030	AT3G60630
AT4G04620	AT5G40690
AT2G31490	AT4G19030
AT1G62880	AT4G19030
AT1G14687	AT5G42780
AT2G32840	AT3G08530
AT2G32840	AT4G01090
AT1G63120	AT4G35580
AT2G47770	AT4G19030
AT3G26085	AT4G19030
AT3G10260	AT5G07730
AT4G09580	AT4G19030
AT2G16070	AT4G19030
AT2G42260	AT3G50910
AT3G29034	AT4G19030
AT2G40765	AT3G13720
AT3G07800	AT5G39250
AT1G15750	AT1G15750
AT3G07330	AT3G13672
AT2G16880	AT5G13810
AT1G12750	AT5G22290
AT1G02690	AT3G51960
AT1G56330	AT3G13720
AT1G18150	AT3G54850
AT2G19830	AT4G29820
AT1G76670	AT5G22290
AT3G07670	AT3G13720
AT2G45820	AT5G23750
AT2G36990	AT5G58720
AT3G08690	AT3G49810
AT3G08690	AT5G42940
AT1G75500	AT4G19030
AT1G09100	AT1G45000
AT1G01260	AT1G19180
AT1G48240	AT4G19030
AT2G16850	AT4G19030
AT3G54020	AT4G35580
AT3G43520	AT4G35580
AT2G30050	AT2G32700
AT4G23770	AT4G23770
AT5G47810	AT5G47810
AT2G29980	AT5G22290
AT4G24240	AT5G28900
AT3G54850	AT3G54850
AT1G26660	AT1G26660
AT3G49160	AT3G49160
AT2G37180	AT4G35580
AT2G24290	AT5G22290
AT3G29270	AT3G29270
AT3G27350	AT5G13810
AT4G09580	AT5G22290
AT1G24625	AT3G63210
AT1G51950	AT3G15540
AT1G77760	AT3G48150
AT4G16143	AT5G42940
AT1G33230	AT5G22290
AT3G25710	AT3G48550
AT1G67860	AT4G26550
AT1G51950	AT3G23030
AT1G24625	AT3G49580
AT1G33470	AT3G19860
AT4G30260	AT5G27490
AT3G61870	AT4G19030
AT2G33120	AT4G19030
AT1G17080	AT4G19030
AT1G34030	AT3G49580
AT2G25280	AT4G34710
AT1G32580	AT5G55100
AT4G16980	AT5G22290
AT2G32580	AT5G22290
AT1G73790	AT3G24140
AT5G41910	AT5G49450
AT1G67170	AT5G61380
AT2G42260	AT4G17220
AT5G22355	AT5G22355
AT2G42260	AT4G39050
AT1G67170	AT3G17860
AT1G67170	AT4G17680
AT3G54826	AT4G17680
AT2G42260	AT5G24660
AT1G01260	AT1G51600
AT2G05630	AT2G35900
AT3G15820	AT3G60600
AT4G29820	AT5G06710
AT1G30120	AT3G17860
AT4G27600	AT4G32570
AT4G10160	AT4G19030
AT3G50830	AT4G19030
AT1G75220	AT4G19030
AT2G40160	AT4G19030
AT1G16240	AT4G19030
AT1G33800	AT4G19030
AT1G75630	AT4G19030
AT1G04340	AT4G19030
AT1G77350	AT4G19030
AT2G16800	AT4G19030
AT1G27700	AT4G19030
AT1G17080	AT1G27300
AT1G04340	AT1G27300
AT3G61430	AT4G35100
AT2G36990	AT3G50910
AT1G27690	AT5G42940
AT1G12750	AT1G27300
AT1G16890	AT3G52560
AT3G57280	AT4G19030
AT2G14835	AT4G19030
AT2G31200	AT5G09810
AT2G22680	AT4G08150
AT1G35580	AT3G02520
AT2G21380	AT2G35940
AT1G76670	AT4G35580
AT2G26740	AT3G51000
AT1G51660	AT3G08530
AT3G17420	AT3G61790
AT3G18780	AT3G46520
AT5G43700	AT5G52547
AT2G16850	AT4G23400
AT1G02690	AT4G22240
AT1G15080	AT1G15080
AT2G38330	AT5G22290
AT1G30840	AT5G22290
AT1G15080	AT5G22290
AT3G22570	AT4G19030
AT1G30840	AT4G19030
AT3G22070	AT4G19030
AT1G15080	AT4G19030
AT1G15750	AT3G15540
AT3G13222	AT3G19860
AT1G01240	AT3G27080
AT3G09250	AT3G09250
AT1G60670	AT5G04760
AT5G48230	AT5G48230
AT1G21790	AT5G22290
AT3G02570	AT3G08530
AT5G41600	AT5G41600
AT2G32840	AT4G23770
AT2G02470	AT4G30860
AT2G32840	AT3G54850
AT1G05860	AT4G24840
AT1G75880	AT4G35580
AT1G47290	AT4G35580
AT1G63120	AT5G22290
AT2G32840	AT3G56270
AT3G13720	AT3G13720
AT1G55190	AT3G13720
AT1G80170	AT5G22290
AT3G25585	AT5G22290
AT1G70100	AT5G13810
AT1G48630	AT5G43960
AT1G70660	AT3G29270
AT1G02690	AT5G20720
AT1G02690	AT2G45820
AT1G02690	AT1G06510
AT1G02690	AT4G04330
AT1G02690	AT3G53900
AT1G02690	AT3G14180
AT1G11850	AT5G22290
AT1G73790	AT2G24020
AT3G22570	AT5G22290
AT5G58310	AT5G58310
AT4G19840	AT4G19840
AT1G24625	AT5G17790
AT4G31800	AT4G31800
AT1G09630	AT4G17720
AT1G02690	AT2G29350
AT2G37040	AT2G37040
AT2G36900	AT5G22290
AT3G27080	AT5G22290
AT4G39900	AT5G22290
AT3G26085	AT5G22290
AT2G47770	AT5G22290
AT1G19980	AT3G24520
AT4G02280	AT4G02280
AT3G27080	AT5G41600
AT2G47770	AT4G35580
AT2G26800	AT3G48150
AT2G32580	AT4G35580
AT5G59720	AT5G59720
AT3G26050	AT3G61790
AT3G10260	AT3G10260
AT5G61410	AT5G61410
AT4G14160	AT4G19030
AT2G36100	AT4G35580
AT3G08530	AT4G24840
AT4G32140	AT5G22290
AT3G19510	AT5G35330
AT1G09100	AT5G23940
AT1G52380	AT4G16143
AT4G29820	AT5G20250
AT2G43750	AT5G54390
AT1G77760	AT5G56220
AT1G10590	AT1G63970
AT4G16520	AT5G07730
AT4G16520	AT5G40690
AT1G02450	AT1G22920
AT1G56330	AT3G43230
AT1G58290	AT3G09250
AT1G03630	AT1G27300
AT1G79430	AT4G04890
AT1G60660	AT2G37020
AT1G14620	AT4G05400
AT2G25730	AT4G10470
AT3G63200	AT4G19030
AT3G11590	AT3G50910
AT3G11590	AT5G20030
AT3G01990	AT3G21175
AT4G16143	AT5G08560
AT3G52930	AT5G03690
AT1G07860	AT1G27300
AT5G14070	AT5G16560
AT1G72630	AT5G59210
AT4G22720	AT5G19150
AT4G22720	AT5G06780
AT1G23750	AT1G63970
AT1G73790	AT4G10930
AT3G11730	AT3G13710
AT1G22790	AT1G25490
AT2G44280	AT5G22290
AT1G33810	AT1G47260
AT4G28440	AT5G37670
AT1G07840	AT3G13720
AT1G03140	AT5G13810
AT1G19010	AT3G61790
AT1G04340	AT3G50910
AT3G61430	AT4G24090
AT2G27080	AT4G35580
AT3G60360	AT4G01090
AT3G60360	AT4G24840
AT4G02720	AT5G61010
AT3G04860	AT3G08530
AT2G29480	AT4G30940
AT2G41760	AT3G61150
AT3G19510	AT4G22745
AT2G29390	AT4G35580
AT2G29390	AT5G22290
AT5G11520	AT5G13810
AT2G23350	AT4G24840
AT5G10810	AT5G10810
AT3G59530	AT5G22290
AT1G28230	AT5G22290
AT2G31200	AT3G12110
AT1G30260	AT5G13810
AT3G50560	AT5G14910
AT2G04690	AT5G22290
AT2G36900	AT4G35580
AT3G51510	AT4G35580
AT1G34000	AT1G69690
AT1G25550	AT3G54190
AT2G26800	AT3G49580
AT4G16980	AT4G35580
AT1G54770	AT4G24840
AT5G27030	AT5G63350
AT4G16980	AT4G19030
AT2G34420	AT3G47620
AT2G38490	AT3G61790
AT5G42190	AT5G67140
AT1G55190	AT3G29270
AT3G18570	AT3G29270
AT1G28710	AT5G22290
AT2G48070	AT5G22290
AT1G71090	AT5G22290
AT2G38050	AT5G22290
AT3G51510	AT5G22290
AT4G28780	AT4G35580
AT1G54770	AT4G23770
AT5G11550	AT5G13810
AT5G19050	AT5G19050
AT4G31430	AT5G02040
AT1G65480	AT3G19290
AT2G30920	AT3G56270
AT2G16740	AT3G60300
AT1G15750	AT5G63350
AT1G02690	AT5G53800
AT1G02690	AT1G67860
AT1G02690	AT2G16900
AT1G68060	AT5G61010
AT2G03870	AT3G15420
AT2G45960	AT4G35100
AT5G14700	AT5G48930
AT1G16890	AT1G23260
AT1G15750	AT2G38300
AT1G56330	AT4G35580
AT1G56330	AT5G22290
AT1G48630	AT5G48650
AT1G54770	AT3G50910
AT3G46060	AT4G19030
AT4G24210	AT5G42190
AT2G41760	AT2G47710
AT4G16143	AT5G09810
AT2G30880	AT3G01435
AT2G29350	AT5G06060
AT3G14420	AT5G56290
AT1G01140	AT3G53900
AT2G39100	AT4G08150
AT3G52560	AT5G41350
AT3G51260	AT5G22310
AT2G39760	AT5G47370
AT1G15750	AT1G46480
AT2G21385	AT2G48120
AT1G78100	AT4G35580
AT2G03120	AT4G19030
AT2G02990	AT4G19030
AT3G25220	AT4G19030
AT2G30880	AT2G40380
AT1G05070	AT4G19030
AT1G20880	AT1G31750
AT3G28050	AT4G19030
AT3G51450	AT4G19030
AT1G30120	AT5G17840
AT3G23340	AT4G18630
AT2G24860	AT4G22250
AT5G19150	AT5G19150
AT3G02520	AT4G27900
AT3G07780	AT3G50330
AT3G07780	AT5G15840
AT2G42910	AT2G42910
AT2G39760	AT2G39760
AT1G75400	AT3G48150
AT3G27080	AT4G35580
AT4G22720	AT4G31430
AT2G37180	AT4G23400
AT1G30120	AT5G28900
AT2G29210	AT5G55100
AT2G38490	AT3G18680
AT2G16400	AT4G08150
AT5G22630	AT5G22630
AT5G19570	AT5G22290
AT3G13222	AT3G13222
AT3G01910	AT5G56290
AT4G09830	AT4G09830
AT1G01910	AT4G28020
AT1G53800	AT3G50910
AT2G04690	AT4G19030
AT2G37620	AT3G18780
AT1G33230	AT4G19030
AT1G04100	AT1G51950
AT1G14360	AT5G22290
AT2G39960	AT5G22290
AT3G17600	AT4G30080
AT1G15570	AT1G64180
AT2G32840	AT5G11980
AT3G60130	AT3G60600
AT1G77610	AT3G60600
AT1G02690	AT4G25660
AT2G23420	AT2G37620
AT3G07780	AT4G31170
AT2G36250	AT3G52750
AT1G79610	AT5G04990
AT4G32590	AT4G39050
AT1G56330	AT5G07110
AT1G02690	AT5G22630
AT1G02690	AT3G59470
AT1G12750	AT4G26450
AT1G02690	AT1G34430
AT1G79270	AT5G21160
AT1G70410	AT1G79470
AT1G49760	AT4G14270
AT1G01140	AT5G55990
AT2G29350	AT2G29360
AT2G39100	AT4G01090
AT2G39100	AT5G61010
AT4G35100	AT5G22290
AT1G01140	AT1G31880
AT1G03630	AT1G03630
AT5G22310	AT5G22310
AT3G47620	AT5G11980
AT2G41060	AT2G41060
AT1G79910	AT2G39760
AT4G28640	AT4G29080
AT1G50430	AT4G19030
AT3G10340	AT3G53260
AT1G04930	AT3G27960
AT4G23600	AT4G23600
AT2G20130	AT2G20130
AT1G24050	AT3G14080
AT1G73190	AT4G19030
AT1G13560	AT4G19030
AT1G73190	AT2G36830
AT1G13560	AT1G27300
AT1G64590	AT5G25570
AT1G15720	AT4G39820
AT1G01260	AT1G30135
AT2G03870	AT4G30330
AT1G47530	AT4G19030
AT2G19480	AT2G45860
AT1G09840	AT3G49810
AT1G55910	AT5G22290
AT1G16890	AT1G70660
AT2G31200	AT3G46520
AT3G02420	AT5G41600
AT5G20050	AT5G22290
AT1G58983	AT4G02220
AT3G60360	AT5G13810
AT3G06980	AT3G11590
AT1G12650	AT3G11590
AT1G12650	AT5G22310
AT5G59210	AT5G59210
AT1G32100	AT5G47435
AT1G79040	AT3G50910
AT2G26770	AT2G26770
AT1G19010	AT5G06780
AT1G51660	AT4G01090
AT2G21280	AT3G13720
AT1G03140	AT3G08530
AT3G50830	AT4G35580
AT1G07860	AT4G35580
AT2G44620	AT4G04320
AT2G40765	AT4G19030
AT3G18380	AT5G15840
AT2G21830	AT5G16560
AT3G57870	AT4G29220
AT1G60940	AT2G17770
AT3G57870	AT5G56630
AT3G28715	AT5G60120
AT2G45770	AT3G48150
AT3G02420	AT5G07730
AT3G11730	AT4G26550
AT1G54770	AT2G23290
AT1G15200	AT4G17220
AT3G19520	AT5G50840
AT1G54770	AT3G27960
AT1G54770	AT5G22310
AT1G09180	AT5G01640
AT2G34720	AT4G19700
AT2G38140	AT4G19700
AT4G22212	AT5G15230
AT3G29310	AT5G37780
AT1G67865	AT3G13710
AT3G17410	AT4G13000
AT3G09320	AT3G47620
AT2G36485	AT3G47620
AT2G30530	AT3G47620
AT2G31200	AT3G53750
AT4G34190	AT4G35580
AT2G24050	AT5G35620
AT3G20260	AT4G35110
AT1G01620	AT3G54820
AT1G42970	AT1G42970
AT2G29210	AT2G29210
AT2G41680	AT2G41680
AT2G38490	AT3G14180
AT1G02930	AT5G38550
AT2G47060	AT4G13000
AT3G42725	AT5G24290
AT1G10590	AT4G00980
AT4G02770	AT4G30080
AT1G15750	AT2G45660
AT4G02770	AT5G37670
AT4G02770	AT5G61010
AT2G35160	AT3G07500
AT3G01180	AT3G27960
AT1G49850	AT4G10470
AT3G15420	AT3G49160
AT2G41840	AT4G02220
AT1G80050	AT4G22570
AT1G29900	AT3G27740
AT4G23680	AT5G22310
AT4G38550	AT5G44070
AT3G13440	AT5G64560
AT3G08780	AT3G14180
AT1G31870	AT3G11590
AT1G22840	AT4G32190
AT1G22840	AT4G17680
AT2G02990	AT3G16310
AT1G10590	AT2G25000
AT4G22720	AT5G51110
AT1G65480	AT3G48150
AT1G27690	AT3G07120
AT2G36930	AT3G49160
AT2G21185	AT4G35580
AT2G38330	AT4G35580
AT1G28230	AT4G35580
AT2G26975	AT4G35580
AT1G60010	AT1G73870
AT1G30840	AT4G35580
AT1G60010	AT1G68520
AT1G60010	AT2G20570
AT2G17670	AT3G53630
AT2G38300	AT5G65210
AT3G02520	AT4G38900
AT1G02690	AT4G17220
AT1G02690	AT2G41350
AT1G30270	AT4G17615
AT1G55910	AT4G35580
AT2G24020	AT4G02590
AT2G47450	AT3G47620
AT1G10960	AT3G47620
AT4G24900	AT5G08560
AT2G01760	AT4G29220
AT1G77440	AT5G51120
AT1G15385	AT2G44950
AT3G20550	AT3G22960
AT4G15545	AT4G35110
AT1G15385	AT4G32190
AT3G20550	AT4G15545
AT1G61590	AT3G07780
AT2G42490	AT2G42490
AT1G80640	AT4G35580
AT1G29640	AT3G48150
AT2G43760	AT2G43760
AT1G59520	AT3G09980
AT2G40590	AT3G21490
AT1G52280	AT4G35580
AT1G79040	AT4G35580
AT3G07440	AT3G07780
AT1G52280	AT5G22290
AT1G79040	AT5G22290
AT1G27040	AT5G22290
AT4G18205	AT5G22290
AT1G09180	AT3G13710
AT2G30520	AT5G66280
AT1G08530	AT1G22920
AT1G51980	AT3G21150
AT4G04950	AT5G13280
AT2G44100	AT4G35580
AT2G04690	AT4G35580
AT5G16950	AT5G22290
AT1G29195	AT3G47620
AT1G54320	AT3G47620
AT2G30880	AT3G13720
AT2G30880	AT4G30080
AT1G62520	AT5G41350
AT5G39760	AT5G65410
AT2G38490	AT4G28640
AT1G73190	AT5G22290
AT1G78140	AT3G18570
AT4G21705	AT5G20280
AT2G45960	AT4G24090
AT2G23310	AT5G07730
AT4G04950	AT4G15730
AT3G60360	AT5G53060
AT1G27700	AT2G31260
AT1G69340	AT2G01620
AT3G21215	AT4G01090
AT2G42580	AT4G24840
AT2G42580	AT4G01090
AT1G61590	AT2G21380
AT4G01060	AT4G23670
AT1G06450	AT1G69690
AT1G05070	AT4G35580
AT1G77380	AT4G35580
AT4G35530	AT4G35580
AT2G20740	AT4G19030
AT3G08780	AT3G54170
AT2G03430	AT5G58290
AT2G05840	AT3G27430
AT1G11800	AT1G68300
AT4G04950	AT5G09830
AT2G17760	AT4G26450
AT3G52155	AT5G64920
AT3G48880	AT5G42190
AT1G60670	AT4G36570
AT1G75500	AT4G35580
AT1G07840	AT3G22440
AT2G16740	AT4G08460
AT2G16740	AT2G37150
AT1G75440	AT2G37150
AT1G35580	AT5G38480
AT3G60200	AT5G26751
AT2G13360	AT2G13360
AT1G70410	AT1G70410
AT1G52510	AT3G08530
AT5G16150	AT5G22290
AT2G35900	AT4G16520
AT1G13560	AT4G35580
AT5G14390	AT5G28900
AT1G12240	AT5G22290
AT1G55190	AT5G22290
AT1G47290	AT5G22290
AT2G29980	AT4G35580
AT3G07440	AT3G08530
AT3G29270	AT5G40420
AT3G07440	AT4G24840
AT2G24290	AT4G35580
AT3G46060	AT4G35580
AT3G07350	AT3G48150
AT1G21790	AT1G27300
AT1G51660	AT2G43790
AT1G19010	AT4G25200
AT2G01760	AT3G19895
AT3G60200	AT4G00720
AT3G60200	AT4G39050
AT4G35780	AT5G64550
AT2G19430	AT5G42920
AT1G74690	AT5G37780
AT3G01300	AT3G24520
AT1G12390	AT4G19030
AT1G64150	AT4G19030
AT1G47260	AT2G38360
AT1G17970	AT3G13672
AT3G05210	AT3G10480
AT1G79040	AT4G19030
AT1G52280	AT4G19030
AT2G17972	AT5G22290
AT1G79070	AT1G79070
AT3G11730	AT4G17720
AT3G01990	AT3G53900
AT3G01990	AT5G51120
AT5G16880	AT5G37890
AT5G19080	AT5G41700
AT1G03250	AT3G49580
AT2G01760	AT5G19960
AT2G01760	AT5G43280
AT1G12780	AT1G12780
AT1G27450	AT1G27450
AT2G27580	AT5G37890
AT5G20920	AT5G58720
AT4G20300	AT5G57210
AT1G01510	AT1G01510
AT3G18380	AT3G48150
AT2G02090	AT2G38750
AT1G71970	AT3G49580
AT4G20300	AT4G26450
AT2G03120	AT4G26450
AT1G50430	AT4G26450
AT1G77710	AT2G25000
AT4G20300	AT5G19960
AT1G26740	AT3G49580
AT2G38490	AT2G46550
AT2G31040	AT2G46550
AT1G73500	AT3G01180
AT1G18040	AT4G04020
AT5G47100	AT5G58380
AT2G30580	AT2G46550
AT1G53800	AT3G49580
AT2G02410	AT4G28640
AT2G24180	AT5G22290
AT1G75950	AT2G04550
AT4G31600	AT5G22290
AT1G27300	AT5G22290
AT1G08580	AT5G55100
AT1G27300	AT4G35580
AT2G24180	AT4G35580
AT2G45920	AT2G46550
AT1G49850	AT5G19960
AT1G02140	AT5G19960
AT2G43370	AT5G19960
AT1G58290	AT3G21200
AT1G18640	AT5G47590
AT4G08230	AT4G35580
AT2G43370	AT3G49580
AT1G72170	AT3G10260
AT1G48140	AT5G22290
AT5G18150	AT5G22290
AT3G05280	AT4G30260
AT2G39760	AT4G14740
AT1G02690	AT3G15540
AT2G44710	AT5G44090
AT1G69340	AT2G19650
AT3G21175	AT3G49580
AT1G75950	AT2G01620
AT3G06720	AT3G15540
AT3G06720	AT5G19960
AT1G16890	AT5G37890
AT2G38560	AT4G10930
AT3G18140	AT4G14560
AT3G44620	AT5G44090
AT2G35240	AT3G49580
AT5G19960	AT5G19960
AT1G28250	AT4G19030
AT4G16143	AT5G45030
AT2G24860	AT3G49580
AT1G30120	AT3G21140
AT1G51660	AT3G45640
AT1G12650	AT2G46550
AT3G06980	AT5G19960
AT2G30580	AT4G28640
AT2G35500	AT3G49580
AT2G17880	AT3G49580
AT1G02160	AT1G22920
AT4G08460	AT5G58720
AT1G77400	AT3G49580
AT1G18660	AT4G32175
AT2G33210	AT4G19700
AT5G23750	AT5G23750
AT3G18190	AT5G20890
AT1G52340	AT1G52340
AT4G17220	AT5G19960
AT2G32650	AT5G19960
AT1G28360	AT2G20570
AT2G43060	AT4G36540
AT5G19960	AT5G19990
AT1G02690	AT1G51600
AT1G02690	AT5G46840
AT2G24550	AT3G16120
AT2G24550	AT3G07500
AT1G75400	AT3G22960
AT2G28900	AT5G22290
AT2G36100	AT5G22290
AT1G16890	AT4G23450
AT2G29360	AT5G06060
AT1G02690	AT2G23290
AT1G78680	AT4G02590
AT1G02690	AT3G13710
AT1G02690	AT5G51110
AT1G04340	AT5G22290
AT1G48280	AT3G11590
AT2G01760	AT2G37020
AT1G18040	AT4G28980
AT3G17930	AT4G35580
AT2G24860	AT4G02590
AT2G03500	AT3G47620
AT2G47450	AT5G51110
AT3G21215	AT5G04430
AT2G32840	AT4G00120
AT2G32840	AT4G01480
AT2G32840	AT4G30330
AT3G12110	AT5G09810
AT1G48140	AT4G19030
AT2G30590	AT3G24140
AT1G09760	AT2G30260
AT2G30590	AT3G27960
AT3G06790	AT5G61380
AT1G28360	AT5G60120
AT3G17440	AT4G19030
AT3G12930	AT4G17680
AT3G13160	AT3G27960
AT2G18465	AT3G27960
AT1G73100	AT5G09540
AT1G06130	AT4G25660
AT2G01760	AT4G35110
AT2G01760	AT3G01220
AT2G01760	AT5G17690
AT2G01760	AT5G27860
AT2G01760	AT4G17680
AT1G21460	AT4G35580
AT1G15080	AT4G35580
AT3G22070	AT4G35580
AT2G38270	AT3G63210
AT3G51660	AT5G64160
AT2G38300	AT3G08530
AT1G15080	AT1G27300
AT4G16780	AT5G47370
AT1G32410	AT1G36980
AT4G02150	AT5G64780
AT1G09180	AT5G02040
AT2G44080	AT4G19030
AT2G26230	AT2G26230
AT3G08530	AT3G08530
AT1G02690	AT2G25000
AT1G02690	AT4G25200
AT1G02690	AT5G56260
AT3G02470	AT3G08710
AT2G01760	AT2G47710
AT2G01760	AT5G37890
AT2G01760	AT2G42490
AT5G04280	AT5G04280
AT3G55460	AT5G04280
AT2G01760	AT4G04020
AT4G33030	AT5G56350
AT4G28640	AT5G65130
AT1G23390	AT5G42190
AT1G01620	AT4G24090
AT4G08230	AT4G19030
AT3G14410	AT5G22290
AT2G45660	AT5G22290
AT1G52870	AT4G35580
AT5G06960	AT5G14070
AT3G24860	AT3G58630
AT1G44800	AT5G22290
AT5G55990	AT5G58380
AT5G17630	AT5G22290
AT1G24764	AT1G24764
AT3G13175	AT4G19030
AT4G01750	AT4G19030
AT4G01430	AT4G19030
AT1G28360	AT3G49580
AT2G42870	AT4G00120
AT5G17700	AT5G22290
AT2G47770	AT4G26450
AT3G27080	AT4G26450
AT1G76670	AT4G26450
AT3G51510	AT4G26450
AT2G37560	AT5G24660
AT1G20780	AT5G03050
AT2G38270	AT4G00120
AT2G38270	AT3G28910
AT1G12240	AT4G19030
AT3G25585	AT4G19030
AT1G80170	AT4G19030
AT2G25810	AT4G35580
AT5G27860	AT5G53800
AT1G09180	AT1G14340
AT1G04100	AT1G15750
AT1G04100	AT1G14687
AT1G04100	AT5G43700
AT1G04100	AT3G15540
AT1G04100	AT5G35330
AT3G04730	AT4G28640
AT3G04730	AT3G15540
AT1G03130	AT5G61010
AT1G03130	AT4G08150
AT1G03130	AT4G19700
AT1G03130	AT3G08530
AT1G03130	AT5G32440
AT1G03130	AT5G37670
AT1G03130	AT4G29930
AT1G03130	AT2G23290
AT1G03130	AT3G02150
AT4G25100	AT5G23310
AT1G25550	AT1G69690
AT1G79390	AT2G23420
AT1G01620	AT2G39010
AT1G01620	AT2G16850
AT1G51660	AT3G29090
AT1G51660	AT1G71230
AT1G51660	AT2G43410
AT2G26800	AT5G11980
AT1G45145	AT1G70410
AT1G01230	AT4G35580
AT5G15230	AT5G42220
AT1G19010	AT4G32190
AT2G20580	AT3G02540
AT5G45890	AT5G47590
AT3G56130	AT5G35360
AT1G55460	AT4G00980
AT1G03140	AT4G32190
AT1G03140	AT4G39050
AT1G03140	AT4G17220
AT2G45770	AT3G27960
AT1G06390	AT5G22310
AT1G55270	AT2G23420
AT4G21620	AT5G22290
AT4G21620	AT4G35580
AT3G13175	AT5G41600
AT3G13175	AT3G60600
AT1G34570	AT2G26560
AT4G17486	AT5G22290
AT4G17486	AT4G25680
AT1G19570	AT2G31790
AT1G51950	AT2G22670
AT1G51950	AT4G14560
AT1G51950	AT4G28640
AT4G17340	AT5G22290
AT4G17340	AT4G19030
AT4G30260	AT4G34720
AT4G31985	AT5G56950
AT2G02710	AT4G26850
AT1G29980	AT2G23420
AT5G08335	AT5G22290
AT1G67865	AT5G02040
AT1G67865	AT4G25660
AT1G67865	AT3G54120
AT4G16143	AT5G57120
AT4G16143	AT4G17950
AT4G16143	AT4G16780
AT4G16143	AT4G35110
AT4G16143	AT5G19960
AT4G16143	AT4G25200
AT4G16143	AT5G46840
AT4G16143	AT5G46690
AT4G16143	AT5G17690
AT3G15360	AT3G48150
AT5G13810	AT5G63310
AT1G08480	AT1G14340
AT1G12810	AT3G02150
AT1G19525	AT1G60080
AT1G16890	AT1G28120
AT1G16890	AT5G15790
AT3G54820	AT5G22290
AT3G54820	AT4G23400
AT3G54820	AT3G61430
AT3G54820	AT4G00430
AT4G27000	AT5G10350
AT1G54120	AT4G23770
AT1G49760	AT3G14010
AT1G49760	AT2G41430
AT1G49760	AT1G80000
AT3G21175	AT3G21175
AT3G21175	AT4G10840
AT1G27300	AT1G27300
AT1G35430	AT4G28880
AT1G35430	AT5G01640
AT1G35430	AT3G29270
AT2G37020	AT2G37020
AT1G18720	AT3G60600
AT5G05760	AT5G66480
AT3G23050	AT4G28640
AT3G52560	AT4G23450
AT3G52560	AT5G38895
AT3G52560	AT5G15790
AT4G27140	AT5G42220
[truncated: 4,176 more rows]
