# Supplementary material for: Interactome-Wide Prediction of Protein-Protein Binding Sites Reveals Effects of Protein Sequence Variation in Arabidopsis thaliana
Source: PLoS One. 2012 Oct 15;7(10):e47022. doi: 10.1371/journal.pone.0047022 (PMC3471968; doi:10.1371/journal.pone.0047022)
Supplement: Table S2 — Structures of protein complexes mapped to sequences of interacting proteins. (XLSX) [file pone.0047022.s006.xlsx]

## Sheet: Human Sequence<->PDB 
Protein A	PDB A	Chain 1	Protein B	PDB B	Chain 2	Human structurally mapped dataset. Interacting proteins A and B are respectively assigned to PDB chains 1 and 2.
P01889	1EFX	A	Q8NHL6	1EFX	D
P30499	1EFX	A	P43627	1EFX	D
Q15173	2IAE	B	P67775	2IAE	C
Q16537	2IAE	B	P67775	2IAE	C
Q13362	2IAE	B	P67775	2IAE	C
P30153	3DW8	A	P63151	3DW8	B
Q9Y478	2V8Q	B	Q9UGJ0	2V8Q	E
O43741	2V8Q	B	P54619	2V8Q	E
P02708	1OED	A	Q07001	1OED	C
P02708	1OED	A	Q04844	1OED	E
P02708	1OED	A	P07510	1OED	E
P05108	3NA0	A	P10109	3NA0	C
O43747	1W63	A	Q10567	1W63	B
O43747	1W63	A	P61966	1W63	Q
O43747	1W63	A	Q9Y6Q5	1W63	M
O75843	1W63	A	P61966	1W63	Q
O43747	1W63	A	P56377	1W63	Q
P36405	3DOE	A	Q9Y2Y0	3DOE	B
Q9NR80	2DFK	A	P61586	2DFK	B
O43488	1GVE	A	O95154	1GVE	B
P36404	3DOE	A	Q9Y2Y0	3DOE	B
P36405	1KSG	A	O43924	1KSG	B
P61158	1K8K	A	P61160	1K8K	B
P61158	1K8K	A	O15144	1K8K	D
P59998	1K8K	F	Q9BPX5	1K8K	G
O15144	1K8K	D	P59998	1K8K	F
P59998	1K8K	F	O15511	1K8K	G
O60609	2GH0	A	Q5T4W7	2GH0	C
P00709	1NF5	A	P15291	1NF5	B
P11142	3CQX	A	O95816	3CQX	C
Q96P09	1NW9	A	P55211	1NW9	B
Q13253	1M4U	A	P18075	1M4U	L
Q9Y376	3GNI	A	Q7RTN6	3GNI	B
P17655	1DF0	A	P04632	1DF0	B
Q14790	1I3O	A	P55212	1I3O	B
P09668	1STF	E	P01040	1STF	I
P24941	1W98	A	O96020	1W98	B
Q00534	1BI8	A	P42771	1BI8	B
P42081	1I85	A	P16410	1I85	C
P30443	1AKJ	A	P01732	1AKJ	D
P01732	2ATP	A	P10966	2ATP	B
O15068	1KZ7	A	P60953	1KZ7	B
Q00534	1BI8	A	P55273	1BI8	B
P01215	1HCN	A	P01233	1HCN	B
P35222	1LUJ	A	Q9NSA3	1LUJ	B
Q9UIV1	2D5R	A	P50616	2D5R	B
Q9UFF9	2D5R	A	P62324	2D5R	B
P07357	2RD7	A	P07360	2RD7	C
P08574	1KYO	D	P99999	1KYO	W
Q16531	3EI1	A	Q92466	3EI1	B
P61586	1Z2C	A	O60610	1Z2C	B
O00212	1Z2C	A	O60879	1Z2C	B
P49005	3E0J	A	Q15054	3E0J	B
Q14188	2AZE	A	O75461	2AZE	B
P29320	2X11	A	P20827	2X11	B
P54762	3MBW	A	P52803	3MBW	B
Q15370	1VCB	A	Q15369	1VCB	B
Q96NY9	2ZIU	A	Q96AY2	2ZIU	B
P54764	2X11	A	P20827	2X11	B
P01588	1EER	A	P19235	1EER	B
P15170	3E20	A	P62495	3E20	C
P62495	3E1Y	A	Q8IYD1	3E1Y	E
P03372	2QA8	A	Q92731	2QA8	B
Q15024	2NN6	E	Q9Y3B2	2NN6	I
Q9NPD3	2NN6	B	Q15024	2NN6	E
P08709	1DAN	H	P13726	1DAN	U
Q9UK22	2E31	A	P63208	2E31	B
Q9H4M3	2E31	A	P63208	2E31	B
P63208	3L2O	A	Q9UKT5	3L2O	B
P01857	1E4K	A	O75015	1E4K	C
P31371	1RY7	A	P22607	1RY7	B
P09038	1RY7	A	P11362	1RY7	B
P05230	1RY7	A	P22455	1RY7	B
P02671	1DEQ	A	P02675	1DEQ	B
P02671	1DEQ	A	P02679	1DEQ	C
P01215	1HCN	A	P01225	1HCN	B
P62873	1GG2	B	P50151	1GG2	G
P16520	1GG2	B	P63215	1GG2	G
Q9HAV0	1GG2	B	P63215	1GG2	G
P62879	1GG2	B	P50151	1GG2	G
P62873	1A0R	B	P61952	1A0R	G
P62879	1A0R	B	P63211	1A0R	G
P62879	1GG2	B	P63215	1GG2	G
O14775	1GG2	B	P50150	1GG2	G
P16520	1GG2	B	P63218	1GG2	G
P31150	1UKV	G	Q9H0U4	1UKV	Y
P20338	3CPH	A	P50395	3CPH	G
P15153	1CC0	A	P52566	1CC0	E
P61586	1CC0	A	Q99819	1CC0	E
P56159	2V5E	A	P39905	2V5E	B
Q8WXD5	1Y96	A	Q9H840	1Y96	B
O75496	1WLQ	A	Q9H211	1WLQ	C
P56159	2GH0	A	Q99748	2GH0	C
O00451	2GH0	A	Q99748	2GH0	C
P04899	2IHB	A	P49798	2IHB	B
P08754	2IHB	A	Q9NS28	2IHB	B
P50148	2IHB	A	O15492	2IHB	B
P68871	1ABY	A	P69905	1ABY	B
P30511	1EFX	A	Q8NHL6	1EFX	D
P17693	1EFX	A	Q8N423	1EFX	D
Q6WBX8	3A1J	A	Q8NHY5	3A1J	B
Q9GZX6	3DGC	L	Q8N6P7	3DGC	R
P22301	1J7V	L	Q13651	1J7V	R
P29460	1F45	A	P29459	1F45	B
P01584	1ITB	A	P14778	1ITB	B
P40189	1P9M	A	P08887	1P9M	C
Q13418	3KMU	A	Q9HBI1	3KMU	B
P01579	1FG9	A	P15260	1FG9	C
P53708	1JV2	A	P05556	1JV2	B
Q14722	2A79	A	P16389	2A79	B
P30499	1EFX	A	P43626	1EFX	D
P30499	1EFX	A	P43628	1EFX	D
P17693	1EFX	A	Q99706	1EFX	D
P30443	1EFX	A	P43630	1EFX	D
P01889	1EFX	A	Q14943	1EFX	D
Q13241	3BDW	A	Q07444	3BDW	B
Q6VAB6	2Y4I	B	Q02750	2Y4I	C
P42702	2Q7N	A	P15018	2Q7N	B
P17693	1EFX	A	Q8NHL6	1EFX	D
P30499	1EFX	A	Q8N423	1EFX	D
O00206	2Z64	A	Q9Y6Y9	2Z64	C
Q14582	1NLW	A	P61244	1NLW	B
Q9UHA4	1SKO	A	Q9Y2Q5	1SKO	B
O15068	1KZ7	A	P61586	1KZ7	B
P49257	3A4U	A	Q8NI22	3A4U	B
Q96A72	1OO0	A	Q9Y5S9	1OO0	B
P01033	3MA2	B	P03956	3MA2	D
P01033	3MA2	B	P08254	3MA2	D
P43246	2O8B	A	P52701	2O8B	B
P35579	1DFK	A	P24844	1DFK	Y
P62140	1S70	A	O60237	1S70	B
Q14919	1JFI	A	P20226	1JFI	C
Q14919	1JFI	A	Q01658	1JFI	B
Q09161	1H2T	C	P52298	1H2T	Z
P15153	1E96	A	P19878	1E96	B
Q9Y2A7	3P8C	B	Q8IZP0	3P8C	F
P01138	3IJ2	A	P08138	3IJ2	X
Q13241	3BDW	A	P26715	3BDW	B
Q13241	3BDW	A	P26717	3BDW	B
O14777	2VE7	A	Q9BZD4	2VE7	C
Q9NPJ8	1JKG	A	Q9H4D5	1JKG	B
Q9UKK6	1JKG	A	Q9H4D5	1JKG	B
P29803	1NI4	A	P11177	1NI4	B
P04054	1OWS	A	P14555	1OWS	B
P17081	1NF3	A	Q9BYG5	1NF3	C
P60953	1NF3	A	Q9BYG4	1NF3	C
Q13418	3KMU	A	Q9NVD7	3KMU	B
P35227	2CKL	A	Q99496	2CKL	B
O00329	2RD0	A	O00459	2RD0	B
P14923	1LUJ	A	Q9NSA3	1LUJ	B
P50148	3OHM	A	Q9NQ66	3OHM	B
P15692	1WQ9	A	P49763	1WQ9	B
P30153	2IAE	A	P60510	2IAE	C
P51817	1U7E	A	P10644	1U7E	B
P25786	1G0U	E	P25788	1G0U	F
P25788	1G0U	F	P60900	1G0U	G
Q9BRT9	2EHO	A	Q9Y248	2EHO	C
P31930	1BCC	A	P22695	1BCC	B
P47224	2FU5	A	P59190	2FU5	C
P50395	1UKV	G	P61019	1UKV	Y
P20337	1ZBD	A	Q9UNE2	1ZBD	B
Q96E17	1ZBD	A	Q9UNE2	1ZBD	B
O60671	3G65	B	O60921	3G65	C
P62826	1RRP	A	P43487	1RRP	B
P01116	3DDC	A	Q8WWW0	3DDC	B
P02766	2WQA	A	P02753	2WQA	E
P35250	1SXJ	B	P35249	1SXJ	D
P35249	1SXJ	D	P40938	1SXJ	E
P35250	1SXJ	B	P40937	1SXJ	C
P19086	1FQJ	A	O43665	1FQJ	B
Q14344	2IHB	A	O15492	2IHB	B
P63096	2IHB	A	Q9NS28	2IHB	B
P19086	2IHB	A	P49795	2IHB	B
P50148	2IHB	A	P49798	2IHB	B
P09471	1FQJ	A	O15539	1FQJ	B
P61586	1GRN	A	Q07960	1GRN	B
P62745	1CC0	A	Q99819	1CC0	E
P08134	1GRN	A	Q07960	1GRN	B
P35226	2CKL	A	Q06587	2CKL	B
P13489	1A4Y	A	P03950	1A4Y	B
P19388	3H0G	E	P61218	3H0G	F
P24928	1I3Q	A	P61218	1I3Q	F
P19388	3H0G	E	P62875	3H0G	J
P24928	3H0G	A	P19388	3H0G	E
P30876	1I3Q	B	P19387	1I3Q	C
P61218	3H0G	F	P62487	3H0G	G
P51159	1ZBD	A	Q9UNE2	1ZBD	B
P10301	3DDC	A	Q8WWW0	3DDC	B
P14678	3CW1	A	P62318	3CW1	D
P09661	1A9N	A	P08579	1A9N	B
P28702	1UHL	A	P55055	1UHL	B
P04271	2H61	A	P23297	2H61	C
P25815	2H61	A	Q8WXG8	2H61	C
Q9UBT2	2NVU	B	Q15843	2NVU	I
P21673	2B4D	A	Q96F10	2B4D	B
Q15436	3EFO	A	P53992	3EFO	B
Q15437	3EFO	A	O94855	3EFO	B
Q15436	2NUP	A	O95487	2NUP	B
Q15437	3EFO	A	P53992	3EFO	B
Q9HC62	1TGZ	A	P55854	1TGZ	B
Q9H4L4	2G4D	A	P61956	2G4D	B
Q92599	2QAG	A	Q99719	2QAG	B
Q14141	2QAG	A	Q15019	2QAG	B
Q16181	2QAG	A	Q9UHD8	2QAG	B
Q13485	1U7F	A	Q99717	1U7F	B
Q15836	1KIL	A	O00161	1KIL	C
O14980	3GB8	A	O95149	3GB8	B
P49458	1E8O	A	P37108	1E8O	B
Q96SB4	3BEG	A	Q07955	3BEG	B
Q7RTN6	2WTK	B	Q15831	2WTK	C
Q15833	3C98	A	P32856	3C98	B
P61764	3C98	A	Q13277	3C98	B
Q15836	3HD7	A	Q12846	3HD7	B
Q15833	3C98	A	Q13277	3C98	B
O00186	3C98	A	Q12846	3C98	B
P62380	1NVP	A	P52657	1NVP	D
Q15543	1BH8	A	Q15544	1BH8	B
P17987	3IYG	A	Q99832	3IYG	H
P00533	1MOX	A	P01135	1MOX	C
P63316	1YTZ	C	P48788	1YTZ	I
P63316	1YTZ	C	P13805	1YTZ	T
P45379	2W49	1	P09493	2W49	A
Q92973	1QBK	B	P62826	1QBK	C
Q9UIV1	2D5R	A	Q14106	2D5R	B
P13805	2W49	1	P09493	2W49	A
O43617	2C0J	A	O75865	2C0J	B
P50591	1D0G	A	Q9UBN6	1D0G	R
Q15631	3PJA	A	Q99598	3PJA	J
Q05086	1C4Z	A	P68036	1C4Z	D
P61088	1JAT	A	Q13404	1JAT	B
Q8TBC4	2NVU	B	Q15843	2NVU	I
P61081	2NVU	C	Q15843	2NVU	I
P09936	1XD3	A	Q15843	1XD3	B
P15374	1XD3	A	Q15843	1XD3	B
Q13564	1R4M	A	Q8TBC4	1R4M	B
Q15836	3HD7	A	Q13277	3HD7	B
P61586	2VRW	A	Q9UKW4	2VRW	B
P36405	3BH6	A	O75695	3BH6	B
P01889	1AKJ	A	P01732	1AKJ	D
P30499	1AKJ	A	P01732	1AKJ	D
Q14738	2IAE	B	P60510	2IAE	C
P30154	2IAE	A	Q16537	2IAE	B
P30154	2IAE	A	Q13362	2IAE	B
P30153	2IAE	A	Q15172	2IAE	B
P30154	2IAE	A	P67775	2IAE	C
Q9Y478	2V8Q	B	P54619	2V8Q	E
O43741	2V8Q	B	Q9UGJ0	2V8Q	E
O75843	1W63	A	P56377	1W63	Q
P63010	1W63	B	Q9Y6Q5	1W63	M
P36404	1KSG	A	O43924	1KSG	B
P61158	1K8K	A	P59998	1K8K	F
O15145	1K8K	E	P59998	1K8K	F
Q9UIV1	2D5R	A	P62324	2D5R	B
P08631	3D7U	A	Q06187	3D7U	B
Q13616	1U6G	A	Q86VP6	1U6G	C
P09668	1STF	E	P04080	1STF	I
P11802	3G33	A	P30279	3G33	B
P50750	3BLH	A	O60583	3BLH	B
O14618	1E9O	A	P00441	1E9O	B
P33681	1I8L	A	P16410	1I8L	C
P11802	3G33	A	P24385	3G33	B
Q00534	1BI8	A	P42773	1BI8	B
P11802	1BI8	A	P55273	1BI8	B
P01024	2XWB	A	P00751	2XWB	F
Q9UFF9	2D5R	A	P78543	2D5R	B
P01031	3PRX	A	P01024	3PRX	B
P63027	1KIL	A	O14810	1KIL	E
Q93034	3DPL	C	P62877	3DPL	R
Q15375	2X11	A	P52797	2X11	B
P29320	2X11	A	P52803	2X11	B
Q15370	1VCB	A	P40337	1VCB	C
P06241	3KUL	A	P54764	3KUL	B
Q15375	2X11	A	P52803	2X11	B
P06241	3KUL	A	P29322	3KUL	B
Q9NPD3	2NN6	B	Q9Y3B2	2NN6	I
Q15024	2NN6	E	Q13868	2NN6	H
Q96B26	2NN6	C	Q9NQT4	2NN6	D
Q15024	2NN6	E	Q5RKV6	2NN6	F
Q96B26	2NN6	C	Q5RKV6	2NN6	F
P05230	1RY7	A	P21802	1RY7	B
P02675	1DEQ	B	P02679	1DEQ	C
P62873	1GG2	B	P63215	1GG2	G
P62879	1GG2	B	O60262	1GG2	G
P16520	1GG2	B	P50150	1GG2	G
Q9HAV0	1GG2	B	P50150	1GG2	G
P62873	1A0R	B	P63211	1A0R	G
O14775	1GG2	B	P63215	1GG2	G
P62879	1GG2	B	P63218	1GG2	G
P62873	1GG2	B	O60262	1GG2	G
P50395	1UKV	G	P62491	1UKV	Y
P84095	1CC0	A	Q99819	1CC0	E
O00451	2V5E	A	P39905	2V5E	B
P30679	2IK8	A	P41220	2IK8	B
P14210	1SHY	A	P08581	1SHY	B
P13747	1BII	A	P61769	1BII	B
P30511	1EFX	A	Q8N423	1EFX	D
P17693	1AKJ	A	P01732	1AKJ	D
Q99638	3A1J	A	Q8NHY5	3A1J	B
Q99638	3A1J	A	O60921	3A1J	B
P19838	1IKN	A	P25963	1IKN	D
P05231	1P9M	B	P08887	1P9M	C
Q13349	3K6S	A	P05107	3K6S	B
P06756	1JV2	A	P05106	1JV2	B
P17612	1U7E	A	P10644	1U7E	B
Q13303	2A79	A	P16389	2A79	B
P30499	1EFX	A	P43631	1EFX	D
P12956	1JEQ	A	P13010	1JEQ	B
P30499	1EFX	A	Q8NHL6	1EFX	D
P01889	1EFX	A	Q8N423	1EFX	D
Q05195	1NLW	A	P61244	1NLW	B
Q9BW11	1NLW	A	P61244	1NLW	B
Q16644	2OZA	A	Q16539	2OZA	B
P50539	1NLW	A	P61244	1NLW	B
O15068	1KZ7	A	P63000	1KZ7	B
P10911	1KZ7	A	P61586	1KZ7	B
P15311	1H4R	A	P35240	1H4R	B
P61326	1OO0	A	Q9Y5S9	1OO0	B
P19793	1XLS	A	Q14994	1XLS	E
Q9UKK6	1JKG	A	Q9UBU9	1JKG	B
P08559	1NI4	A	P11177	1NI4	B
P68402	1FXW	A	Q15102	1FXW	F
P17081	1NF3	A	Q9NPB6	1NF3	C
P60953	1NF3	A	Q9BYG5	1NF3	C
P63000	1NF3	A	Q9BYG4	1NF3	C
O95716	1ZBD	A	Q9UNE2	1ZBD	B
P24386	1VG0	A	P51149	1VG0	B
P63000	1E96	A	P19878	1E96	B
Q6WBX8	3A1J	A	O60671	3A1J	C
Q6WBX8	3A1J	A	O60921	3A1J	B
P26374	1VG0	A	P20339	1VG0	B
Q01201	1LE5	A	Q04206	1LE5	B
P35244	3KDF	A	Q13156	3KDF	D
P63096	1FQJ	A	O43665	1FQJ	B
P08754	2IHB	A	O15492	2IHB	B
P50148	2IHB	A	Q9NS28	2IHB	B
P19086	2IK8	A	O76081	2IK8	B
P63096	2IHB	A	P49798	2IHB	B
P08754	1FQJ	A	O15539	1FQJ	B
P60953	1GRN	A	Q07960	1GRN	B
Q15669	1CC0	A	Q99819	1CC0	E
P19387	1I3Q	C	P61218	1I3Q	F
P19387	1I3Q	C	P62875	1I3Q	J
P19387	1I3Q	C	P52435	1I3Q	K
P24928	1I3Q	A	P19387	1I3Q	C
P19388	3H0G	E	P62487	3H0G	G
P61006	1ZBD	A	Q9UNE2	1ZBD	B
P08621	3CW1	K	P09234	3CW1	L
P62304	3CW1	E	P62308	3CW1	G
P28702	1DKF	A	P10276	1DKF	B
P48443	1DKF	A	P10276	1DKF	B
P23297	2H61	A	P25815	2H61	C
P23297	2H61	A	P26447	2H61	C
Q9UBE0	1Y8Q	A	Q9UBT2	1Y8Q	B
Q14141	2QAG	A	Q8WYJ6	2QAG	B
Q15019	2QAG	A	Q9UHD8	2QAG	B
Q14141	2QAG	A	Q9UHD8	2QAG	B
Q13616	1LDK	A	P63208	1LDK	D
O15198	1U7F	A	Q13485	1U7F	B
P63027	3HD7	A	Q16623	3HD7	B
P32856	3HD7	B	P60880	3HD7	D
Q13277	3HD7	B	P60880	3HD7	D
Q12846	3HD7	B	P60880	3HD7	D
Q15833	3C98	A	Q16623	3C98	B
P63279	1Z5S	A	P55854	1Z5S	B
Q00403	1C9B	A	P62380	1C9B	B
P17987	1A6D	A	P48643	1A6D	B
Q14186	2AZE	A	O75461	2AZE	B
P16035	3MA2	B	P50281	3MA2	D
O60603	2Z7X	A	Q15399	2Z7X	B
P63316	1YTZ	C	P19237	1YTZ	I
P63316	1YTZ	C	P19429	1YTZ	I
P19429	1YTZ	I	P45379	1YTZ	T
Q8TBC4	2NVU	B	P61081	2NVU	C
P23763	3HD7	A	Q16623	3HD7	B
P63027	1KIL	A	P60880	1KIL	C
P84095	2VRW	A	Q9UKW4	2VRW	B
Q96H20	2ZME	A	Q9BRG1	2ZME	C
P30443	1EFX	A	Q8NHL6	1EFX	D
P30154	2IAE	A	Q14738	2IAE	B
P30154	3DW8	A	P63151	3DW8	B
Q96CA5	1NW9	A	P55211	1NW9	B
Q9UIV1	2D5R	A	P78543	2D5R	B
P07948	3D7U	A	Q06187	3D7U	B
P30279	2W96	A	Q00535	2W96	B
P24941	1E9H	A	P78396	1E9H	B
P11802	1BI8	A	P42772	1BI8	B
Q15369	1VCB	B	P40337	1VCB	C
Q9NQT4	2NN6	D	Q9Y3B2	2NN6	I
Q9NPD3	2NN6	B	Q13868	2NN6	H
P62873	1GG2	B	P63218	1GG2	G
P16520	1GG2	B	O60262	1GG2	G
Q9HAV0	1GG2	B	O60262	1GG2	G
O14775	1GG2	B	O60262	1GG2	G
P62879	1GG2	B	P50150	1GG2	G
O14775	1GG2	B	P63218	1GG2	G
P50395	1UKV	G	P61006	1UKV	Y
Q15669	1CC0	A	P52566	1CC0	E
P60953	1CC0	A	Q99819	1CC0	E
P63096	2IHB	A	P49795	2IHB	B
P08754	1FQJ	A	O43665	1FQJ	B
P09471	2IHB	A	P49795	2IHB	B
O60671	3G65	B	Q8NHY5	3G65	C
P06241	3D7U	A	Q08881	3D7U	B
Q13555	2WEL	A	P62158	2WEL	D
Q13257	2QYF	A	Q15013	2QYF	B
P15311	1H4R	A	P26038	1H4R	B
P47224	2FU5	A	P20336	2FU5	C
Q13402	1OE9	A	P62158	1OE9	B
P60953	1E96	A	P19878	1E96	B
Q00653	1LE5	A	Q04864	1LE5	B
P19793	1UHL	A	P55055	1UHL	B
P19793	1UHL	A	Q13133	1UHL	B
P60953	1NF3	A	Q9NPB6	1NF3	C
P42336	2RD0	A	Q92569	2RD0	B
P42338	2RD0	A	P27986	2RD0	B
O00329	2RD0	A	P27986	2RD0	B
P10114	3DDC	A	Q8WWW0	3DDC	B
P01112	3DDC	A	Q9NS23	3DDC	B
P01112	3DDC	A	Q8WWW0	3DDC	B
O14807	3DDC	A	Q8WWW0	3DDC	B
Q00653	1LE5	A	Q01201	1LE5	B
P19838	1LE5	A	Q04864	1LE5	B
P15927	1QUQ	A	P35244	1QUQ	B
P09471	2IHB	A	O15492	2IHB	B
P04899	2IHB	A	Q9NS28	2IHB	B
P04899	2IHB	A	P49795	2IHB	B
P09471	2IHB	A	P49798	2IHB	B
P50148	1FQJ	A	O15539	1FQJ	B
P35226	2CKL	A	Q99496	2CKL	B
P30876	1I3Q	B	P62875	1I3Q	J
P24928	1I3Q	A	P62875	1I3Q	J
P19387	3H0G	C	P19388	3H0G	E
P24928	3H0G	A	P62487	3H0G	G
P20336	1ZBD	A	Q9UNE2	1ZBD	B
P62304	3CW1	E	P62306	3CW1	F
Q9HC62	1TGZ	A	P63165	1TGZ	B
Q13309	1FQV	A	P63208	1FQV	B
P62314	1B34	A	P62316	1B34	B
P61764	3C98	A	P32856	3C98	B
P61764	3C98	A	Q16623	3C98	B
P63279	1Z5S	A	P63165	1Z5S	B
P20226	1NVP	A	P52657	1NVP	D
P01374	1TNR	A	P19438	1TNR	R
P25445	3EZQ	A	Q13158	3EZQ	B
Q15628	1F3V	A	Q12933	1F3V	B
P00749	3BT1	A	Q03405	3BT1	U
P63000	2VRW	A	Q9UKW4	2VRW	B
P30153	2IAE	A	P67775	2IAE	C
P60709	1HLU	A	P07737	1HLU	P
P63010	1W63	B	Q9BXS5	1W63	M
P61158	1K8K	A	O15145	1K8K	E
P08107	1HX1	A	Q99933	1HX1	B
P62877	1U6G	B	Q86VP6	1U6G	C
P42574	1I3O	A	P55212	1I3O	B
P30281	2W96	A	Q00534	2W96	B
P50750	3BLH	A	O60563	3BLH	B
P11802	1BI8	A	P42773	1BI8	B
P24385	2W96	A	Q00534	2W96	B
P06241	3KUL	A	P54753	3KUL	B
P09769	3KUL	A	P43405	3KUL	B
P36897	3H9R	A	P62942	3H9R	B
P43403	3KUL	A	P06241	3KUL	B
P62873	1GG2	B	P50150	1GG2	G
Q9HAV0	1GG2	B	P63218	1GG2	G
P50395	1UKV	G	P20339	1UKV	Y
P08754	2IHB	A	P49795	2IHB	B
Q04864	1IKN	A	P25963	1IKN	D
P49137	2OZA	A	Q16539	2OZA	B
P63000	1NF3	A	Q9NPB6	1NF3	C
P63000	1NF3	A	Q9BYG5	1NF3	C
P19793	1FM6	A	Q07869	1FM6	D
P19793	1FM6	A	P37231	1FM6	D
P15153	1CC0	A	P52565	1CC0	E
P62826	3M1I	A	O14980	3M1I	C
Q13616	1LDJ	A	P62877	1LDJ	B
P40937	1SXJ	C	P35249	1SXJ	D
P63096	2IHB	A	O15492	2IHB	B
P04899	1FQJ	A	O15539	1FQJ	B
P62318	3CW1	D	P62304	3CW1	E
P62318	3CW1	D	P62308	3CW1	G
P48443	1FM6	A	Q07869	1FM6	D
Q13485	1U7F	A	Q15797	1U7F	B
Q14289	2J0M	A	P12931	2J0M	B
P07948	3D7U	A	P42680	3D7U	B
P01375	3ALQ	A	P20333	3ALQ	R
Q15628	1F3V	A	Q13077	1F3V	B
P63027	1KIL	A	O00161	1KIL	C
P63261	1HLU	A	P35080	1HLU	P
P63010	2XA7	B	Q96CW1	2XA7	M
O15519	3H11	A	Q14790	3H11	B
P11802	1BI8	A	P42771	1BI8	B
Q00535	1H4L	A	Q15078	1H4L	D
P24941	1W98	A	P24864	1W98	B
P19784	1JWH	A	P67870	1JWH	C
P05230	1RY7	A	P11362	1RY7	B
P05230	1RY7	A	P22607	1RY7	B
P63000	1CC0	A	P52565	1CC0	E
P04899	2IHB	A	O15492	2IHB	B
P12931	3D7U	A	P42679	3D7U	B
P42336	2RD0	A	P27986	2RD0	B
P20936	1WQ1	G	P01112	1WQ1	R
P19838	1LE5	A	Q01201	1LE5	B
P61586	1CC0	A	P52565	1CC0	E
P19387	3H0G	C	P62487	3H0G	G
Q9Y297	1P22	A	P63208	1P22	B
Q13485	1U7F	A	Q15796	1U7F	B
Q16623	3HD7	B	P60880	3HD7	D
P63027	3HD7	A	Q12846	3HD7	B
P12931	3D7U	A	P51813	3D7U	B
O15519	3H11	A	Q92851	3H11	B
P12931	3D7U	A	P41240	3D7U	B
P60953	1CC0	A	P52565	1CC0	E
P50148	2IK8	A	P41220	2IK8	B
P11142	1HX1	A	Q99933	1HX1	B
Q05397	2J0M	A	P43405	2J0M	B
P06239	3KUL	A	P43405	3KUL	B
P19838	1LE5	A	Q00653	1LE5	B
Q04206	1LE5	A	Q04864	1LE5	B
P19793	1DKF	A	P10276	1DKF	B
P11802	3G33	A	P30281	3G33	B
P68400	1JWH	A	P67870	1JWH	C
Q04206	1IKN	A	P25963	1IKN	D
P63000	2VRW	A	P15498	2VRW	B
P84022	1U7F	A	Q13485	1U7F	B
Q00403	1C9B	A	P20226	1C9B	B
Q14790	1I3O	A	P42574	1I3O	B
P24941	1E9H	A	P20248	1E9H	B
Q14289	2J0M	A	P07948	2J0M	B
P07948	3KUL	A	P43405	3KUL	B
P19838	1LE5	A	Q04206	1LE5	B
P84022	1U7F	A	Q15796	1U7F	B
P60953	2VRW	A	P15498	2VRW	B
Q00653	1LE5	A	Q04206	1LE5	B
P06241	3D7U	A	P41240	3D7U	B
Q14289	2J0M	A	P43405	2J0M	B
Q05397	2J0M	A	P07948	2J0M	B
P12931	3KUL	A	P43405	3KUL	B
P06241	3KUL	A	P43405	3KUL	B
Q05397	2J0M	A	P12931	2J0M	B

## Sheet: Yeast Sequence<->PDB 
Protein A	PDB A	Chain 1	Protein B	PDB B	Chain 2	Yeast structurally mapped dataset. Interacting proteins A and B are respectively assigned to PDB chains 1 and 2.
YPR080W	1F60	A	YAL003W	1F60	B
YAL016W	3DW8	A	YGL190C	3DW8	B
YBL003C	1AOI	C	YDR224C	1AOI	D
YOL038W	1G0U	C	YBL041W	1G0U	L
YBL045C	1EZV	A	YPR191W	1EZV	B
YBR010W	1AOI	A	YBR009C	1AOI	B
YOL094C	1SXJ	B	YBR087W	1SXJ	E
YJL140W	3H0G	D	YBR154C	3H0G	E
YCL008C	2P22	A	YLR119W	2P22	C
YCR002C	2QAG	A	YJR076C	2QAG	C
YCR097W	1LE8	A	YCR039C	1LE8	B
YDL029W	1K8K	B	YKL013C	1K8K	F
YDR165W	2VDU	B	YDL201W	2VDU	E
YDR002W	3M1I	B	YGR218W	3M1I	C
YDR092W	1JAT	A	YGL087C	1JAT	B
YFL039C	3BYH	A	YDR129C	3BYH	B
YDR224C	2F8N	H	YDR225W	2F8N	K
YER159C	1JFI	A	YDR397C	1JFI	B
YJL140W	1NT9	D	YDR404C	1NT9	G
YEL020W-A	3DXR	A	YHR005C-A	3DXR	B
YER162C	2QSF	A	YEL037C	2QSF	X
YER094C	1G0U	I	YPR103W	1G0U	K
YML001W	3CPH	A	YER136W	3CPH	G
YER178W	1NI4	A	YBR221C	1NI4	B
YDR328C	1NEX	A	YFL009W	1NEX	B
YOR159C	3CW1	E	YFL017W-A	3CW1	G
YFL022C	3L4G	A	YLR060W	3L4G	B
YOR362C	1G0U	F	YFR050C	1G0U	M
YGL011C	1IRU	A	YMR314W	1IRU	C
YPR187W	1I3Q	F	YGL070C	1I3Q	I
YER027C	2QLV	B	YGL115W	2QLV	C
YNL189W	1WA5	B	YGL238W	1WA5	C
YGR135W	1G0U	B	YML092C	1G0U	F
YGR240C	3O8O	A	YMR205C	3O8O	B
YGR253C	1IRU	E	YER012W	1IRU	K
YHR024C	1HR6	A	YLR163C	1HR6	B
YHR041C	2HZM	A	YGR104C	2HZM	B
YIL021W	1I3Q	C	YHR143W-A	1I3Q	L
YHR208W	2HHF	A	YJR148W	2HHF	B
YKL166C	1U7E	A	YIL033C	1U7E	B
YJL001W	1IRU	H	YPR103W	1IRU	L
YGR180C	1JK0	A	YJL026W	1JK0	B
YJL138C	2VSO	A	YGL049C	2VSO	E
YJR065C	1K8K	A	YDL029W	1K8K	B
YJR068W	1SXJ	D	YBR088C	1SXJ	F
YHR107C	2QAG	A	YJR076C	2QAG	C
YJR104C	1JK9	A	YMR038C	1JK9	B
YBL099W	1COW	A	YJR121W	1COW	D
YER148W	1RM1	A	YKL058W	1RM1	B
YPL169C	1OF5	A	YKL186C	1OF5	B
YLR433C	1MF8	A	YKL190W	1MF8	B
YDR246W	3CUE	A	YKR068C	3CUE	D
YLR008C	2GUZ	A	YJL104W	2GUZ	B
YPL065W	2CAZ	B	YLR119W	2CAZ	C
YLR208W	3JRO	A	YDL116W	3JRO	C
YLR262C	3CPH	A	YER136W	3CPH	G
YLR293C	1RRP	A	YDR002W	1RRP	B
YLR306W	2NVU	C	YDR139C	2NVU	I
YLR370C	1K8K	E	YKL013C	1K8K	F
YML077W	3CUE	C	YKR068C	3CUE	D
YML085C	1FFX	A	YML124C	1FFX	B
YML092C	1G0U	F	YFR050C	1G0U	M
YMR186W	1USU	A	YDR214W	1USU	B
YMR314W	1IRU	C	YER012W	1IRU	K
YNL031C	1AOI	A	YNL030W	1AOI	B
YDR225W	1HIO	A	YNL031C	1HIO	C
YNL037C	3BLV	A	YOR136W	3BLV	B
YPL106C	3C7N	A	YNL209W	3C7N	B
YOR217W	1SXJ	A	YNL290W	1SXJ	C
YPL031C	2PK9	A	YOL001W	2PK9	B
YIL021W	1I3Q	C	YOL005C	1I3Q	K
YOL038W	1IRU	D	YJL001W	1IRU	H
YOL094C	1SXJ	B	YNL290W	1SXJ	C
YFR031C-A	1S1I	B	YOL120C	1S1I	O
YOL135C	3FBI	A	YGL127C	3FBI	B
YOR014W	2IAE	B	YDL188C	2IAE	C
YOR061W	1JWH	A	YOR039W	1JWH	C
YOR046C	3PEU	A	YDL207W	3PEU	B
YOR061W	1JWH	A	YGL019W	1JWH	C
YOR151C	3H0G	B	YBR154C	3H0G	E
YOR157C	1IRU	I	YFR050C	1IRU	N
YOR159C	3CW1	E	YPR182W	3CW1	F
YKL058W	1RM1	B	YOR194C	1RM1	C
YOR362C	1G0U	F	YBL041W	1G0U	L
YCL008C	2P22	A	YPL065W	2P22	B
YPL106C	3C7N	A	YLL024C	3C7N	B
YPL203W	1U7E	A	YIL033C	1U7E	B
YGL011C	1G0U	G	YPR103W	1G0U	K
YAL016W	2IAE	A	YOR014W	2IAE	B
YBL002W	2F8N	H	YDR225W	2F8N	K
YML092C	1G0U	F	YBL041W	1G0U	L
YBL099W	2XND	A	Q0130	2XND	J
YBR010W	1AOI	A	YOL012C	1AOI	C
YBR087W	1SXJ	E	YBR088C	1SXJ	F
YBR234C	3DWL	C	YKL013C	3DWL	F
YCR002C	2QAG	A	YHR107C	2QAG	C
YMR043W	1MNM	A	YCR039C	1MNM	C
YAL016W	2IAE	A	YDL188C	2IAE	C
YDL195W	2PM6	A	YLR208W	2PM6	B
YPL106C	3C7N	A	YDL229W	3C7N	B
YPL240C	1USU	A	YDR214W	1USU	B
YBR010W	1AOI	A	YDR225W	1AOI	C
YDR246W	3CUE	A	YDR472W	3CUE	B
YDR472W	3CUE	B	YML077W	3CUE	C
YDL064W	1Z5S	A	YDR510W	1Z5S	B
YOR310C	3ID5	A	YEL026W	3ID5	C
YGL011C	1IRU	A	YER012W	1IRU	K
YER018C	2FV4	A	YMR117C	2FV4	B
YER094C	1G0U	I	YFR050C	1G0U	M
YFL037W	1FFX	A	YML085C	1FFX	B
YER012W	1IRU	K	YFR050C	1IRU	N
YGL011C	1IRU	A	YML092C	1IRU	B
YIL021W	1I3Q	C	YGL070C	1I3Q	I
YGL208W	2QLV	B	YGL115W	2QLV	C
YLR293C	1WA5	A	YGL238W	1WA5	C
YGR135W	1IRU	C	YER012W	1IRU	K
YGR253C	1G0U	D	YPR103W	1G0U	K
YIL021W	1I3Q	C	YOR210W	1I3Q	J
YJL164C	1U7E	A	YIL033C	1U7E	B
YJL001W	1IRU	H	YER094C	1IRU	J
YJL115W	2HUE	A	YBR010W	2HUE	B
YJL140W	3H0G	D	YPR187W	3H0G	F
YJR065C	1K8K	A	YKL013C	1K8K	F
YOL094C	1SXJ	B	YJR068W	1SXJ	D
YPL240C	2CG9	A	YKL117W	2CG9	X
YML057W	1MF8	A	YKL190W	1MF8	B
YPL259C	1W63	M	YLR170C	1W63	Q
YLR197W	3ID5	A	YEL026W	3ID5	C
YLR208W	3BG0	A	YGL092W	3BG0	B
YHR107C	2QAG	A	YLR314C	2QAG	C
YNR035C	3DWL	D	YLR370C	3DWL	E
YML092C	1IRU	B	YOR157C	1IRU	I
YMR314W	1IRU	C	YOL038W	1IRU	D
YNL290W	1SXJ	C	YJR068W	1SXJ	D
YBR234C	3DWL	C	YNR035C	3DWL	D
YOL038W	1G0U	C	YOR362C	1G0U	F
YOR217W	1SXJ	A	YOL094C	1SXJ	B
YOR014W	2IAE	B	YDL134C	2IAE	C
YOR089C	3CPH	A	YER136W	3CPH	G
YJL001W	1IRU	H	YOR157C	1IRU	I
YER148W	1RM1	A	YOR194C	1RM1	C
YOR217W	1SXJ	A	YBR087W	1SXJ	E
YOR257W	3FWB	A	YBR111W-A	3FWB	C
YOR310C	3ID5	A	YDL014W	3ID5	B
YBL021C	1N1J	A	YOR358W	1N1J	B
YGR135W	1G0U	B	YOR362C	1G0U	F
YMR223W	3MHH	A	YPL047W	3MHH	C
YPL228W	3KYH	A	YGL130W	3KYH	C
YOR362C	1G0U	F	YPR103W	1G0U	K
YBR160W	2JGZ	A	YPR119W	2JGZ	B
YOR151C	1I3Q	B	YPR187W	1I3Q	F
YBL002W	2F8N	H	YOL012C	2F8N	K
YER012W	1IRU	K	YBL041W	1IRU	M
YDR510W	3PGE	A	YBR088C	3PGE	B
YGR030C	3IAB	A	YBR167C	3IAB	B
YBR234C	3DWL	C	YLR370C	3DWL	E
YCR002C	2QAG	A	YLR314C	2QAG	C
YDL185W	3A5C	A	YBR127C	3A5C	D
YOR340C	2RF4	A	YDR156W	2RF4	B
YDR224C	2F8N	H	YOL012C	2F8N	K
YIL021W	3H0G	C	YDR404C	3H0G	G
YDR472W	3CUE	B	YKR068C	3CUE	D
YER029C	3CW1	A	YLR147C	3CW1	D
YER031C	3CPH	A	YER136W	3CPH	G
YOR157C	1IRU	I	YER094C	1IRU	J
YER136W	1UKV	G	YFL005W	1UKV	Y
YJL001W	1IRU	H	YFR050C	1IRU	N
YGL011C	1IRU	A	YOL038W	1IRU	D
YGL092W	3IKO	B	YDL116W	3IKO	C
YGL100W	3EWE	A	YJR042W	3EWE	B
YER136W	1UKV	G	YGL210W	1UKV	Y
YGR135W	1G0U	B	YOL038W	1G0U	C
YGR253C	1G0U	D	YML092C	1G0U	F
YIL021W	3H0G	C	YBR154C	3H0G	E
YGL011C	1IRU	A	YJL001W	1IRU	H
YJL115W	2HUE	A	YNL030W	2HUE	C
YOR217W	1SXJ	A	YJR068W	1SXJ	D
YPL002C	1U5T	A	YJR102C	1U5T	C
YLR197W	3ID5	A	YDL014W	3ID5	B
YLR293C	3M1I	A	YGR218W	3M1I	C
YML092C	1G0U	F	YER094C	1G0U	I
YMR112C	3R84	A	YBR253W	3R84	B
YML092C	1IRU	B	YMR314W	1IRU	C
YNL030W	1AOI	B	YOL012C	1AOI	C
YNL290W	1SXJ	C	YBR087W	1SXJ	E
YGR195W	2WP8	B	YOL021C	2WP8	J
YML092C	1IRU	B	YOL038W	1IRU	D
YDL140C	1I3Q	A	YOR151C	1I3Q	B
YOR157C	1IRU	I	YPR103W	1IRU	L
YOR151C	1I3Q	B	YOR210W	1I3Q	J
YIL021W	1I3Q	C	YOR224C	1I3Q	H
YOR362C	1IRU	G	YER012W	1IRU	K
YPL106C	3C7N	A	YAL005C	3C7N	B
YPR181C	1M2O	A	YPL218W	1M2O	B
YGR135W	1G0U	B	YPR103W	1G0U	K
YAL016W	2IAE	A	YDL134C	2IAE	C
YPR103W	1G0U	K	YBL041W	1G0U	L
YJR068W	1SXJ	D	YBR087W	1SXJ	E
YDR404C	3H0G	G	YOL005C	3H0G	K
YER094C	1IRU	J	YER012W	1IRU	K
YOL038W	1G0U	C	YER094C	1G0U	I
YER136W	1UKV	G	YFL038C	1UKV	Y
YOL038W	1G0U	C	YFR050C	1G0U	M
YGL011C	1IRU	A	YGR135W	1IRU	C
YBR154C	3H0G	E	YGL070C	3H0G	I
YGR253C	1G0U	D	YOR362C	1G0U	F
YIL021W	3H0G	C	YJL140W	3H0G	D
YJL001W	1IRU	H	YBL041W	1IRU	M
YJL115W	2HUE	A	YBR009C	2HUE	C
YDL140C	3H0G	A	YJL140W	3H0G	D
YJR065C	3DWL	A	YNR035C	3DWL	D
YJR076C	2QAG	A	YLR314C	2QAG	C
YDL029W	1K8K	B	YLR370C	1K8K	E
YML092C	1IRU	B	YER012W	1IRU	K
YMR314W	1G0U	E	YPR103W	1G0U	K
YDR225W	1EQZ	A	YNL030W	1EQZ	D
YDL140C	1I3Q	A	YOL005C	1I3Q	K
YOL038W	1G0U	C	YPR103W	1G0U	K
YIL035C	1JWH	A	YOR039W	1JWH	C
YDL140C	1I3Q	A	YOR224C	1I3Q	H
YML092C	1IRU	B	YOR362C	1IRU	G
YER012W	1IRU	K	YPR103W	1IRU	L
YBR009C	1AOI	B	YDR225W	1AOI	C
YDR280W	2WP8	A	YOL021C	2WP8	J
YOL135C	1YKE	A	YDR308C	1YKE	B
YGL011C	1G0U	G	YER094C	1G0U	I
YGL011C	1G0U	G	YFR050C	1G0U	M
YGL011C	1IRU	A	YOR362C	1IRU	G
YIL035C	1JWH	A	YGL019W	1JWH	C
YDL140C	1I3Q	A	YGL070C	1I3Q	I
YDR280W	2WP8	A	YGR195W	2WP8	B
YOR151C	1I3Q	B	YIL021W	1I3Q	C
YOR362C	1IRU	G	YJL001W	1IRU	H
YJL115W	2HUE	A	YNL031C	2HUE	B
YJR065C	3DWL	A	YBR234C	3DWL	C
YJL011C	2CKZ	A	YKL144C	2CKZ	B
YJR065C	1K8K	A	YLR370C	1K8K	E
YML092C	1G0U	F	YPR103W	1G0U	K
YMR314W	1G0U	E	YOR362C	1G0U	F
YNL031C	1AOI	A	YBR009C	1AOI	B
YGL070C	1I3Q	I	YOL005C	1I3Q	K
YOL038W	1IRU	D	YER012W	1IRU	K
YOR151C	1I3Q	B	YGL070C	1I3Q	I
YDL140C	1I3Q	A	YOR210W	1I3Q	J
YOR224C	1I3Q	H	YGL070C	1I3Q	I
YPR103W	1G0U	K	YFR050C	1G0U	M
YBL003C	1EQZ	A	YBR009C	1EQZ	D
YDL140C	1I3Q	A	YIL021W	1I3Q	C
YBR009C	1AOI	B	YDR224C	1AOI	D
YOR151C	3H0G	B	YDR404C	3H0G	G
YJL140W	3H0G	D	YGL070C	3H0G	I
YIL021W	1I3Q	C	YPR187W	1I3Q	F
YJL001W	1IRU	H	YER012W	1IRU	K
YOR151C	1I3Q	B	YOL005C	1I3Q	K
YOR151C	1I3Q	B	YOR224C	1I3Q	H
YGL070C	1I3Q	I	YOR210W	1I3Q	J
YDL140C	3H0G	A	YDR404C	3H0G	G
YDR404C	3H0G	G	YGL070C	3H0G	I
YML092C	1IRU	B	YJL001W	1IRU	H
YBR009C	1AOI	B	YOL012C	1AOI	C
YBR154C	3H0G	E	YPR187W	3H0G	F
YDL140C	3H0G	A	YBR154C	3H0G	E
YDL140C	1I3Q	A	YPR187W	1I3Q	F

## Sheet: Arabidopsis Sequence<->PDB  
Protein A	PDB A	Chain 1	Protein B	PDB B	Chain 2	Arabidopsis structurally mapped dataset. Interacting proteins A and B are respectively assigned to PDB chains 1 and 2.
AT4G30330	3CW1	E	AT3G59810	3CW1	F
AT3G11830	3IYG	H	AT3G03960	3IYG	Q
AT2G37620	3B63	A	AT5G09810	3B63	B
AT5G38110	2HUE	A	AT3G46320	2HUE	C
AT2G05840	1IRU	A	AT5G40580	1IRU	I
AT2G40330	3KDJ	A	AT5G57050	3KDJ	B
AT2G18740	3CW1	E	AT4G30220	3CW1	F
AT2G23580	2WFL	A	AT4G37150	2WFL	B
AT1G24510	3IYG	E	AT3G03960	3IYG	Q
AT4G37150	2WFL	A	AT5G10300	2WFL	B
AT5G05440	3KDJ	A	AT5G57050	3KDJ	B
AT2G18740	3CW1	E	AT4G30220	3CW1	F
AT1G16890	1JAT	A	AT3G52560	1JAT	B
AT3G18780	3B63	A	AT3G46520	3B63	B
AT2G33150	2WKT	A	AT5G48230	2WKT	C
AT1G16890	1JAT	A	AT1G23260	1JAT	B
AT3G44720	2QMX	A	AT5G22630	2QMX	B
AT2G37620	3B63	A	AT3G18780	3B63	B
AT1G16890	1JAT	A	AT1G70660	1JAT	B
AT1G42970	2VYN	A	AT1G42970	2VYN	D
AT2G41680	1F6M	A	AT1G03680	1F6M	C
AT1G29900	1A9X	A	AT3G27740	1A9X	B
AT2G05840	1IRU	A	AT3G27430	1IRU	I
AT5G20890	3IYG	B	AT3G18190	3IYG	D
AT3G12110	3B63	A	AT5G09810	3B63	B
AT1G09760	1A9N	A	AT2G30260	1A9N	B
AT2G37620	3B63	A	AT5G09810	3B63	B
AT4G35260	3BLV	A	AT5G03290	3BLV	B
AT5G54750	2J3R	A	AT5G58030	2J3R	B
AT5G10920	2E9F	A	AT5G10920	2E9F	B
AT5G55190	1RRP	A	AT1G07140	1RRP	B
AT3G46520	3B63	A	AT5G09810	3B63	B
AT4G38430	2NTY	A	AT3G48040	2NTY	C
AT3G12110	3B63	A	AT3G18780	3B63	B
AT4G30330	3CW1	E	AT4G30220	3CW1	F
AT3G44720	2QMX	A	AT5G22630	2QMX	B
AT2G37620	3B63	A	AT2G37620	3B63	B
AT2G37620	3B63	A	AT3G53750	3B63	B
AT5G24760	1EE2	A	AT5G24760	1EE2	B
AT4G32520	1LS3	A	AT4G32520	1LS3	B
AT3G44720	2QMX	A	AT3G44720	2QMX	B
AT5G20890	3IYG	B	AT1G24510	3IYG	E
AT2G18740	3CW1	E	AT3G59810	3CW1	F
AT2G23600	2WFL	A	AT4G37150	2WFL	B
AT3G50440	2WFL	A	AT4G37150	2WFL	B
AT1G59900	1NI4	A	AT5G50850	1NI4	B
AT1G13320	2IAE	A	AT3G26020	2IAE	B
AT4G17615	2EHB	A	AT5G35410	2EHB	D
AT3G25800	2IAE	A	AT3G26020	2IAE	B
AT4G26080	3JRQ	A	AT5G05440	3JRQ	B
AT4G14540	1N1J	A	AT1G54830	1N1J	B
AT3G49100	1E8O	A	AT2G43640	1E8O	B
AT3G03960	3IYG	Q	AT5G16070	3IYG	Z

## Sheet: Human PDB mapping details
Protein ID	Query length	Query Start.Aln.	Query End.Aln.	Quey Aln.Cove	Align. Identity (%)	PDB ID	Chain	Target length	Target Start.Aln.	Target End.Aln.	Target Aln.Cove	Bit score alignment	Human structurally mapped dataset.
O00161	211	5	76	0.336493	63.89	1KIL	C	74	2	73	0.959459	93.2	The protein sequences (ID described in column A) are mapped to PDB structures (ID described in column G, chain described in column H)
O00186	592	5	587	0.983108	51.41	3C98	A	606	13	605	0.976898	612	Column B describes the protein sequence length.
O00206	839	28	624	0.710369	62.65	2Z64	A	599	1	595	0.991653	741	Columns C and D describes the region in the protein sequence that could be aligned to the sequence of the PDB.
O00212	210	19	201	0.866667	51.37	1Z2C	A	193	7	188	0.937824	199	Column D describes the fraction of the protein sequence aligned with the PDB sequence.
O00329	1044	20	1040	0.977011	40.34	2RD0	A	1096	48	1092	0.952555	749	Column I describes the PDB sequence length.
O00451	464	153	354	0.43319	40.69	2GH0	A	213	4	197	0.906103	144	Columns J and K describes the region in the PDB sequence that could be aligned to the protein sequence.
O00451	464	157	359	0.435345	61.58	2V5E	A	200	1	200	0.995	262	Column L describes the fraction of the PDB sequence aligned with the protein sequence.
O00459	728	320	596	0.379121	77.98	2RD0	B	279	2	278	0.989247	465	Column M describes the bit score of the alignmend
O14618	274	88	230	0.518248	48.63	1E9O	A	152	4	148	0.947368	140
O14775	395	54	394	0.860759	52.79	1GG2	B	340	4	339	0.985294	363
O14777	642	80	286	0.320872	100.00	2VE7	A	315	2	208	0.653968	451
O14807	208	11	177	0.798077	56.29	3DDC	A	166	1	165	0.987952	167
O14810	134	26	72	0.343284	95.74	1KIL	E	49	3	49	0.938776	85.9
O14980	1071	1	1071	0.999066	100.00	3GB8	A	1071	1	1071	0.999066	2230
O14980	1071	12	1067	0.985061	47.05	3M1I	C	1049	2	1049	0.998093	1027
O15068	1137	622	966	0.302551	91.88	1KZ7	A	353	2	346	0.974504	666
O15144	300	1	300	0.996667	99.67	1K8K	D	300	1	300	0.996667	620
O15145	178	1	178	0.994382	100.00	1K8K	E	178	1	178	0.994382	373
O15198	467	269	466	0.421842	75.76	1U7F	A	198	1	197	0.989899	323
O15492	202	62	177	0.569307	40.52	2IHB	B	153	31	145	0.745098	90.5
O15511	151	1	151	0.993377	98.68	1K8K	G	151	1	151	0.993377	305
O15519	480	209	480	0.564583	99.63	3H11	A	272	1	272	0.996324	571
O15539	181	60	180	0.662983	42.15	1FQJ	B	147	20	139	0.809524	97.1
O43488	359	37	359	0.896936	78.95	1GVE	A	327	5	327	0.984709	532
O43617	180	15	175	0.888889	97.52	2C0J	A	161	1	161	0.993789	327
O43665	173	29	144	0.66474	42.74	1FQJ	B	147	20	135	0.782313	102
O43741	272	187	272	0.3125	100.00	2V8Q	B	87	2	87	0.977011	181
O43747	822	1	613	0.744526	99.84	1W63	A	618	6	618	0.990291	1273
O43924	150	1	150	0.993333	100.00	1KSG	B	152	3	152	0.980263	310
O60237	982	15	312	0.302444	68.79	1S70	B	299	6	294	0.963211	411
O60262	68	4	63	0.867647	75.00	1GG2	G	71	6	65	0.830986	97.4
O60563	726	2	259	0.353994	98.84	3BLH	B	260	3	260	0.988462	546
O60583	730	5	258	0.346575	81.10	3BLH	B	260	7	260	0.973077	440
O60603	784	27	553	0.670918	92.15	2Z7X	A	549	1	535	0.972678	943
O60609	400	151	363	0.53	100.00	2GH0	A	213	1	213	0.995305	441
O60610	1272	78	460	0.300314	94.26	1Z2C	B	383	1	383	0.997389	758
O60671	282	1	282	0.996454	100.00	3G65	B	282	1	282	0.996454	585
O60671	282	13	275	0.929078	97.34	3A1J	C	263	1	263	0.996198	529
O60879	1101	88	476	0.352407	53.32	1Z2C	B	383	2	383	0.994778	408
O60921	280	1	280	0.996429	100.00	3G65	C	280	1	280	0.996429	576
O60921	280	2	280	0.992857	97.13	3A1J	B	281	3	281	0.989324	542
O75015	233	18	193	0.751073	100.00	1E4K	C	176	1	176	0.994318	373
O75461	281	143	236	0.330961	42.55	2AZE	B	106	11	103	0.867925	74.3
O75496	209	81	160	0.37799	85.00	1WLQ	A	83	4	83	0.951807	140
O75695	350	1	350	0.997143	100.00	3BH6	B	352	3	352	0.991477	725
O75843	785	1	619	0.787261	66.61	1W63	A	618	4	618	0.993528	871
O75865	159	1	159	0.993711	100.00	2C0J	B	160	2	160	0.9875	326
O76081	388	254	377	0.31701	45.16	2IK8	B	140	7	130	0.878571	115
O94855	1032	263	1032	0.745155	99.61	3EFO	B	770	1	770	0.998701	1600
O95149	360	1	328	0.908333	100.00	3GB8	B	329	2	329	0.993921	688
O95154	331	5	331	0.984894	80.43	1GVE	B	327	1	327	0.996942	554
O95487	1268	516	1268	0.59306	74.77	2NUP	B	753	2	753	0.997344	1207
O95716	219	17	212	0.890411	78.68	1ZBD	A	203	3	199	0.965517	322
O95816	211	107	189	0.388626	95.18	3CQX	C	88	6	88	0.931818	166
O96020	404	100	369	0.665842	61.85	1W98	B	283	8	277	0.95053	350
P00441	154	1	154	0.993506	80.52	1E9O	B	152	1	152	0.993421	243
P00533	1210	25	525	0.413223	100.00	1MOX	A	501	1	501	0.998004	1046
P00709	142	21	141	0.84507	68.60	1NF5	A	123	2	122	0.97561	162
P00749	431	19	153	0.310905	98.52	3BT1	A	135	1	135	0.992593	288
P00751	764	35	764	0.954188	99.73	2XWB	F	732	1	730	0.995902	1519
P01024	1663	23	664	0.385448	100.00	2XWB	A	642	1	642	0.998442	1318
P01024	1663	9	1662	0.993987	49.58	3PRX	B	1642	8	1641	0.994519	1650
P01031	1676	1	1676	0.999403	100.00	3PRX	A	1676	1	1676	0.999403	3478
P01033	207	24	148	0.599034	97.60	3MA2	B	125	1	125	0.992	259
P01040	98	1	98	0.989796	53.06	1STF	I	98	1	98	0.989796	112
P01112	189	1	166	0.873016	100.00	1WQ1	R	166	1	166	0.993976	343
P01112	189	1	166	0.873016	98.80	3DDC	A	166	1	166	0.993976	340
P01116	189	1	166	0.873016	92.77	3DDC	A	166	1	166	0.993976	301
P01135	160	40	89	0.30625	100.00	1MOX	C	50	1	50	0.98	109
P01138	241	19	237	0.904564	82.19	3IJ2	A	230	1	219	0.947826	381
P01215	116	25	116	0.784483	100.00	1HCN	A	92	1	92	0.98913	194
P01225	129	21	112	0.705426	40.43	1HCN	B	145	9	100	0.627586	79.7
P01233	165	21	165	0.872727	100.00	1HCN	B	145	1	145	0.993103	289
P01374	205	62	205	0.697561	100.00	1TNR	A	144	1	144	0.993056	292
P01375	233	77	233	0.669528	96.18	3ALQ	A	157	1	157	0.993631	312
P01579	166	23	156	0.801205	99.25	1FG9	A	134	1	134	0.992537	273
P01584	269	117	269	0.565056	100.00	1ITB	A	153	1	153	0.993464	315
P01588	193	28	193	0.854922	96.99	1EER	A	166	1	166	0.993976	328
P01732	235	22	141	0.506383	100.00	1AKJ	D	120	1	120	0.991667	249
P01732	235	23	131	0.459574	46.49	2ATP	A	122	6	118	0.918033	95.1
P01857	330	106	330	0.678788	96.89	1E4K	A	225	1	225	0.995556	460
P01889	362	25	300	0.759669	84.42	1AKJ	A	276	1	276	0.996377	489
P01889	362	25	302	0.765193	91.01	1EFX	A	278	1	278	0.996403	531
P02671	866	20	413	0.453811	65.15	1DEQ	A	390	4	389	0.987179	509
P02675	491	84	491	0.828921	83.82	1DEQ	B	408	1	408	0.997549	743
P02679	453	27	434	0.898455	84.31	1DEQ	C	411	1	408	0.990268	751
P02708	482	256	482	0.46888	83.70	1OED	A	227	1	227	0.995595	390
P02753	201	18	194	0.875622	99.44	2WQA	E	177	1	177	0.99435	372
P02766	147	20	147	0.863946	99.22	2WQA	A	129	2	129	0.984496	262
P03372	595	298	554	0.430252	99.22	2QA8	A	258	2	258	0.992248	521
P03950	147	25	147	0.829932	100.00	1A4Y	B	123	1	123	0.99187	262
P03956	469	108	261	0.326226	46.71	3MA2	D	181	7	173	0.917127	141
P04054	148	24	147	0.831081	49.19	1OWS	A	118	2	118	0.983051	120
P04080	98	1	98	0.989796	97.96	1STF	I	98	1	98	0.989796	199
P04271	92	1	92	0.98913	100.00	2H61	A	92	1	92	0.98913	184
P04632	268	86	268	0.679104	92.35	1DF0	B	184	2	184	0.98913	364
P04899	355	31	355	0.912676	74.46	1FQJ	A	325	2	325	0.993846	525
P04899	355	32	355	0.909859	85.49	2IHB	A	323	1	323	0.996904	591
P05106	788	27	718	0.876904	99.28	1JV2	B	692	1	692	0.998555	1418
P05107	769	23	700	0.880364	99.85	3K6S	B	687	1	678	0.985444	1396
P05108	521	44	514	0.902111	100.00	3NA0	A	471	1	471	0.997877	981
P05230	155	1	155	0.993548	100.00	1RY7	A	155	1	155	0.993548	324
P05231	212	29	212	0.863208	100.00	1P9M	B	186	3	186	0.983871	380
P05556	798	25	728	0.880952	43.46	1JV2	B	692	3	692	0.995665	583
P06239	509	221	502	0.552063	40.07	3KUL	A	325	27	316	0.889231	211
P06241	537	264	521	0.478585	42.69	3D7U	A	263	1	254	0.961977	216
P06241	537	265	528	0.489758	41.76	3KUL	A	325	45	316	0.833846	214
P06241	537	265	528	0.489758	41.76	3KUL	B	325	45	316	0.833846	214
P06756	1048	31	987	0.912214	100.00	1JV2	A	957	1	957	0.998955	1986
P07357	584	133	492	0.614726	100.00	2RD7	A	367	8	367	0.978202	751
P07360	202	19	202	0.905941	98.91	2RD7	C	184	1	184	0.994565	376
P07510	517	241	501	0.502901	49.81	1OED	E	260	1	258	0.988462	248
P07737	140	2	140	0.985714	94.96	1HLU	P	139	1	139	0.992806	280
P07948	512	240	498	0.503906	41.13	2J0M	B	276	5	267	0.949275	200
P07948	512	240	502	0.511719	44.15	3D7U	A	263	1	258	0.977186	219
P07948	512	241	505	0.515625	41.61	3KUL	A	325	45	316	0.833846	214
P08107	641	6	380	0.583463	89.33	1HX1	A	400	25	399	0.935	705
P08134	193	7	193	0.963731	52.41	1GRN	A	191	5	191	0.973822	212
P08138	427	29	189	0.374707	93.79	3IJ2	X	171	4	164	0.935673	311
P08254	477	108	264	0.327044	48.81	3MA2	D	181	7	173	0.917127	152
P08559	390	29	390	0.925641	96.41	1NI4	A	365	4	365	0.989041	697
P08574	325	82	325	0.747692	57.55	1KYO	D	248	1	245	0.983871	303
P08579	225	1	96	0.422222	100.00	1A9N	B	96	1	96	0.989583	201
P08581	1390	25	567	0.389928	99.08	1SHY	B	551	1	543	0.983666	1132
P08621	437	1	216	0.491991	100.00	3CW1	K	216	1	216	0.99537	449
P08631	526	255	516	0.496198	42.42	3D7U	A	263	1	258	0.977186	220
P08709	466	213	466	0.542918	100.00	1DAN	H	254	1	254	0.996063	527
P08754	354	31	354	0.912429	75.00	1FQJ	A	325	2	325	0.993846	533
P08754	354	32	354	0.909605	100.00	2IHB	A	323	1	323	0.996904	673
P08887	468	115	315	0.42735	100.00	1P9M	C	201	1	201	0.995025	424
P09038	288	134	288	0.534722	54.14	1RY7	A	155	1	154	0.987097	163
P09234	159	1	77	0.477987	98.70	3CW1	L	77	1	77	0.987013	166
P09471	354	31	354	0.912429	67.48	1FQJ	A	325	2	325	0.993846	452
P09471	354	32	354	0.909605	71.30	2IHB	A	323	1	323	0.996904	479
P09493	284	8	284	0.971831	99.64	2W49	A	277	1	277	0.99639	513
P09661	255	1	176	0.686275	98.86	1A9N	A	176	1	176	0.994318	348
P09668	335	117	332	0.641791	40.09	1STF	E	212	2	210	0.981132	146
P09769	529	257	520	0.497164	40.29	3KUL	A	325	45	316	0.833846	197
P09936	223	5	222	0.973094	55.16	1XD3	A	230	8	230	0.965217	266
P10109	184	88	155	0.36413	100.00	3NA0	C	68	1	68	0.985294	144
P10114	183	1	164	0.89071	50.61	3DDC	A	166	1	163	0.975904	161
P10276	462	182	416	0.506494	100.00	1DKF	B	235	1	235	0.995745	483
P10301	218	30	193	0.747706	58.54	3DDC	A	166	4	166	0.975904	169
P10644	381	93	246	0.401575	98.70	1U7E	B	154	1	154	0.993506	314
P10911	925	491	811	0.345946	62.93	1KZ7	A	353	7	327	0.906516	429
P10966	210	22	135	0.538095	48.72	2ATP	B	115	1	115	0.991304	111
P11142	646	1	381	0.588235	100.00	3CQX	A	386	6	386	0.984456	785
P11142	646	3	381	0.585139	99.74	1HX1	A	400	22	400	0.945	778
P11177	359	30	359	0.916435	95.76	1NI4	B	341	12	341	0.964809	624
P11362	822	37	364	0.39781	56.67	1RY7	B	334	12	331	0.95509	377
P11802	303	1	303	0.9967	100.00	3G33	A	308	6	308	0.980519	623
P11802	303	2	303	0.993399	69.64	1BI8	A	326	9	308	0.917178	430
P12931	536	263	519	0.477612	41.29	2J0M	B	276	5	266	0.945652	206
P12931	536	263	520	0.479478	43.85	3D7U	A	263	1	254	0.961977	214
P12931	536	264	527	0.490672	42.49	3KUL	A	325	45	316	0.833846	212
P12956	609	1	609	0.998358	100.00	1JEQ	A	609	1	609	0.998358	1251
P13010	732	1	565	0.770492	100.00	1JEQ	B	565	1	565	0.99823	1173
P13489	461	2	461	0.995662	100.00	1A4Y	A	460	1	460	0.997826	896
P13726	295	122	242	0.40678	100.00	1DAN	U	121	1	121	0.991736	251
P13747	358	17	353	0.938547	62.94	1BII	A	365	20	359	0.928767	437
P13805	278	157	278	0.435252	50.41	1YTZ	T	107	1	107	0.990654	121
P13805	278	161	263	0.366906	46.60	2W49	1	90	2	88	0.955556	97.4
P14210	728	495	728	0.320055	99.57	1SHY	A	234	1	234	0.995726	480
P14555	144	21	126	0.729167	40.54	1OWS	B	118	1	110	0.923729	74.3
P14678	240	1	174	0.720833	100.00	3CW1	A	174	1	174	0.994253	288
P14778	569	18	332	0.551845	100.00	1ITB	B	315	1	315	0.996825	660
P14923	745	141	653	0.687248	79.57	1LUJ	A	514	1	514	0.998054	820
P15018	202	23	202	0.886139	100.00	2Q7N	B	180	1	180	0.994444	370
P15153	192	1	188	0.973958	55.26	1CC0	A	190	1	188	0.984211	210
P15153	192	2	192	0.989583	91.62	1E96	A	192	2	192	0.989583	366
P15170	499	300	495	0.390782	40.10	3E20	A	201	6	200	0.965174	155
P15260	489	18	262	0.498978	100.00	1FG9	C	245	1	245	0.995918	513
P15291	398	126	398	0.683417	90.48	1NF5	B	286	14	286	0.951049	540
P15311	586	2	296	0.501706	61.36	1H4R	A	314	20	313	0.933121	394
P15374	230	1	230	0.995652	100.00	1XD3	A	230	1	230	0.995652	481
P15498	845	170	575	0.47929	92.86	2VRW	B	406	1	406	0.997537	790
P15692	232	39	132	0.400862	51.58	1WQ9	A	96	1	95	0.979167	106
P15927	270	43	171	0.474074	100.00	1QUQ	A	129	1	129	0.992248	268
P16035	220	27	153	0.572727	45.11	3MA2	B	125	1	125	0.992	115
P16389	499	1	499	0.997996	99.40	2A79	B	499	1	499	0.997996	1027
P16410	223	36	161	0.560538	100.00	1I85	C	126	1	126	0.992063	262
P16410	223	36	161	0.560538	99.21	1I8L	C	126	1	126	0.992063	261
P16520	340	1	340	0.997059	83.24	1GG2	B	340	1	340	0.997059	595
P17081	205	6	193	0.912195	66.49	1NF3	A	195	4	191	0.958974	267
P17612	351	2	351	0.994302	97.14	1U7E	A	350	1	350	0.997143	707
P17655	700	1	700	0.998571	93.57	1DF0	A	700	1	700	0.998571	1320
P17693	338	25	299	0.810651	82.18	1AKJ	A	276	1	275	0.992754	478
P17693	338	25	302	0.819527	83.09	1EFX	A	278	1	278	0.996403	483
P17987	556	11	531	0.935252	40.61	1A6D	A	545	17	519	0.921101	364
P17987	556	7	535	0.94964	97.73	3IYG	A	529	1	529	0.99811	1060
P18075	431	293	431	0.320186	100.00	1M4U	L	139	1	139	0.992806	300
P19086	355	32	354	0.907042	60.06	1FQJ	A	325	3	324	0.987692	411
P19086	355	32	354	0.907042	69.35	2IHB	A	323	1	322	0.993808	469
P19086	355	32	354	0.907042	69.35	2IK8	A	324	2	323	0.990741	468
P19235	508	26	250	0.440945	98.22	1EER	B	227	4	227	0.982379	444
P19237	187	5	183	0.951872	61.11	1YTZ	I	182	4	182	0.978022	204
P19387	275	7	271	0.96	45.56	1I3Q	C	318	6	270	0.830189	228
P19387	275	9	266	0.934545	44.24	3H0G	C	297	7	266	0.872054	221
P19388	210	3	209	0.980952	43.60	3H0G	E	210	4	209	0.97619	186
P19429	210	37	210	0.82381	57.95	1YTZ	I	182	5	179	0.956044	195
P19438	455	44	182	0.303297	100.00	1TNR	R	139	1	139	0.992806	297
P19784	350	1	334	0.951429	85.33	1JWH	A	337	1	333	0.985163	559
P19793	462	225	457	0.502165	99.14	1DKF	A	233	1	233	0.995708	477
P19793	462	225	462	0.512987	100.00	1FM6	A	238	1	238	0.995798	493
P19793	462	227	458	0.5	100.00	1XLS	A	232	1	232	0.99569	479
P19793	462	229	462	0.504329	87.29	1UHL	A	236	1	236	0.995763	416
P19838	968	42	365	0.333678	40.74	1IKN	A	286	1	286	0.996503	229
P19838	968	43	352	0.319215	41.29	1LE5	A	274	3	274	0.989051	218
P19878	526	1	203	0.38403	100.00	1E96	B	203	1	203	0.995074	424
P20226	339	155	339	0.542773	98.38	1JFI	C	185	1	185	0.994595	380
P20226	339	158	337	0.528024	99.44	1C9B	B	180	1	180	0.994444	374
P20226	339	159	339	0.530973	100.00	1NVP	A	181	1	181	0.994475	378
P20248	432	175	432	0.594907	100.00	1E9H	B	261	1	258	0.984674	538
P20333	461	33	205	0.373102	100.00	3ALQ	R	173	1	173	0.99422	363
P20336	220	17	190	0.786364	54.60	2FU5	C	183	3	176	0.945355	205
P20336	220	19	217	0.9	95.98	1ZBD	A	203	5	203	0.975369	398
P20337	219	17	211	0.885845	76.77	1ZBD	A	203	3	200	0.970443	322
P20338	213	3	178	0.821596	43.75	3CPH	A	213	15	189	0.816901	154
P20339	215	14	187	0.804651	40.78	1VG0	B	207	2	179	0.855072	131
P20339	215	21	187	0.772093	45.51	1UKV	Y	206	9	175	0.805825	162
P20827	205	11	147	0.663415	52.90	2X11	B	177	24	160	0.768362	152
P20936	1047	714	1047	0.318052	100.00	1WQ1	G	334	1	334	0.997006	687
P21673	171	2	171	0.988304	96.47	2B4D	A	171	2	171	0.988304	339
P21802	821	46	362	0.384896	60.94	1RY7	B	334	14	328	0.94012	387
P22301	178	19	178	0.893258	100.00	1J7V	L	160	1	160	0.99375	334
P22455	802	41	355	0.391521	58.57	1RY7	B	334	14	330	0.946108	358
P22607	806	32	365	0.413151	99.70	1RY7	B	334	1	334	0.997006	693
P22695	453	32	453	0.92936	87.68	1BCC	B	422	1	422	0.99763	752
P23297	94	3	90	0.925532	60.23	2H61	A	92	2	89	0.945652	108
P23297	94	3	90	0.925532	60.23	2H61	C	92	2	89	0.945652	107
P23763	118	32	118	0.728814	86.21	3HD7	A	91	5	91	0.945055	143
P24385	295	1	271	0.915254	100.00	2W96	A	271	1	271	0.99631	556
P24385	295	4	295	0.986441	51.86	3G33	B	306	16	306	0.947712	301
P24386	653	1	653	0.998469	83.23	1VG0	A	650	1	650	0.998462	1115
P24844	172	28	164	0.790698	50.36	1DFK	Y	139	3	138	0.971223	146
P24864	410	96	378	0.687805	100.00	1W98	B	283	1	283	0.996466	589
P24928	1970	11	1596	0.804569	54.53	3H0G	A	1752	9	1554	0.881849	1726
P24928	1970	11	1628	0.820812	49.91	1I3Q	A	1733	7	1555	0.893249	1555
P24941	298	1	296	0.989933	99.66	1E9H	A	297	2	297	0.993266	610
P24941	298	1	297	0.993289	99.66	1W98	A	298	2	298	0.993289	612
P25445	335	223	335	0.334328	100.00	3EZQ	A	115	1	113	0.973913	229
P25786	263	1	233	0.882129	52.34	1G0U	E	234	1	234	0.995726	249
P25788	255	1	244	0.952941	51.61	1G0U	F	248	1	247	0.991935	254
P25815	95	1	90	0.936842	51.11	2H61	A	92	1	90	0.967391	100
P25815	95	2	90	0.926316	50.56	2H61	C	92	2	90	0.956522	98.2
P25963	317	67	302	0.741325	100.00	1IKN	D	236	1	236	0.995763	484
P26038	577	2	296	0.509532	62.71	1H4R	B	314	20	313	0.933121	404
P26374	656	1	652	0.992378	69.21	1VG0	A	650	1	647	0.993846	928
P26447	101	4	91	0.861386	47.73	2H61	C	92	3	90	0.945652	90.5
P26715	233	113	232	0.51073	100.00	3BDW	B	120	1	120	0.991667	255
P26717	231	111	230	0.515152	95.00	3BDW	B	120	1	120	0.991667	244
P27986	724	322	600	0.383978	100.00	2RD0	B	279	1	279	0.996416	578
P28702	533	294	528	0.439024	87.23	1DKF	A	233	1	233	0.995708	418
P28702	533	298	533	0.440901	100.00	1UHL	A	236	1	236	0.995763	485
P29320	983	27	531	0.512716	46.58	2X11	A	545	28	532	0.924771	469
P29322	1005	602	909	0.305473	99.68	3KUL	B	325	18	325	0.944615	636
P29459	219	23	219	0.894977	100.00	1F45	B	197	1	197	0.994924	408
P29460	328	23	328	0.929878	100.00	1F45	A	306	1	306	0.996732	632
P29803	388	29	388	0.925258	84.17	1NI4	A	365	6	365	0.983562	609
P30153	589	1	589	0.998302	99.83	2IAE	A	589	1	589	0.998302	1202
P30153	589	9	589	0.98472	100.00	3DW8	A	582	2	582	0.996564	1187
P30154	601	14	601	0.976705	86.22	2IAE	A	589	2	589	0.996604	1050
P30154	601	21	601	0.965058	86.40	3DW8	A	582	2	582	0.996564	1039
P30279	289	1	289	0.99654	61.62	3G33	B	306	15	306	0.95098	359
P30279	289	2	264	0.906574	64.26	2W96	A	271	4	265	0.9631	311
P30281	292	1	292	0.996575	99.66	3G33	B	306	15	306	0.95098	596
P30281	292	2	269	0.914384	55.15	2W96	A	271	4	270	0.98155	273
P30443	365	25	299	0.750685	89.45	1AKJ	A	276	1	275	0.992754	519
P30443	365	25	302	0.758904	84.53	1EFX	A	278	1	278	0.996403	494
P30499	366	26	300	0.748634	84.00	1AKJ	A	276	2	276	0.992754	484
P30499	366	26	302	0.754098	93.86	1EFX	A	278	2	278	0.992806	551
P30511	346	22	298	0.797688	80.51	1EFX	A	278	1	277	0.992806	460
P30679	374	42	374	0.887701	44.64	2IK8	A	324	3	324	0.990741	286
P30876	1174	4	1173	0.995741	58.09	1I3Q	B	1224	5	1218	0.991013	1449
P31150	447	1	426	0.950783	55.43	1UKV	G	453	8	439	0.951435	509
P31371	208	64	195	0.629808	42.11	1RY7	A	155	27	155	0.825806	99.4
P31930	480	35	480	0.927083	87.22	1BCC	A	446	1	446	0.997758	826
P32856	288	183	287	0.361111	65.71	3HD7	B	109	5	109	0.954128	135
P32856	288	28	266	0.826389	69.87	3C98	B	279	41	279	0.853047	325
P33681	288	35	242	0.71875	100.00	1I8L	A	208	1	208	0.995192	434
P35080	140	2	140	0.985714	61.87	1HLU	P	139	1	139	0.992806	187
P35222	781	150	663	0.65685	100.00	1LUJ	A	514	1	514	0.998054	1051
P35226	326	1	108	0.328221	100.00	2CKL	A	108	1	108	0.990741	231
P35227	344	1	108	0.311047	88.89	2CKL	A	108	1	108	0.990741	212
P35240	595	1	312	0.522689	100.00	1H4R	B	314	2	313	0.990446	668
P35244	121	1	121	0.991736	100.00	1QUQ	B	121	1	121	0.991736	250
P35244	121	2	121	0.983471	95.83	3KDF	A	121	2	121	0.983471	236
P35249	363	39	357	0.876033	52.91	1SXJ	D	353	26	352	0.923513	343
P35250	354	35	344	0.872881	60.90	1SXJ	B	323	8	316	0.95356	406
P35579	1960	24	836	0.414286	51.39	1DFK	A	830	21	830	0.974699	868
P36404	184	1	184	0.994565	100.00	3DOE	A	192	1	184	0.953125	375
P36404	184	1	184	0.994565	96.20	1KSG	A	186	3	186	0.983871	362
P36405	182	1	180	0.983516	52.78	1KSG	A	186	3	181	0.956989	206
P36405	182	1	180	0.983516	53.33	3DOE	A	192	1	179	0.927083	204
P36405	182	17	177	0.879121	97.52	3BH6	A	164	4	164	0.97561	304
P36897	503	175	495	0.636183	66.36	3H9R	A	330	9	329	0.969697	453
P37108	136	2	107	0.772059	100.00	1E8O	B	106	1	106	0.990566	219
P37231	505	234	505	0.536634	100.00	1FM6	D	272	1	272	0.996324	552
P39905	211	111	211	0.473934	100.00	2V5E	B	101	1	101	0.990099	212
P40189	918	23	321	0.324619	100.00	1P9M	A	299	1	299	0.996656	627
P40337	213	54	213	0.746479	100.00	1VCB	C	160	1	160	0.99375	330
P40937	340	1	332	0.973529	49.41	1SXJ	C	340	1	330	0.967647	343
P40938	356	1	340	0.952247	43.71	1SXJ	E	354	1	350	0.985876	295
P41220	211	75	198	0.582938	57.26	2IK8	B	140	7	130	0.878571	149
P41240	450	185	441	0.568889	43.73	3D7U	B	277	1	261	0.938628	216
P42081	329	26	134	0.328267	100.00	1I85	A	110	2	110	0.981818	232
P42336	1068	1	1068	0.999064	100.00	2RD0	A	1096	29	1096	0.97354	2227
P42338	1070	30	1066	0.968224	40.80	2RD0	A	1096	48	1092	0.952555	738
P42574	277	1	175	0.628159	99.43	1I3O	A	175	1	175	0.994286	358
P42574	277	176	277	0.364621	100.00	1I3O	B	110	1	102	0.918182	221
P42679	507	225	474	0.491124	44.53	3D7U	B	277	1	256	0.920578	220
P42680	631	361	615	0.402536	46.88	3D7U	B	277	2	256	0.916968	244
P42702	1097	55	534	0.436645	64.17	2Q7N	A	488	12	488	0.97541	655
P42771	156	12	132	0.769231	50.00	1BI8	B	166	8	128	0.722892	99.8
P42772	138	18	132	0.826087	51.72	1BI8	B	166	12	126	0.686747	103
P42773	168	6	159	0.910714	45.81	1BI8	B	166	9	161	0.915663	130
P43246	934	1	934	0.998929	100.00	2O8B	A	934	1	934	0.998929	1931
P43403	619	315	586	0.437803	40.79	3KUL	A	325	26	301	0.846154	198
P43405	635	374	622	0.390551	40.55	3KUL	B	325	54	304	0.769231	189
P43405	635	377	626	0.392126	42.06	2J0M	B	276	18	266	0.898551	214
P43487	201	26	157	0.651741	64.66	1RRP	B	134	1	130	0.962687	167
P43626	348	22	220	0.568966	91.96	1EFX	D	200	1	199	0.99	377
P43627	348	22	221	0.571839	100.00	1EFX	D	200	1	200	0.995	417
P43628	341	22	220	0.580645	98.49	1EFX	D	200	1	199	0.99	405
P43630	455	119	315	0.430769	83.76	1EFX	D	200	3	199	0.98	331
P43631	304	22	220	0.651316	98.49	1EFX	D	200	1	199	0.99	405
P45379	298	194	285	0.305369	57.61	2W49	1	90	2	90	0.977778	102
P45379	298	197	298	0.338926	60.19	1YTZ	T	107	5	107	0.953271	116
P47224	123	9	123	0.926829	98.26	2FU5	A	117	3	117	0.974359	238
P48443	463	229	458	0.4946	86.27	1DKF	A	233	1	233	0.995708	416
P48443	463	229	463	0.5054	86.55	1FM6	A	238	1	238	0.995798	426
P48643	541	13	533	0.961183	40.68	1A6D	B	543	4	519	0.948435	358
P48788	182	2	180	0.978022	81.01	1YTZ	I	182	1	179	0.978022	304
P49005	469	1	469	0.997868	100.00	3E0J	A	476	8	476	0.983193	964
P49137	400	47	400	0.8825	100.00	2OZA	A	356	3	356	0.991573	742
P49257	510	31	285	0.498039	100.00	3A4U	A	255	1	255	0.996078	538
P49458	86	2	86	0.976744	100.00	1E8O	A	85	1	85	0.988235	178
P49763	221	40	131	0.411765	40.86	1WQ9	B	96	2	94	0.958333	85.1
P49795	217	87	202	0.529954	41.53	2IHB	B	153	31	145	0.745098	92.8
P49798	205	58	175	0.570732	44.92	2IHB	B	153	30	146	0.75817	108
P50148	359	35	359	0.902507	99.69	3OHM	A	327	3	327	0.990826	677
P50148	359	38	358	0.891365	52.63	1FQJ	A	325	3	324	0.987692	329
P50148	359	38	358	0.891365	53.68	2IHB	A	323	1	322	0.993808	333
P50148	359	38	358	0.891365	54.29	2IK8	A	324	2	323	0.990741	342
P50150	75	5	75	0.933333	76.06	1GG2	G	71	1	71	0.985915	118
P50151	68	1	63	0.911765	55.38	1GG2	G	71	1	65	0.901408	71.2
P50281	582	112	292	0.309278	100.00	3MA2	D	181	1	181	0.994475	382
P50395	445	1	426	0.955056	56.35	1UKV	G	453	8	439	0.951435	509
P50395	445	1	426	0.955056	56.35	3CPH	G	451	6	437	0.955654	509
P50539	228	68	147	0.346491	70.00	1NLW	A	80	1	80	0.9875	115
P50591	281	114	281	0.594306	100.00	1D0G	A	168	1	168	0.994048	354
P50616	345	1	115	0.330435	100.00	2D5R	B	116	2	116	0.982759	243
P50750	372	2	330	0.88172	99.70	3BLH	A	331	3	331	0.990937	684
P51149	207	1	207	0.995169	99.52	1VG0	B	207	1	207	0.995169	429
P51159	221	6	209	0.918552	41.67	1ZBD	A	203	5	196	0.940887	165
P51813	675	410	667	0.380741	45.17	3D7U	B	277	4	261	0.927798	241
P51817	358	5	340	0.935754	50.60	1U7E	A	350	1	334	0.951429	368
P52298	156	1	156	0.99359	100.00	1H2T	Z	156	1	156	0.99359	317
P52435	117	1	105	0.888889	52.38	1I3Q	K	120	1	105	0.866667	115
P52565	204	1	204	0.995098	100.00	1CC0	E	204	1	204	0.995098	421
P52566	201	14	199	0.920398	71.51	1CC0	E	204	17	202	0.906863	288
P52657	109	2	109	0.981651	100.00	1NVP	D	108	1	108	0.990741	220
P52701	1360	341	1360	0.749265	100.00	2O8B	B	1022	3	1022	0.997065	2131
P52797	238	24	176	0.638655	49.68	2X11	B	177	25	171	0.824859	155
P52803	228	24	158	0.587719	52.94	3MBW	B	181	23	157	0.740331	149
P52803	228	27	166	0.609649	100.00	2X11	B	177	29	168	0.785311	300
P53708	1063	39	1002	0.905927	47.52	1JV2	A	957	1	954	0.99582	929
P53992	1094	325	1094	0.702925	65.58	3EFO	B	770	1	770	0.998701	1100
P54619	331	1	331	0.996979	96.37	2V8Q	E	330	1	330	0.99697	655
P54753	998	603	907	0.304609	69.18	3KUL	B	325	21	323	0.929231	458
P54762	984	14	320	0.310976	44.27	3MBW	A	330	27	330	0.918182	266
P54764	986	28	532	0.511156	46.17	2X11	A	545	28	528	0.917431	455
P54764	986	596	895	0.303245	73.00	3KUL	B	325	26	325	0.92	488
P55055	460	226	460	0.508696	78.30	1UHL	B	242	8	242	0.966942	384
P55211	416	140	416	0.663462	99.64	1NW9	B	277	1	277	0.99639	576
P55212	293	193	289	0.327645	49.48	1I3O	B	110	5	101	0.872727	102
P55273	166	1	166	0.993976	100.00	1BI8	B	166	1	166	0.993976	327
P55854	103	13	92	0.76699	52.50	1TGZ	B	80	1	80	0.9875	92.4
P55854	103	13	92	0.76699	52.50	1Z5S	B	82	3	82	0.963415	92.4
P56159	465	149	344	0.419355	42.93	2GH0	A	213	7	197	0.892019	140
P56159	465	150	349	0.427957	96.00	2V5E	A	200	1	200	0.995	407
P56377	157	1	157	0.993631	87.26	1W63	Q	158	2	158	0.987342	287
P59190	212	1	165	0.773585	56.36	2FU5	C	183	1	165	0.896175	212
P59998	168	1	168	0.994048	100.00	1K8K	F	168	1	168	0.994048	341
P60510	307	5	306	0.980456	66.01	2IAE	C	309	8	308	0.970874	436
P60709	375	2	375	0.994667	99.73	1HLU	A	374	1	374	0.997326	780
P60880	206	11	81	0.339806	91.55	1KIL	C	74	3	73	0.945946	126
P60880	206	141	204	0.305825	100.00	3HD7	D	68	5	68	0.926471	129
P60900	246	9	246	0.963415	54.32	1G0U	G	252	12	252	0.952381	256
P60953	191	1	184	0.958115	71.74	2VRW	A	184	1	184	0.994565	281
P60953	191	1	187	0.973822	100.00	1KZ7	B	188	1	187	0.989362	385
P60953	191	1	191	0.994764	100.00	1GRN	A	191	1	191	0.994764	392
P60953	191	1	191	0.994764	98.95	1NF3	A	195	5	195	0.974359	388
P60953	191	2	191	0.989529	69.63	1E96	A	192	2	192	0.989583	281
P60953	191	5	188	0.958115	53.80	1CC0	A	190	7	190	0.963158	212
P61006	207	1	176	0.845411	55.68	1UKV	Y	206	1	176	0.849515	219
P61006	207	2	196	0.937198	51.27	1ZBD	A	203	2	197	0.960591	204
P61019	212	3	212	0.985849	42.86	1UKV	Y	206	5	206	0.975728	181
P61081	183	1	183	0.994536	96.72	2NVU	C	180	3	180	0.983333	359
P61088	152	2	148	0.960526	70.07	1JAT	A	155	4	150	0.941935	226
P61158	418	1	418	0.997608	100.00	1K8K	A	418	1	418	0.997608	868
P61160	394	1	394	0.997462	100.00	1K8K	B	394	1	394	0.997462	812
P61218	127	1	124	0.968504	51.75	3H0G	F	142	1	142	0.992958	133
P61218	127	2	125	0.968504	50.00	1I3Q	F	155	12	153	0.909677	132
P61244	160	24	99	0.46875	100.00	1NLW	B	76	1	76	0.986842	157
P61326	146	4	146	0.972603	91.61	1OO0	A	147	5	147	0.965986	273
P61586	193	1	179	0.92228	59.78	2VRW	A	184	1	177	0.956522	220
P61586	193	1	190	0.979275	99.47	1CC0	A	190	1	190	0.994737	392
P61586	193	1	193	0.994819	91.19	1Z2C	A	193	1	193	0.994819	371
P61586	193	7	186	0.927461	54.44	1KZ7	B	188	5	184	0.952128	212
P61586	193	7	193	0.963731	53.48	1GRN	A	191	5	191	0.973822	216
P61586	193	7	193	0.963731	53.48	2DFK	B	194	8	194	0.958763	216
P61764	594	1	594	0.998316	100.00	3C98	A	606	13	606	0.978548	1229
P61769	119	1	119	0.991597	68.07	1BII	B	119	1	119	0.991597	183
P61952	73	2	66	0.876712	75.38	1A0R	G	65	1	65	0.984615	101
P61956	95	16	93	0.810526	51.28	2G4D	B	78	1	78	0.987179	89.0
P61966	158	1	158	0.993671	100.00	1W63	Q	158	1	158	0.993671	321
P62140	327	1	327	0.996942	100.00	1S70	A	330	4	330	0.987879	677
P62158	149	1	149	0.993289	100.00	2WEL	D	150	2	150	0.986667	299
P62158	149	4	148	0.966443	44.30	1OE9	B	151	3	150	0.97351	122
P62304	92	1	92	0.98913	100.00	3CW1	E	92	1	92	0.98913	189
P62306	86	1	86	0.988372	100.00	3CW1	F	86	1	86	0.988372	174
P62308	76	1	76	0.986842	100.00	3CW1	G	76	1	76	0.986842	156
P62314	119	1	119	0.991597	100.00	1B34	A	119	1	119	0.991597	235
P62316	118	1	118	0.991525	100.00	1B34	B	118	1	118	0.991525	239
P62318	126	1	126	0.992063	99.21	3CW1	D	126	1	126	0.992063	256
P62324	171	14	125	0.649123	46.43	2D5R	B	116	5	114	0.939655	114
P62380	186	13	183	0.913978	42.20	1C9B	B	180	8	180	0.955556	141
P62380	186	13	183	0.913978	42.20	1NVP	A	181	7	179	0.950276	141
P62487	172	2	171	0.982558	50.87	3H0G	G	172	3	172	0.982558	184
P62491	216	7	213	0.953704	45.41	1UKV	Y	206	4	206	0.980583	194
P62495	437	1	437	0.997712	100.00	3E1Y	A	451	15	451	0.966741	898
P62495	437	7	436	0.981693	65.21	3E20	C	441	12	441	0.972789	578
P62745	196	1	189	0.959184	85.26	1CC0	A	190	1	190	0.994737	338
P62826	216	1	216	0.99537	98.61	1QBK	C	216	1	216	0.99537	443
P62826	216	2	214	0.981481	82.16	3M1I	A	219	5	216	0.96347	353
P62826	216	8	211	0.939815	100.00	1RRP	A	204	1	204	0.995098	426
P62873	340	1	340	0.997059	100.00	1GG2	B	340	1	340	0.997059	703
P62873	340	2	340	0.994118	99.71	1A0R	B	340	2	340	0.994118	700
P62875	67	1	67	0.985075	71.64	3H0G	J	71	1	67	0.929577	109
P62875	67	1	67	0.985075	73.53	1I3Q	J	70	1	68	0.957143	106
P62877	108	1	108	0.990741	100.00	1U6G	B	108	1	108	0.990741	227
P62877	108	19	108	0.824074	100.00	1LDJ	B	90	1	90	0.988889	190
P62877	108	3	108	0.972222	98.11	3DPL	R	106	1	106	0.990566	220
P62879	340	1	340	0.997059	90.29	1GG2	B	340	1	340	0.997059	630
P62879	340	2	340	0.994118	89.97	1A0R	B	340	2	340	0.994118	627
P62942	108	1	108	0.990741	100.00	3H9R	B	109	2	109	0.981651	226
P63000	192	1	177	0.916667	59.78	1CC0	A	190	1	179	0.936842	219
P63000	192	1	184	0.953125	100.00	2VRW	A	184	1	184	0.994565	381
P63000	192	1	187	0.96875	71.12	1KZ7	B	188	1	187	0.989362	285
P63000	192	1	192	0.994792	69.27	1NF3	A	195	5	195	0.974359	282
P63000	192	2	192	0.989583	99.48	1E96	A	192	2	192	0.989583	390
P63010	937	1	584	0.622199	92.81	1W63	B	584	1	584	0.998288	1087
P63010	937	1	592	0.630736	100.00	2XA7	B	592	1	592	0.998311	1209
P63027	116	28	92	0.551724	100.00	1KIL	A	66	2	66	0.969697	134
P63027	116	30	116	0.741379	100.00	3HD7	A	91	5	91	0.945055	178
P63096	354	31	354	0.912429	78.70	1FQJ	A	325	2	325	0.993846	553
P63096	354	32	354	0.909605	93.19	2IHB	A	323	1	323	0.996904	638
P63151	447	1	447	0.997763	99.78	3DW8	B	447	1	447	0.997763	936
P63165	101	18	97	0.782178	100.00	1TGZ	B	80	1	80	0.9875	167
P63165	101	18	97	0.782178	100.00	1Z5S	B	82	3	82	0.963415	167
P63208	163	1	163	0.993865	100.00	2E31	B	166	4	166	0.975904	329
P63208	163	1	163	0.993865	88.34	3L2O	A	149	1	149	0.993289	278
P63208	163	1	163	0.993865	88.96	1FQV	B	149	1	149	0.993289	280
P63208	163	1	163	0.993865	88.96	1P22	B	145	1	145	0.993103	280
P63208	163	2	140	0.846626	95.68	1LDK	D	133	1	133	0.992481	239
P63211	74	2	66	0.864865	98.46	1A0R	G	65	1	65	0.984615	125
P63215	75	8	75	0.893333	77.94	1GG2	G	71	4	71	0.943662	115
P63218	68	2	66	0.941176	49.23	1GG2	G	71	4	68	0.901408	73.2
P63261	375	2	375	0.994667	98.66	1HLU	A	374	1	374	0.997326	775
P63279	158	1	158	0.993671	100.00	1Z5S	A	158	1	158	0.993671	331
P63316	161	1	161	0.993789	67.70	1YTZ	C	162	3	162	0.981481	204
P67775	309	1	308	0.993528	99.68	2IAE	C	309	1	308	0.993528	646
P67870	215	1	215	0.995349	100.00	1JWH	C	215	1	215	0.995349	454
P68036	154	1	154	0.993506	100.00	1C4Z	D	154	1	154	0.993506	319
P68400	391	1	337	0.859335	100.00	1JWH	A	337	1	337	0.997033	705
P68402	229	4	207	0.886463	67.16	1FXW	A	232	3	206	0.875	307
P68871	147	4	146	0.965986	43.45	1ABY	A	283	144	282	0.487633	114
P68871	147	4	146	0.965986	43.45	1ABY	A	283	2	140	0.487633	114
P69905	142	1	141	0.985915	43.54	1ABY	B	146	1	145	0.986301	114
P78396	465	208	464	0.550538	67.05	1E9H	B	261	1	258	0.984674	347
P78543	158	9	123	0.721519	42.61	2D5R	B	116	2	114	0.965517	107
P84022	425	228	424	0.461176	99.49	1U7F	A	198	1	197	0.989899	415
P84095	191	1	184	0.958115	72.28	2VRW	A	184	1	184	0.994565	281
P84095	191	5	188	0.958115	55.98	1CC0	A	190	7	190	0.963158	218
P99999	105	2	102	0.952381	63.37	1KYO	W	108	6	106	0.925926	139
Q00403	316	110	316	0.651899	100.00	1C9B	A	207	1	207	0.995169	425
Q00534	326	1	326	0.996933	100.00	1BI8	A	326	1	326	0.996933	674
Q00534	326	9	308	0.917178	70.67	2W96	B	306	2	300	0.973856	439
Q00535	292	1	292	0.996575	99.66	1H4L	A	292	1	292	0.996575	602
Q00535	292	2	286	0.972603	44.90	2W96	B	306	4	292	0.941176	237
Q00653	900	37	327	0.322222	57.05	1LE5	B	313	2	312	0.990415	362
Q00653	900	39	327	0.32	43.25	1LE5	A	274	3	273	0.985401	223
Q01201	579	125	399	0.47323	41.21	1LE5	B	313	3	312	0.98722	213
Q01201	579	126	399	0.471503	53.65	1LE5	A	274	3	273	0.985401	293
Q01658	176	1	176	0.994318	100.00	1JFI	B	179	4	179	0.977654	355
Q02750	393	1	393	0.997455	99.49	2Y4I	C	395	3	395	0.992405	805
Q03405	335	23	303	0.835821	100.00	3BT1	U	283	3	283	0.989399	578
Q04206	551	18	291	0.495463	41.03	1LE5	B	313	2	313	0.99361	227
Q04206	551	19	304	0.517241	97.55	1IKN	A	286	1	286	0.996503	588
Q04206	551	20	291	0.491833	97.43	1LE5	A	274	3	274	0.989051	560
Q04844	493	240	485	0.496957	56.54	1OED	E	260	1	260	0.996154	302
Q04864	619	7	282	0.444265	45.19	1LE5	B	313	2	313	0.99361	248
Q04864	619	8	295	0.463651	64.14	1IKN	A	286	1	286	0.996503	374
Q05086	875	518	875	0.408	100.00	1C4Z	A	358	1	358	0.997207	744
Q05195	221	57	136	0.357466	96.25	1NLW	A	80	1	80	0.9875	153
Q05397	1052	31	399	0.34981	94.58	2J0M	A	371	3	371	0.991914	735
Q06187	659	394	653	0.39302	42.53	3D7U	B	277	3	262	0.935018	233
Q06587	406	8	155	0.362069	85.81	2CKL	B	165	17	164	0.890909	274
Q07001	517	246	500	0.491296	58.24	1OED	C	260	1	260	0.996154	305
Q07444	240	111	225	0.475	85.22	3BDW	B	120	1	114	0.941667	199
Q07869	468	199	468	0.574786	61.99	1FM6	D	272	2	272	0.992647	358
Q07955	248	105	219	0.459677	100.00	3BEG	B	115	1	115	0.991304	226
Q07960	439	237	439	0.460137	100.00	1GRN	B	203	1	203	0.995074	413
Q08881	620	356	608	0.406452	43.31	3D7U	B	277	4	256	0.909747	226
Q09161	790	20	790	0.974684	93.51	1H2T	C	723	1	723	0.998617	1471
Q10567	949	1	584	0.614331	97.77	1W63	B	584	1	584	0.998288	1135
Q12846	297	1	275	0.922559	44.93	3C98	B	279	13	279	0.953405	198
Q12846	297	192	297	0.353535	51.89	3HD7	B	109	5	106	0.926606	107
Q12933	501	331	501	0.339321	95.32	1F3V	B	171	1	171	0.994152	343
Q13077	416	246	415	0.40625	58.24	1F3V	B	171	1	169	0.982456	223
Q13133	447	206	447	0.53915	99.59	1UHL	B	242	1	242	0.995868	496
Q13156	261	42	171	0.494253	50.38	3KDF	D	132	2	132	0.984848	127
Q13158	208	93	208	0.552885	100.00	3EZQ	B	122	1	116	0.942623	241
Q13241	179	57	179	0.681564	100.00	3BDW	A	123	1	123	0.99187	256
Q13253	232	28	232	0.87931	100.00	1M4U	A	206	2	206	0.990291	422
Q13257	205	1	205	0.995122	99.02	2QYF	A	206	2	206	0.990291	414
Q13277	289	182	287	0.363322	65.09	3HD7	B	109	4	109	0.963303	137
Q13277	289	31	266	0.813149	69.04	3C98	B	279	41	279	0.853047	313
Q13303	367	36	367	0.901907	98.80	2A79	A	333	2	333	0.993994	682
Q13309	424	89	424	0.790094	100.00	1FQV	A	336	1	336	0.997024	683
Q13349	1161	18	1098	0.930233	66.27	3K6S	A	1095	1	1084	0.989041	1453
Q13362	524	30	436	0.774809	100.00	2IAE	B	407	1	407	0.997543	838
Q13402	2215	35	768	0.330926	41.09	1OE9	A	795	39	791	0.945912	550
Q13404	147	10	145	0.918367	50.00	1JAT	B	138	4	138	0.971014	149
Q13418	452	183	452	0.595133	94.07	3KMU	A	271	2	271	0.99262	525
Q13485	552	314	552	0.431159	100.00	1U7F	B	239	1	239	0.995816	499
Q13485	552	320	543	0.403986	42.41	1U7F	A	198	2	187	0.934343	167
Q13555	558	10	337	0.586022	89.94	2WEL	A	327	2	327	0.993884	616
Q13564	534	1	534	0.998127	99.06	1R4M	A	529	1	529	0.99811	1096
Q13616	776	15	410	0.509021	100.00	1LDK	A	396	1	396	0.997475	834
Q13616	776	1	776	0.998711	100.00	1U6G	A	776	1	776	0.998711	1612
Q13616	776	17	776	0.978093	100.00	1LDJ	A	760	1	760	0.998684	1578
Q13651	578	22	235	0.368512	97.20	1J7V	R	214	1	214	0.995327	439
Q13868	293	1	293	0.996587	100.00	2NN6	H	308	16	308	0.948052	600
Q14106	344	1	115	0.331395	82.61	2D5R	B	116	2	116	0.982759	209
Q14141	434	21	314	0.675115	42.95	2QAG	A	361	16	315	0.828255	251
Q14186	410	199	350	0.368293	100.00	2AZE	A	155	4	155	0.974194	320
Q14188	446	214	355	0.316143	78.87	2AZE	A	155	4	145	0.909677	240
Q14289	1009	39	404	0.361744	45.28	2J0M	A	371	7	371	0.981132	321
Q14344	377	49	376	0.867374	40.73	2IHB	A	323	3	322	0.987616	261
Q14582	209	54	133	0.37799	68.75	1NLW	A	80	1	80	0.9875	105
Q14722	419	91	419	0.782816	85.11	2A79	A	333	5	333	0.984985	604
Q14738	602	106	512	0.674419	88.21	2IAE	B	407	1	407	0.997543	743
Q14790	479	217	479	0.546973	99.24	3H11	B	271	1	263	0.96679	556
Q14790	479	221	374	0.319415	40.91	1I3O	A	175	32	175	0.817143	117
Q14919	205	1	77	0.370732	100.00	1JFI	A	98	1	77	0.77551	161
Q14943	387	119	315	0.50646	82.74	1EFX	D	200	3	199	0.98	329
Q14994	352	107	352	0.696023	69.92	1XLS	E	242	1	242	0.995868	353
Q15013	274	36	274	0.868613	97.49	2QYF	B	240	2	240	0.991667	459
Q15019	361	1	361	0.99723	100.00	2QAG	A	361	1	361	0.99723	748
Q15019	361	16	340	0.897507	41.21	2QAG	B	427	21	336	0.737705	251
Q15024	291	1	291	0.996564	100.00	2NN6	E	305	15	305	0.95082	591
Q15054	466	1	144	0.306867	100.00	3E0J	B	144	1	144	0.993056	311
Q15078	307	147	293	0.47557	100.00	1H4L	D	147	1	147	0.993197	311
Q15102	231	3	218	0.930736	65.28	1FXW	F	229	4	219	0.938865	314
Q15172	486	59	461	0.82716	72.48	2IAE	B	407	1	407	0.997543	606
Q15173	497	65	467	0.808853	70.27	2IAE	B	407	1	407	0.997543	582
Q15369	112	1	112	0.991071	100.00	1VCB	B	112	1	112	0.991071	234
Q15370	118	1	118	0.991525	100.00	1VCB	A	118	1	118	0.991525	242
Q15375	998	30	535	0.506012	46.65	2X11	A	545	28	529	0.919266	473
Q15399	786	25	556	0.675573	88.16	2Z7X	B	520	1	507	0.973077	912
Q15436	765	1	765	0.998693	99.87	2NUP	A	769	5	769	0.993498	1598
Q15436	765	1	765	0.998693	99.87	3EFO	A	765	1	765	0.998693	1597
Q15437	767	1	766	0.997392	84.60	3EFO	A	765	1	764	0.997386	1386
Q15543	124	31	75	0.354839	100.00	1BH8	A	45	1	45	0.977778	97.4
Q15544	211	113	201	0.417062	100.00	1BH8	B	89	1	89	0.988764	189
Q15628	312	1	179	0.570513	100.00	1F3V	A	179	1	179	0.994413	355
Q15631	228	1	228	0.995614	100.00	3PJA	A	228	1	228	0.995614	464
Q15669	191	6	180	0.910995	41.76	1CC0	A	190	7	187	0.947368	156
Q15796	467	271	456	0.396146	41.78	1U7F	B	239	7	230	0.933054	166
Q15797	465	268	454	0.4	40.71	1U7F	B	239	7	230	0.933054	154
Q15831	433	43	347	0.702079	99.67	2WTK	C	305	1	305	0.996721	635
Q15833	593	1	591	0.994941	63.47	3C98	A	606	13	605	0.976898	785
Q15836	100	10	75	0.65	98.48	1KIL	A	66	1	66	0.984848	131
Q15836	100	10	81	0.71	91.78	3HD7	A	91	1	73	0.791209	130
Q15843	81	1	75	0.91358	57.33	1XD3	B	75	1	75	0.986667	93.2
Q15843	81	1	76	0.925926	100.00	2NVU	I	81	6	81	0.925926	150
Q16181	437	29	314	0.652174	62.89	2QAG	A	361	16	304	0.797784	385
Q16531	1140	1	1140	0.999123	100.00	3EI1	A	1158	19	1158	0.983592	2357
Q16537	467	51	453	0.860814	73.22	2IAE	B	407	1	407	0.997543	604
Q16539	360	2	360	0.994444	99.44	2OZA	B	366	8	366	0.978142	745
Q16623	288	1	267	0.923611	99.63	3C98	B	279	13	279	0.953405	535
Q16623	288	183	288	0.364583	97.17	3HD7	B	109	4	109	0.963303	212
Q16644	382	35	368	0.871728	75.52	2OZA	A	356	11	345	0.938202	543
Q5RKV6	272	1	272	0.996324	100.00	2NN6	F	272	1	272	0.996324	512
Q5T4W7	220	122	220	0.445455	100.00	2GH0	C	101	3	101	0.970297	197
Q6VAB6	950	634	950	0.332632	100.00	2Y4I	B	319	3	319	0.990596	669
Q6WBX8	426	3	274	0.63615	40.88	3A1J	A	266	2	266	0.992481	216
Q7RTN6	431	59	431	0.863109	100.00	2WTK	B	373	1	373	0.997319	780
Q7RTN6	431	59	431	0.863109	100.00	3GNI	B	389	17	389	0.956298	779
Q86VP6	1230	1	1230	0.999187	100.00	1U6G	C	1230	1	1230	0.999187	2516
Q8IYD1	628	430	628	0.315287	96.98	3E1Y	E	204	6	204	0.970588	395
Q8IZP0	508	1	154	0.301181	89.61	3P8C	F	159	2	155	0.962264	295
Q8N423	598	119	317	0.331104	42.00	1EFX	D	200	3	199	0.98	137
Q8N423	598	220	418	0.331104	43.78	1EFX	D	200	3	199	0.98	153
Q8N6P7	574	17	226	0.364111	98.57	3DGC	R	210	1	210	0.995238	441
Q8NHL6	650	120	318	0.304615	41.00	1EFX	D	200	3	199	0.98	140
Q8NHL6	650	221	419	0.304615	45.77	1EFX	D	200	3	199	0.98	165
Q8NHY5	278	1	278	0.996403	49.29	3G65	C	280	1	279	0.992857	296
Q8NHY5	278	2	278	0.992806	48.04	3A1J	B	281	3	280	0.985765	280
Q8NI22	146	27	146	0.815068	100.00	3A4U	B	143	24	143	0.832168	246
Q8TBC4	463	31	463	0.933045	99.54	2NVU	B	805	373	805	0.536646	905
Q8TBC4	463	33	463	0.928726	99.77	1R4M	B	431	1	431	0.99768	895
Q8WWW0	418	205	362	0.375598	94.94	3DDC	B	163	6	163	0.96319	308
Q8WXD5	167	1	86	0.508982	100.00	1Y96	A	86	1	86	0.988372	181
Q8WXG8	99	3	90	0.878788	46.59	2H61	C	92	2	89	0.945652	86.7
Q8WYJ6	367	5	343	0.920981	40.94	2QAG	B	427	22	345	0.75644	249
Q92466	427	56	423	0.859485	52.03	3EI1	B	383	18	383	0.953003	405
Q92569	461	55	331	0.598698	83.39	2RD0	B	279	2	278	0.989247	485
Q92599	483	23	330	0.635611	42.50	2QAG	A	361	16	331	0.872576	256
Q92731	530	262	505	0.458491	58.70	2QA8	B	258	13	258	0.949612	301
Q92851	521	275	472	0.378119	44.81	3H11	B	271	9	219	0.774908	177
Q92973	898	9	898	0.989978	97.19	1QBK	B	890	1	890	0.998876	1706
Q93034	780	401	780	0.485897	99.21	3DPL	C	382	3	382	0.992147	771
Q96A72	148	4	148	0.972973	90.34	1OO0	A	147	3	147	0.979592	275
Q96AY2	570	246	570	0.568421	100.00	2ZIU	B	341	17	341	0.950147	669
Q96B26	276	1	276	0.996377	100.00	2NN6	C	278	3	278	0.989209	568
Q96CA5	298	79	171	0.308725	45.16	1NW9	A	98	5	95	0.918367	93.6
Q96CW1	435	1	435	0.997701	97.53	2XA7	M	446	1	446	0.997758	895
Q96E17	227	27	222	0.859031	81.73	1ZBD	A	203	5	201	0.965517	340
Q96F10	170	2	168	0.976471	45.51	2B4D	B	171	2	168	0.97076	150
Q96H20	258	1	258	0.996124	100.00	2ZME	A	258	1	258	0.996124	529
Q96NY9	551	251	551	0.544465	60.51	2ZIU	A	311	2	311	0.993569	362
Q96P09	236	1	88	0.368644	82.95	1NW9	A	98	10	97	0.887755	168
Q96SB4	655	58	263	0.312977	93.09	3BEG	A	381	1	217	0.566929	426
Q99496	336	1	159	0.470238	100.00	2CKL	B	165	7	165	0.957576	337
Q99598	290	1	290	0.996552	100.00	3PJA	J	290	1	290	0.996552	603
Q99638	391	2	266	0.675192	98.11	3A1J	A	266	2	266	0.992481	528
Q99706	377	24	217	0.511936	56.78	1EFX	D	200	1	199	0.99	211
Q99717	465	268	454	0.4	41.15	1U7F	B	239	7	230	0.933054	156
Q99719	369	24	355	0.897019	42.01	2QAG	B	427	22	345	0.75644	261
Q99748	197	103	197	0.477157	47.96	2GH0	C	101	4	100	0.950495	76.3
Q99819	225	36	225	0.84	61.05	1CC0	E	204	15	204	0.926471	251
Q99832	543	10	524	0.946593	98.64	3IYG	H	515	1	515	0.998058	1047
Q99933	345	222	334	0.324638	100.00	1HX1	B	114	2	114	0.982456	228
Q9BPX5	153	1	153	0.993464	68.83	1K8K	G	151	1	151	0.993377	223
Q9BRG1	176	1	102	0.573864	100.00	2ZME	C	102	1	102	0.990196	212
Q9BRT9	223	11	213	0.90583	96.06	2EHO	A	203	1	203	0.995074	394
Q9BW11	206	58	137	0.383495	52.50	1NLW	A	80	1	80	0.9875	81.6
Q9BXS5	423	1	423	0.997636	98.82	1W63	M	423	1	423	0.997636	867
Q9BYG4	376	127	254	0.337766	82.81	1NF3	C	128	1	128	0.992188	224
Q9BYG5	372	126	253	0.341398	99.22	1NF3	C	128	1	128	0.992188	257
Q9BZD4	464	1	170	0.364224	98.82	2VE7	C	250	6	175	0.676	369
Q9GZX6	179	39	179	0.782123	98.58	3DGC	L	141	1	141	0.992908	293
Q9H0U4	201	1	201	0.995025	67.96	1UKV	Y	206	1	206	0.995146	290
Q9H211	546	160	356	0.358974	79.19	1WLQ	C	201	6	201	0.970149	319
Q9H4D5	531	329	529	0.376648	65.17	1JKG	B	250	2	202	0.8	265
Q9H4L4	574	385	572	0.325784	42.05	2G4D	A	205	10	204	0.946341	163
Q9H4M3	255	17	252	0.921569	49.58	2E31	A	297	62	297	0.791246	236
Q9H840	131	47	131	0.641221	100.00	1Y96	B	85	1	85	0.988235	174
Q9HAV0	340	1	340	0.997059	90.88	1GG2	B	340	1	340	0.997059	628
Q9HBI1	364	240	364	0.340659	87.20	3KMU	B	129	5	129	0.96124	194
Q9HC62	589	364	589	0.382003	100.00	1TGZ	A	226	1	226	0.995575	478
Q9NPB6	346	126	253	0.367052	78.12	1NF3	C	128	1	128	0.992188	211
Q9NPD3	245	1	245	0.995918	100.00	2NN6	B	249	5	249	0.97992	491
Q9NPJ8	142	4	141	0.964789	75.36	1JKG	A	140	3	140	0.978571	234
Q9NQ66	1216	6	837	0.683388	62.93	3OHM	B	885	5	885	0.99435	1156
Q9NQT4	235	1	235	0.995745	100.00	2NN6	D	237	3	237	0.987342	479
Q9NR80	690	280	638	0.518841	66.30	2DFK	A	402	37	398	0.89801	511
Q9NS23	344	138	290	0.44186	54.25	3DDC	B	163	11	163	0.932515	164
Q9NS28	235	81	199	0.502128	42.02	2IHB	B	153	29	146	0.764706	102
Q9NSA3	81	1	75	0.91358	94.67	1LUJ	B	75	1	75	0.986667	146
Q9NVD7	372	243	372	0.346774	96.15	3KMU	B	129	1	129	0.992248	253
Q9UBE0	346	1	346	0.99711	100.00	1Y8Q	A	346	1	346	0.99711	711
Q9UBN6	386	56	185	0.334197	56.15	1D0G	R	130	1	130	0.992308	143
Q9UBT2	640	1	640	0.998437	99.84	1Y8Q	B	640	1	640	0.998437	1320
Q9UBT2	640	19	239	0.34375	41.95	2NVU	B	805	413	644	0.286957	169
Q9UBU9	619	371	619	0.400646	100.00	1JKG	B	250	2	250	0.992	522
Q9UFF9	292	12	262	0.856164	80.88	2D5R	A	252	2	252	0.992063	441
Q9UGJ0	569	255	564	0.543058	75.81	2V8Q	E	330	22	329	0.930303	496
Q9UHA4	124	2	124	0.983871	100.00	1SKO	A	143	21	143	0.853147	250
Q9UHD8	586	277	567	0.494881	44.03	2QAG	B	427	21	305	0.665105	267
Q9UIV1	285	11	262	0.880702	100.00	2D5R	A	252	1	252	0.996032	527
Q9UK22	296	1	296	0.996622	82.67	2E31	A	297	1	297	0.996633	472
Q9UKK6	140	1	140	0.992857	100.00	1JKG	A	140	1	140	0.992857	293
Q9UKT5	387	55	387	0.857881	93.69	3L2O	B	312	1	312	0.996795	643
Q9UKW4	847	169	573	0.476978	58.13	2VRW	B	406	1	406	0.997537	508
Q9UNE2	315	42	169	0.403175	60.94	1ZBD	B	134	5	132	0.947761	170
Q9Y248	185	2	185	0.989189	96.20	2EHO	C	186	3	186	0.983871	363
Q9Y297	605	175	605	0.710744	100.00	1P22	A	435	5	435	0.988506	898
Q9Y2A7	1128	1	1128	0.999113	100.00	3P8C	B	1128	1	1128	0.999113	2348
Q9Y2Q5	125	2	124	0.976	99.19	1SKO	B	130	8	130	0.938462	252
Q9Y2Y0	163	1	163	0.993865	100.00	3DOE	B	165	3	165	0.981818	331
Q9Y376	341	1	341	0.997067	100.00	3GNI	A	341	1	341	0.997067	701
Q9Y3B2	195	1	195	0.994872	100.00	2NN6	I	209	15	209	0.92823	404
Q9Y478	270	185	270	0.314815	88.37	2V8Q	B	87	2	87	0.977011	158
Q9Y5S9	174	63	156	0.534483	73.40	1OO0	B	110	17	110	0.845455	156
Q9Y6Q5	423	1	422	0.995272	79.15	1W63	M	423	1	422	0.995272	717
Q9Y6Y9	160	21	155	0.8375	65.19	2Z64	C	135	1	135	0.992593	196

## Sheet: Yeast PDB mapping details
Protein ID	Query length	Query Start.Aln.	Query End.Aln.	Quey Aln.Cove	Align. Identity (%)	PDB ID	Chain	Target length	Target Start.Aln.	Target End.Aln.	Target Aln.Cove	Bit score alignment	Yeast structurally mapped dataset.
Q0130	76	6	74	0.894737	65.22	2XND	J	72	4	72	0.944444	89.4	The protein sequences (ID described in column A) are mapped to PDB structures (ID described in column G, chain described in column H)
YAL003W	206	113	206	0.451456	100	1F60	B	94	1	94	0.989362	195	Column B describes the protein sequence length.
YAL005C	642	1	550	0.85514	80.29	3C7N	B	554	1	553	0.99639	922	Columns C and D describes the region in the protein sequence that could be aligned to the sequence of the PDB.
YAL016W	635	30	626	0.938583	44	2IAE	A	589	4	583	0.983022	483	Column D describes the fraction of the protein sequence aligned with the PDB sequence.
YAL016W	635	35	626	0.930709	44.2	3DW8	A	582	2	576	0.986254	481	Column I describes the PDB sequence length.
YBL002W	131	10	128	0.900763	71.07	2F8N	H	123	2	122	0.97561	176	Columns J and K describes the region in the PDB sequence that could be aligned to the protein sequence.
YBL003C	132	3	121	0.893939	78.99	1AOI	C	116	1	116	0.991379	189	Column L describes the fraction of the PDB sequence aligned with the protein sequence.
YBL003C	132	4	122	0.893939	78.99	1EQZ	A	129	3	121	0.914729	194	Column M describes the bit score of the alignmend
YBL021C	144	34	126	0.638889	64.52	1N1J	A	93	1	93	0.989247	139
YBL041W	241	1	241	0.995851	100	1G0U	L	241	1	241	0.995851	499
YBL041W	241	20	241	0.917012	46.02	1IRU	M	213	1	213	0.995305	204
YBL045C	457	27	457	0.940919	99.54	1EZV	A	430	1	430	0.997674	875
YBL099W	545	39	545	0.92844	73.96	1COW	A	510	2	508	0.992157	778
YBL099W	545	61	545	0.888073	74.85	2XND	A	492	6	490	0.98374	759
YBR009C	103	17	103	0.834951	90.8	1AOI	B	87	1	87	0.988506	160
YBR009C	103	18	103	0.825243	90.7	1EQZ	D	103	18	103	0.825243	159
YBR009C	103	21	103	0.796117	90.36	2HUE	C	84	2	84	0.97619	152
YBR010W	136	21	136	0.845588	87.07	1AOI	A	116	1	116	0.991379	209
YBR010W	136	62	136	0.544118	85.33	2HUE	B	77	3	77	0.961039	133
YBR087W	354	1	354	0.997175	99.72	1SXJ	E	354	1	354	0.997175	720
YBR088C	258	1	163	0.627907	100	3PGE	B	171	9	171	0.947368	325
YBR088C	258	2	258	0.992248	98.05	1SXJ	F	283	27	283	0.904594	500
YBR111W-A	96	1	96	0.989583	100	3FWB	C	96	1	96	0.989583	192
YBR127C	517	28	485	0.883946	55.46	3A5C	D	478	8	463	0.951883	516
YBR154C	215	6	214	0.967442	57.35	3H0G	E	210	5	209	0.971429	250
YBR160W	298	4	297	0.983221	61.54	2JGZ	A	289	1	289	0.99654	387
YBR167C	140	2	140	0.985714	98.56	3IAB	B	140	2	140	0.985714	276
YBR221C	366	39	365	0.89071	60.67	1NI4	B	341	15	341	0.956012	388
YBR234C	384	14	384	0.963542	40.63	3DWL	C	377	6	377	0.984085	281
YBR253W	121	2	89	0.719008	95.45	3R84	B	92	5	92	0.945652	167
YCL008C	385	215	385	0.441558	100	2P22	A	174	4	174	0.977011	355
YCR002C	322	3	300	0.92236	42.72	2QAG	A	361	6	304	0.825485	228
YCR039C	210	103	189	0.409524	100	1MNM	C	87	1	87	0.988506	181
YCR039C	210	128	210	0.390476	96.39	1LE8	B	83	1	83	0.987952	167
YCR097W	126	74	126	0.412698	100	1LE8	A	53	1	53	0.981132	109
YDL014W	327	106	320	0.654434	45.58	3ID5	B	232	27	230	0.875	199
YDL029W	391	7	389	0.976982	67.89	1K8K	B	394	9	390	0.967005	548
YDL064W	157	1	156	0.987261	56.41	1Z5S	A	158	1	156	0.981013	199
YDL116W	726	1	460	0.632231	100	3IKO	C	460	1	460	0.997826	948
YDL116W	726	2	424	0.581267	98.35	3JRO	C	426	4	426	0.99061	852
YDL134C	369	68	368	0.813008	75.08	2IAE	C	309	8	308	0.970874	502
YDL140C	1733	1	1577	0.909406	61.1	3H0G	A	1752	1	1571	0.896119	1961
YDL140C	1733	1	1733	0.999423	100	1I3Q	A	1733	1	1733	0.999423	3594
YDL185W	1071	716	1058	0.319328	49.15	3A5C	A	578	233	577	0.595156	336
YDL188C	377	76	376	0.795756	75.75	2IAE	C	309	8	308	0.970874	503
YDL195W	1273	370	763	0.30872	100	2PM6	A	399	6	399	0.984962	808
YDL201W	286	39	286	0.863636	100	2VDU	E	254	1	248	0.972441	524
YDL207W	538	242	538	0.550186	96.63	3PEU	B	297	1	297	0.996633	602
YDL229W	613	9	557	0.893964	64.73	3C7N	B	554	6	553	0.987365	727
YDR002W	201	11	201	0.945274	100	3M1I	B	191	1	191	0.994764	384
YDR002W	201	64	197	0.661692	54.81	1RRP	B	134	1	134	0.992537	140
YDR092W	153	2	153	0.986928	100	1JAT	A	155	4	155	0.974194	310
YDR129C	642	407	638	0.359813	42.24	3BYH	B	231	1	225	0.969697	193
YDR139C	77	1	76	0.974026	59.21	2NVU	I	81	6	81	0.925926	93.2
YDR156W	137	1	112	0.810219	77.68	2RF4	B	87	1	87	0.988506	168
YDR165W	444	1	444	0.997748	100	2VDU	B	450	1	444	0.984444	911
YDR214W	350	1	156	0.442857	99.36	1USU	B	170	15	170	0.911765	321
YDR224C	131	10	128	0.900763	72.95	2F8N	H	123	2	122	0.97561	178
YDR224C	131	31	128	0.740458	78.57	1AOI	D	99	1	98	0.979798	168
YDR225W	132	17	111	0.712121	87.37	1HIO	A	95	1	95	0.989474	173
YDR225W	132	3	121	0.893939	78.99	1AOI	C	116	1	116	0.991379	189
YDR225W	132	4	122	0.893939	78.99	1EQZ	A	129	3	121	0.914729	194
YDR225W	132	4	128	0.939394	75.2	2F8N	K	149	22	146	0.832215	192
YDR246W	219	1	219	0.995434	100	3CUE	A	219	1	219	0.995434	456
YDR280W	305	1	305	0.996721	100	2WP8	A	305	1	305	0.996721	628
YDR308C	140	1	140	0.992857	100	1YKE	B	151	1	140	0.92053	284
YDR328C	194	2	194	0.989691	79.27	1NEX	A	169	5	169	0.970414	286
YDR397C	146	2	128	0.863014	40.94	1JFI	B	179	8	133	0.698324	105
YDR404C	171	1	171	0.994152	100	1NT9	G	171	1	171	0.994152	352
YDR404C	171	2	171	0.988304	52.94	3H0G	G	172	3	172	0.982558	207
YDR472W	283	1	283	0.996466	100	3CUE	B	283	1	283	0.996466	588
YDR510W	101	1	99	0.970297	98.99	3PGE	A	200	7	105	0.49	201
YDR510W	101	23	98	0.742574	51.95	1Z5S	B	82	6	82	0.926829	82.4
YEL020W-A	87	1	87	0.988506	100	3DXR	A	89	3	89	0.966292	178
YEL026W	126	16	102	0.68254	44.83	3ID5	C	130	18	104	0.661538	90.5
YEL037C	398	230	398	0.422111	100	2QSF	X	171	3	171	0.982456	347
YER012W	198	1	194	0.974747	44.85	1IRU	K	201	1	193	0.955224	177
YER018C	221	128	221	0.420814	100	2FV4	A	98	5	98	0.94898	195
YER027C	417	159	416	0.616307	67.43	2QLV	B	252	1	252	0.996032	353
YER029C	196	4	101	0.494898	45.92	3CW1	A	174	1	86	0.488506	84.3
YER031C	223	7	183	0.789238	44.07	3CPH	A	213	14	189	0.821596	169
YER094C	205	1	205	0.995122	100	1G0U	I	205	1	205	0.995122	423
YER094C	205	6	205	0.970732	54.73	1IRU	J	205	5	205	0.97561	238
YER136W	451	1	451	0.997783	100	1UKV	G	453	3	453	0.993377	934
YER136W	451	1	451	0.997783	100	3CPH	G	451	1	451	0.997783	934
YER148W	240	1	240	0.995833	100	1RM1	A	240	1	240	0.995833	493
YER159C	142	52	115	0.443662	50	1JFI	A	98	11	74	0.642857	70.5
YER162C	754	101	632	0.704244	99.81	2QSF	A	533	2	533	0.996248	1112
YER178W	420	66	379	0.745238	53.5	1NI4	A	365	21	334	0.857534	342
YFL005W	215	17	215	0.92093	48.51	1UKV	Y	206	5	206	0.975728	202
YFL009W	779	263	744	0.617458	94.19	1NEX	B	464	3	464	0.993534	930
YFL017W-A	77	5	77	0.935065	54.79	3CW1	G	76	7	76	0.907895	78.2
YFL022C	503	31	500	0.932406	50	3L4G	A	508	35	498	0.911417	471
YFL037W	457	1	424	0.925602	41.1	1FFX	A	451	1	434	0.960089	351
YFL038C	206	1	206	0.995146	100	1UKV	Y	206	1	206	0.995146	422
YFL039C	375	2	375	0.994667	88.77	3BYH	A	374	1	374	0.997326	719
YFR031C-A	254	2	254	0.992126	100	1S1I	B	253	1	253	0.996047	505
YFR050C	266	1	266	0.996241	100	1G0U	M	266	1	266	0.996241	550
YFR050C	266	34	261	0.853383	43.42	1IRU	N	219	1	218	0.990868	194
YGL011C	252	1	252	0.996032	100	1G0U	G	252	1	252	0.996032	525
YGL011C	252	7	252	0.972222	54.44	1IRU	A	246	4	246	0.98374	275
YGL019W	278	26	246	0.791367	41.89	1JWH	C	215	9	196	0.869767	176
YGL049C	914	532	814	0.308534	80.57	2VSO	E	284	2	284	0.992958	463
YGL070C	122	1	110	0.893443	51.82	3H0G	I	113	1	110	0.964602	126
YGL070C	122	1	122	0.991803	100	1I3Q	I	122	1	122	0.991803	254
YGL087C	137	1	137	0.992701	100	1JAT	B	138	2	138	0.985507	287
YGL092W	1317	731	1158	0.324222	100	3BG0	B	442	15	442	0.966063	887
YGL092W	1317	731	1158	0.324222	100	3IKO	B	442	15	442	0.966063	888
YGL100W	349	1	349	0.997135	100	3EWE	A	349	1	349	0.997135	721
YGL115W	322	7	321	0.975155	100	2QLV	C	315	1	315	0.996825	638
YGL127C	127	2	127	0.984252	97.62	3FBI	B	130	5	130	0.961538	251
YGL130W	459	1	459	0.997821	100	3KYH	C	461	3	461	0.993492	954
YGL190C	526	4	376	0.707224	55.76	3DW8	B	447	8	369	0.807606	427
YGL208W	415	161	412	0.604819	100	2QLV	B	252	1	252	0.996032	533
YGL210W	222	9	184	0.788288	49.43	1UKV	Y	206	4	179	0.849515	173
YGL238W	960	1	960	0.998958	100	1WA5	C	960	1	960	0.998958	1939
YGR030C	158	2	158	0.987342	98.09	3IAB	A	158	2	158	0.987342	310
YGR104C	307	2	307	0.993485	99.67	2HZM	B	317	1	306	0.962145	627
YGR135W	258	1	245	0.945736	100	1G0U	B	245	1	245	0.995918	499
YGR135W	258	3	239	0.914729	53.36	1IRU	C	261	2	237	0.900383	270
YGR180C	345	2	345	0.994203	54.47	1JK0	A	419	73	419	0.825776	399
YGR195W	246	1	246	0.995935	99.59	2WP8	B	246	1	246	0.995935	496
YGR218W	1084	1	1084	0.999077	96.59	3M1I	C	1049	3	1049	0.99714	2142
YGR240C	987	201	987	0.796353	100	3O8O	A	787	1	787	0.998729	1629
YGR253C	260	1	243	0.930769	60.91	1IRU	E	241	1	241	0.995851	288
YGR253C	260	1	250	0.957692	94.8	1G0U	D	241	1	241	0.995851	476
YHR005C-A	93	1	93	0.989247	100	3DXR	B	95	3	95	0.968421	191
YHR024C	482	14	482	0.970954	99.57	1HR6	A	475	1	469	0.985263	969
YHR041C	210	1	210	0.995238	100	2HZM	A	212	3	212	0.985849	432
YHR107C	407	12	313	0.739558	42.38	2QAG	A	361	15	305	0.803324	240
YHR107C	407	15	322	0.7543	43.23	2QAG	C	418	12	305	0.700957	263
YHR143W-A	70	1	70	0.985714	100	1I3Q	L	70	1	70	0.985714	142
YHR208W	393	27	378	0.89313	44.48	2HHF	A	365	11	355	0.942466	294
YIL021W	318	1	318	0.996855	100	1I3Q	C	318	1	318	0.996855	665
YIL021W	318	7	272	0.833333	53.26	3H0G	C	297	6	278	0.915825	320
YIL033C	416	141	293	0.365385	40.13	1U7E	B	154	3	154	0.980519	126
YIL035C	372	1	366	0.981183	58.04	1JWH	A	337	1	327	0.967359	377
YJL001W	215	20	215	0.906977	54.31	1IRU	H	205	1	197	0.956098	232
YJL011C	161	1	161	0.993789	99.38	2CKZ	A	161	1	161	0.993789	327
YJL026W	399	53	399	0.867168	54.47	1JK0	B	345	2	345	0.994203	399
YJL104W	149	53	117	0.42953	98.46	2GUZ	B	65	1	65	0.984615	137
YJL115W	279	2	169	0.598566	100	2HUE	A	175	8	175	0.954286	349
YJL138C	395	1	395	0.997468	100	2VSO	A	395	1	395	0.997468	810
YJL140W	221	1	221	0.995475	100	1NT9	D	221	1	221	0.995475	444
YJL140W	221	141	217	0.343891	49.35	3H0G	D	135	55	130	0.555556	72.8
YJL164C	397	65	384	0.803526	47.72	1U7E	A	350	12	339	0.934286	347
YJR042W	744	1	564	0.75672	100	3EWE	B	564	1	564	0.998227	1162
YJR065C	449	1	446	0.991091	68.01	3DWL	A	427	1	423	0.98829	613
YJR065C	449	7	449	0.98441	58.35	1K8K	A	418	6	417	0.983254	485
YJR068W	353	1	353	0.997167	99.72	1SXJ	D	353	1	353	0.997167	731
YJR076C	415	14	296	0.679518	41.05	2QAG	A	361	29	304	0.761773	221
YJR076C	415	14	298	0.684337	41.75	2QAG	C	418	23	297	0.655502	234
YJR102C	202	1	202	0.99505	100	1U5T	C	202	1	202	0.99505	416
YJR104C	154	2	154	0.987013	99.35	1JK9	A	153	1	153	0.993464	305
YJR121W	511	36	509	0.925636	78.17	1COW	D	482	1	480	0.993776	753
YJR148W	376	6	365	0.954787	46.28	2HHF	B	365	5	359	0.969863	313
YKL013C	171	1	169	0.982456	66.27	3DWL	F	168	1	168	0.994048	216
YKL013C	171	1	169	0.982456	68.64	1K8K	F	168	1	168	0.994048	231
YKL058W	122	1	122	0.991803	100	1RM1	B	122	1	122	0.991803	250
YKL117W	216	2	135	0.615741	99.25	2CG9	X	134	1	134	0.992537	281
YKL144C	212	1	212	0.995283	100	2CKZ	B	218	1	212	0.96789	438
YKL166C	398	85	385	0.753769	50.83	1U7E	A	350	40	339	0.854286	339
YKL186C	184	1	184	0.994565	100	1OF5	B	184	1	184	0.994565	382
YKL190W	175	16	171	0.885714	58.97	1MF8	B	170	13	168	0.911765	192
YKR068C	193	1	193	0.994819	100	3CUE	D	193	1	193	0.994819	399
YLL024C	639	1	550	0.859155	80.11	3C7N	B	554	1	553	0.99639	921
YLR008C	168	99	168	0.410714	100	2GUZ	A	71	2	71	0.971831	142
YLR060W	595	1	595	0.998319	45.65	3L4G	B	589	1	589	0.998302	516
YLR119W	213	130	213	0.389671	97.62	2CAZ	C	85	2	85	0.976471	170
YLR119W	213	22	213	0.896714	99.48	2P22	C	192	1	192	0.994792	392
YLR147C	101	5	97	0.910891	46.32	3CW1	D	126	4	98	0.746032	107
YLR163C	462	20	462	0.95671	99.32	1HR6	B	443	1	443	0.997743	908
YLR170C	156	4	153	0.955128	53.33	1W63	Q	158	2	149	0.93038	170
YLR197W	504	158	413	0.505952	41.8	3ID5	A	388	124	372	0.639175	181
YLR208W	297	1	297	0.996633	100	2PM6	B	297	1	297	0.996633	605
YLR208W	297	1	297	0.996633	50.65	3BG0	A	316	1	305	0.962025	293
YLR208W	297	2	297	0.993266	100	3JRO	A	753	2	297	0.391766	615
YLR262C	215	2	175	0.804651	42.86	3CPH	A	213	11	182	0.802817	135
YLR293C	219	1	219	0.995434	99.54	3M1I	A	219	1	219	0.995434	456
YLR293C	219	13	213	0.913242	84.08	1RRP	A	204	4	204	0.980392	361
YLR293C	219	5	178	0.789954	88	1WA5	A	176	2	176	0.988636	324
YLR306W	188	1	186	0.984043	41.94	2NVU	C	180	3	179	0.977778	153
YLR314C	520	93	496	0.775	43.17	2QAG	C	418	5	386	0.911483	321
YLR370C	178	1	178	0.994382	46.07	1K8K	E	178	1	173	0.966292	173
YLR370C	178	1	178	0.994382	53.63	3DWL	E	174	1	174	0.994253	196
YLR433C	553	48	418	0.669078	57.95	1MF8	A	373	1	363	0.970509	469
YML001W	208	7	184	0.850962	43.26	3CPH	A	213	19	186	0.784038	138
YML057W	604	75	455	0.629139	59.84	1MF8	A	373	2	358	0.954424	488
YML077W	159	1	159	0.993711	100	3CUE	C	159	1	159	0.993711	332
YML085C	447	1	433	0.966443	41.38	1FFX	B	445	1	422	0.946067	357
YML085C	447	1	440	0.982103	75.23	1FFX	A	451	1	439	0.971175	696
YML092C	250	5	177	0.688	42.2	1G0U	F	248	8	178	0.685484	130
YML092C	250	5	250	0.98	58.13	1IRU	B	233	5	232	0.974249	259
YML124C	445	1	433	0.970787	41.38	1FFX	B	445	1	422	0.946067	350
YMR038C	249	1	249	0.995984	100	1JK9	B	249	1	249	0.995984	518
YMR043W	286	1	100	0.346154	100	1MNM	A	100	1	100	0.99	214
YMR112C	131	21	105	0.641221	98.82	3R84	A	86	2	86	0.976744	172
YMR117C	213	138	213	0.352113	100	2FV4	B	77	2	77	0.974026	154
YMR186W	705	269	526	0.364539	98.84	1USU	A	260	3	260	0.988462	525
YMR205C	959	194	959	0.797706	100	3O8O	B	766	1	766	0.998695	1569
YMR223W	471	1	471	0.997877	100	3MHH	A	476	6	476	0.987395	978
YMR314W	234	1	234	0.995726	99.57	1G0U	E	234	1	234	0.995726	478
YMR314W	234	6	174	0.717949	40.46	1IRU	C	261	5	177	0.659004	116
YNL030W	103	17	103	0.834951	90.8	1AOI	B	87	1	87	0.988506	160
YNL030W	103	18	103	0.825243	90.7	1EQZ	D	103	18	103	0.825243	159
YNL030W	103	21	103	0.796117	90.36	2HUE	C	84	2	84	0.97619	152
YNL031C	136	21	136	0.845588	87.07	1AOI	A	116	1	116	0.991379	209
YNL031C	136	44	136	0.676471	87.1	1HIO	C	93	1	93	0.989247	166
YNL031C	136	62	136	0.544118	85.33	2HUE	B	77	3	77	0.961039	133
YNL037C	360	12	359	0.963889	98.28	3BLV	A	354	1	348	0.980226	694
YNL189W	542	1	530	0.976015	100	1WA5	B	530	1	530	0.998113	1090
YNL209W	613	9	557	0.893964	64.91	3C7N	B	554	6	553	0.987365	729
YNL290W	340	1	340	0.997059	99.71	1SXJ	C	340	1	340	0.997059	699
YNR035C	342	1	341	0.994152	40.11	3DWL	D	317	1	315	0.990536	204
YOL001W	293	1	293	0.996587	100	2PK9	B	293	1	293	0.996587	602
YOL005C	120	1	117	0.966667	46.15	3H0G	K	123	1	116	0.934959	112
YOL005C	120	1	120	0.991667	100	1I3Q	K	120	1	120	0.991667	245
YOL012C	134	10	126	0.865672	60.17	1AOI	C	116	1	115	0.982759	127
YOL012C	134	8	126	0.880597	60.83	2F8N	K	149	22	138	0.778523	130
YOL021C	1001	25	1001	0.975025	99.9	2WP8	J	977	1	977	0.998976	2021
YOL038W	254	1	243	0.952756	100	1G0U	C	243	1	243	0.995885	499
YOL038W	254	4	233	0.901575	59.13	1IRU	D	248	3	229	0.91129	285
YOL094C	323	1	323	0.996904	99.69	1SXJ	B	323	1	323	0.996904	664
YOL120C	186	22	141	0.639785	100	1S1I	O	120	1	120	0.991667	238
YOL135C	222	102	205	0.463964	100	1YKE	A	108	5	108	0.953704	209
YOL135C	222	1	83	0.369369	97.59	3FBI	A	84	2	84	0.97619	171
YOR014W	757	282	709	0.564069	56.98	2IAE	B	407	3	405	0.987715	509
YOR039W	258	31	238	0.802326	46.89	1JWH	C	215	3	208	0.953488	204
YOR046C	482	297	482	0.383817	97.31	3PEU	A	188	3	188	0.984043	377
YOR061W	339	12	336	0.955752	59.51	1JWH	A	337	2	326	0.961424	373
YOR089C	210	8	171	0.77619	41.46	3CPH	A	213	21	180	0.746479	136
YOR136W	369	16	369	0.95664	99.15	3BLV	B	354	1	354	0.997175	711
YOR151C	1224	1	1224	0.999183	100	1I3Q	B	1224	1	1224	0.999183	2553
YOR151C	1224	25	1218	0.974673	68.77	3H0G	B	1210	12	1206	0.986777	1769
YOR157C	261	30	257	0.869732	56.77	1IRU	I	234	1	228	0.970085	266
YOR159C	94	8	92	0.893617	49.41	3CW1	E	92	12	89	0.836957	93.2
YOR194C	286	1	286	0.996503	100	1RM1	C	286	1	286	0.996503	569
YOR210W	70	1	70	0.985714	100	1I3Q	J	70	1	70	0.985714	145
YOR217W	861	295	785	0.569106	89.61	1SXJ	A	516	26	516	0.949612	887
YOR224C	146	1	146	0.993151	100	1I3Q	H	146	1	146	0.993151	301
YOR257W	161	1	161	0.993789	100	3FWB	A	161	1	161	0.993789	323
YOR310C	511	149	358	0.409002	42.18	3ID5	A	388	126	336	0.541237	171
YOR340C	326	2	251	0.763804	84	2RF4	A	214	2	214	0.990654	420
YOR358W	242	154	237	0.342975	70.24	1N1J	B	97	14	97	0.85567	126
YOR362C	288	1	248	0.857639	100	1G0U	F	248	1	248	0.995968	516
YOR362C	288	2	261	0.899306	50.96	1IRU	G	254	1	254	0.996063	260
YPL002C	233	1	233	0.995708	100	1U5T	A	233	1	233	0.995708	480
YPL031C	305	1	305	0.996721	100	2PK9	A	317	1	305	0.958991	635
YPL047W	99	1	99	0.989899	100	3MHH	C	99	1	99	0.989899	204
YPL065W	242	1	118	0.483471	99.15	2P22	B	118	1	118	0.991525	237
YPL065W	242	1	147	0.603306	100	2CAZ	B	155	9	155	0.941935	298
YPL106C	693	1	666	0.959596	100	3C7N	A	668	3	668	0.995509	1373
YPL169C	599	268	484	0.360601	100	1OF5	A	221	1	217	0.977376	448
YPL203W	380	61	363	0.794737	52.81	1U7E	A	350	34	335	0.86	352
YPL218W	190	1	190	0.994737	100	1M2O	B	190	1	190	0.994737	390
YPL228W	549	241	549	0.56102	99.68	3KYH	A	310	2	310	0.993548	639
YPL240C	709	1	677	0.953456	100	2CG9	A	677	1	677	0.998523	1358
YPL240C	709	273	530	0.362482	99.61	1USU	A	260	3	260	0.988462	527
YPL259C	475	2	473	0.991579	50.84	1W63	M	423	3	421	0.98818	479
YPR080W	458	1	458	0.997817	100	1F60	A	458	1	458	0.997817	939
YPR103W	287	76	274	0.689895	67.34	1IRU	L	204	1	198	0.965686	278
YPR103W	287	76	287	0.735192	100	1G0U	K	212	1	212	0.995283	442
YPR119W	491	227	439	0.431772	43.19	2JGZ	B	260	2	213	0.811538	176
YPR181C	768	1	768	0.998698	100	1M2O	A	768	1	768	0.998698	1600
YPR182W	86	12	82	0.813953	59.15	3CW1	F	86	4	73	0.802326	87.4
YPR187W	155	1	152	0.974194	57.42	3H0G	F	142	1	142	0.992958	153
YPR187W	155	1	155	0.993548	100	1I3Q	F	155	1	155	0.993548	319
YPR191W	368	17	368	0.953804	100	1EZV	B	352	1	352	0.997159	705

## Sheet: Arabidopsis PDB mapping details
Protein ID	Query length	Query Start.Aln.	Query End.Aln.	Quey Aln.Cove	Align. Identity (%)	PDB ID	Chain	Target length	Target Start.Aln.	Target End.Aln.	Target Aln.Cove	Bit score alignment	Arabidopsis structurally mapped dataset.
AT1G03680	179	79	171	0.513966	50.54	1F6M	C	108	7	99	0.851852	108	The protein sequences (ID described in column A) are mapped to PDB structures (ID described in column G, chain described in column H)
AT1G07140	228	30	155	0.548246	47.24	1RRP	B	134	4	130	0.940299	126	Column B describes the protein sequence length.
AT1G09760	249	1	176	0.702811	58.52	1A9N	A	176	1	176	0.994318	206	Columns C and D describes the region in the protein sequence that could be aligned to the sequence of the PDB.
AT1G13320	587	5	577	0.974446	58.75	2IAE	A	589	7	583	0.977929	691	Column D describes the fraction of the protein sequence aligned with the PDB sequence.
AT1G16890	162	4	159	0.95679	64.74	1JAT	A	155	4	150	0.941935	217	Column I describes the PDB sequence length.
AT1G23260	158	10	141	0.829114	56.82	1JAT	B	138	5	135	0.942029	160	Columns J and K describes the region in the PDB sequence that could be aligned to the protein sequence.
AT1G24510	535	19	529	0.953271	68.49	3IYG	E	515	1	511	0.990291	751	Column L describes the fraction of the PDB sequence aligned with the protein sequence.
AT1G29900	1187	94	1162	0.899747	57.33	1A9X	A	1073	3	1056	0.981361	1221	Column M describes the bit score of the alignmend
AT1G42970	447	82	413	0.740492	48.66	2VYN	A	331	3	329	0.984894	303
AT1G42970	447	82	417	0.749441	46.15	2VYN	D	334	2	332	0.988024	283
AT1G54830	217	55	148	0.428571	67.71	1N1J	B	97	2	97	0.979381	135
AT1G59900	389	47	368	0.825193	53.87	1NI4	A	365	25	344	0.873973	328
AT1G70660	159	10	141	0.823899	55.3	1JAT	B	138	5	135	0.942029	156
AT2G05840	246	1	246	0.995935	62.6	1IRU	A	246	1	246	0.995935	333
AT2G18740	88	5	83	0.886364	69.62	3CW1	E	92	9	87	0.847826	124
AT2G23580	263	5	259	0.965779	45.49	2WFL	A	264	9	262	0.958333	237
AT2G23600	263	5	261	0.973384	48.84	2WFL	A	264	8	264	0.969697	259
AT2G30260	232	5	99	0.405172	63.16	1A9N	B	96	2	96	0.979167	138
AT2G33150	462	52	437	0.833333	41.92	2WKT	A	392	5	390	0.982143	254
AT2G37620	377	10	372	0.960212	84.85	3B63	A	365	3	365	0.991781	672
AT2G37620	377	10	372	0.960212	88.98	3B63	B	364	3	364	0.991758	688
AT2G40330	215	52	209	0.730233	53.46	3KDJ	A	202	29	187	0.782178	151
AT2G41680	529	86	391	0.57656	48.09	1F6M	A	320	8	313	0.953125	285
AT2G43640	121	2	93	0.752066	43.01	1E8O	B	106	1	93	0.867925	79.3
AT3G03960	549	17	529	0.932605	51.07	3IYG	Q	512	1	512	0.998047	516
AT3G11830	557	13	530	0.928187	68.34	3IYG	H	515	1	515	0.998058	746
AT3G12110	377	10	372	0.960212	85.4	3B63	A	365	3	365	0.991781	674
AT3G18190	536	19	536	0.964552	65.51	3IYG	D	518	2	518	0.996139	699
AT3G18780	377	10	372	0.960212	83.75	3B63	A	365	3	365	0.991781	662
AT3G18780	377	10	372	0.960212	86.5	3B63	B	364	3	364	0.991758	677
AT3G25800	587	5	577	0.974446	58.58	2IAE	A	589	7	583	0.977929	694
AT3G26020	529	98	523	0.803403	46.27	2IAE	B	407	2	407	0.995086	394
AT3G27430	273	40	266	0.827839	58.62	1IRU	I	234	1	225	0.957265	280
AT3G27740	430	57	429	0.865116	46.05	1A9X	B	379	3	379	0.992084	346
AT3G44720	424	127	409	0.665094	42.96	2QMX	A	280	4	273	0.960714	213
AT3G44720	424	127	409	0.665094	42.96	2QMX	B	283	9	278	0.95053	213
AT3G46320	103	21	103	0.796117	97.59	2HUE	C	84	2	84	0.97619	162
AT3G46520	377	10	372	0.960212	83.75	3B63	A	365	3	365	0.991781	660
AT3G46520	377	10	372	0.960212	87.6	3B63	B	364	3	364	0.991758	677
AT3G48040	208	4	182	0.855769	82.68	2NTY	C	180	2	180	0.988889	321
AT3G49100	103	6	74	0.660194	49.28	1E8O	A	85	5	73	0.8	74.3
AT3G50440	288	30	284	0.881944	41.57	2WFL	A	264	8	262	0.962121	224
AT3G52560	164	12	164	0.926829	48.37	1JAT	B	138	5	138	0.963768	145
AT3G53750	377	10	372	0.960212	88.98	3B63	B	364	3	364	0.991758	688
AT3G59810	91	15	83	0.747253	49.28	3CW1	F	86	7	75	0.790698	76.3
AT4G14540	161	18	110	0.571429	74.19	1N1J	A	93	1	93	0.989247	154
AT4G17615	213	1	203	0.948357	61.84	2EHB	A	207	1	207	0.995169	261
AT4G26080	434	125	429	0.700461	100	3JRQ	A	326	22	326	0.932515	630
AT4G30220	96	11	84	0.760417	78.38	3CW1	F	86	2	75	0.848837	129
AT4G30330	88	5	83	0.886364	70.89	3CW1	E	92	9	87	0.847826	126
AT4G32520	529	83	529	0.8431	61.71	1LS3	B	483	25	480	0.942029	568
AT4G32520	529	83	529	0.8431	62	1LS3	A	467	14	462	0.959315	568
AT4G35260	367	35	366	0.901907	48.96	3BLV	A	354	15	346	0.935028	305
AT4G37150	256	2	253	0.980469	44.66	2WFL	A	264	11	263	0.954545	239
AT4G37150	256	2	253	0.980469	44.66	2WFL	B	264	11	263	0.954545	240
AT4G38430	548	82	452	0.675182	51.34	2NTY	A	365	2	355	0.967123	380
AT5G03290	374	40	374	0.893048	53.8	3BLV	B	354	18	354	0.949153	343
AT5G05440	203	40	200	0.788177	50.3	3JRQ	B	186	15	181	0.892473	159
AT5G05440	203	40	200	0.788177	50.3	3KDJ	A	202	20	186	0.821782	160
AT5G09810	377	10	372	0.960212	88.98	3B63	B	364	3	364	0.991758	685
AT5G10300	258	2	254	0.976744	47.66	2WFL	B	264	8	262	0.962121	253
AT5G10920	517	59	505	0.862669	50	2E9F	A	462	4	452	0.969697	447
AT5G10920	517	75	505	0.831721	50.46	2E9F	B	454	8	440	0.951542	436
AT5G16070	535	8	527	0.970093	63.48	3IYG	Z	517	1	517	0.998066	674
AT5G20890	527	11	521	0.967742	68.3	3IYG	B	513	3	513	0.994152	700
AT5G22630	425	128	410	0.663529	43.64	2QMX	B	283	9	278	0.95053	215
AT5G24760	381	12	377	0.958005	45.26	1EE2	A	373	5	371	0.981233	324
AT5G24760	381	12	377	0.958005	45.26	1EE2	B	373	5	371	0.981233	324
AT5G35410	446	304	446	0.318386	100	2EHB	D	143	1	143	0.993007	293
AT5G38110	218	2	170	0.770642	53.85	2HUE	A	175	8	173	0.942857	184
AT5G40580	274	40	273	0.850365	58.12	1IRU	I	234	1	232	0.987179	284
AT5G48230	403	13	403	0.967742	42.89	2WKT	C	392	5	392	0.987245	270
AT5G50850	363	32	357	0.895317	59.94	1NI4	B	341	11	337	0.956012	382
AT5G54750	199	18	194	0.884422	51.41	2J3R	A	182	15	178	0.895604	189
AT5G55190	221	14	214	0.904977	77.61	1RRP	A	204	4	204	0.980392	330
AT5G57050	423	103	423	0.756501	84.16	3KDJ	B	316	1	316	0.996835	552
AT5G58030	195	22	182	0.820513	49.07	2J3R	B	157	2	155	0.974522	162
