# Supplementary material for: Interactome-Wide Prediction of Protein-Protein Binding Sites Reveals Effects of Protein Sequence Variation in Arabidopsis thaliana
Source: PLoS One. 2012 Oct 15;7(10):e47022. doi: 10.1371/journal.pone.0047022 (PMC3471968; doi:10.1371/journal.pone.0047022)
Supplement: Table S3 — Predicted interaction motifs for Arabidopsis proteins. (XLSX) [file pone.0047022.s007.xlsx]

## Sheet: Covered_proteins
Protein		List of proteins from which motifs have been predicted.
AT1G01010		*See the comments of each cell to visualize the corresponding sequence:
AT1G01100		- The predicted motifs are highlighted in red;
AT1G01140		- The residue surface accessibility score is indicated but the squares ranging from white to black;
AT1G01160		- The residue conservation score is indicated but the vertical bars.
AT1G01210		0 – completely buried (0-9% RSA)
AT1G01260		9 – fully exposed (90-100% RSA)
AT1G01440
AT1G01470
AT1G01520
AT1G01630		0 – Non-conserved
AT1G01910		9 – Highly conserved
AT1G02140
AT1G02450
AT1G02680
AT1G02690
AT1G03040
AT1G03130
AT1G03140
AT1G03250
AT1G03457
AT1G03900
AT1G04240
AT1G04330
AT1G04430
AT1G04870
AT1G05020
AT1G05070
AT1G05710
AT1G06270
AT1G06390
AT1G06450
AT1G06510
AT1G07310
AT1G07400
AT1G07890
AT1G08060
AT1G08530
AT1G08580
AT1G09100
AT1G09140
AT1G09270
AT1G09415
AT1G09660
AT1G09700
AT1G09770
AT1G09840
AT1G10230
AT1G10240
AT1G10430
AT1G10530
AT1G10940
AT1G10960
AT1G11430
AT1G11440
AT1G12310
AT1G12620
AT1G12810
AT1G13520
AT1G13560
AT1G13730
AT1G14330
AT1G14340
AT1G14510
AT1G14740
AT1G14830
AT1G14900
AT1G14920
AT1G15385
AT1G15570
AT1G15750
AT1G15880
AT1G16010
AT1G16060
AT1G16250
AT1G16500
AT1G16610
AT1G16790
AT1G16900
AT1G17080
AT1G17380
AT1G17720
AT1G17970
AT1G18040
AT1G18150
AT1G18400
AT1G19000
AT1G19010
AT1G19180
AT1G19680
AT1G19700
AT1G19830
AT1G20140
AT1G20640
AT1G20880
AT1G21000
AT1G22310
AT1G22630
AT1G22640
AT1G22750
AT1G22760
AT1G22790
AT1G22920
AT1G23390
AT1G23420
AT1G23730
AT1G23880
AT1G24764
AT1G24996
AT1G25275
AT1G25420
AT1G25490
AT1G26110
AT1G26460
AT1G26740
AT1G26850
AT1G27030
AT1G27040
AT1G27210
AT1G27360
AT1G27700
AT1G28360
AT1G28480
AT1G29195
AT1G29240
AT1G29910
AT1G29920
AT1G30120
AT1G30135
AT1G30475
AT1G30730
AT1G30860
AT1G31240
AT1G31350
AT1G31540
AT1G31880
AT1G32230
AT1G32580
AT1G32700
AT1G33470
AT1G33800
AT1G34320
AT1G35580
AT1G45000
AT1G46480
AT1G47510
AT1G47740
AT1G48260
AT1G48280
AT1G48450
AT1G49030
AT1G49590
AT1G49760
AT1G49850
AT1G50420
AT1G51600
AT1G51660
AT1G51950
AT1G52280
AT1G52540
AT1G52770
AT1G53510
AT1G53800
AT1G53910
AT1G54120
AT1G54170
AT1G54290
AT1G54320
AT1G55000
AT1G55270
AT1G55590
AT1G56090
AT1G56330
AT1G56590
AT1G57790
AT1G58070
AT1G58470
AT1G59610
AT1G59640
AT1G60010
AT1G60490
AT1G60670
AT1G60940
AT1G61590
AT1G62520
AT1G62990
AT1G63470
AT1G63480
AT1G63930
AT1G64180
AT1G64280
AT1G65000
AT1G65480
AT1G66470
AT1G66980
AT1G67090
AT1G67170
AT1G67360
AT1G67430
AT1G67530
AT1G67800
AT1G68050
AT1G68060
AT1G68140
AT1G68590
AT1G68670
AT1G69010
AT1G69120
AT1G70340
AT1G70410
AT1G70590
AT1G70780
AT1G71020
AT1G71050
AT1G71230
AT1G71430
AT1G71865
AT1G72150
AT1G72200
AT1G72630
AT1G72710
AT1G72830
AT1G73360
AT1G73720
AT1G74520
AT1G74690
AT1G74940
AT1G75400
AT1G75950
AT1G76710
AT1G76900
AT1G76920
AT1G77080
AT1G77130
AT1G77210
AT1G77380
AT1G77710
AT1G78300
AT1G78310
AT1G79020
AT1G79040
AT1G79270
AT1G79420
AT1G79430
AT1G79910
AT1G80000
AT1G80640
AT1G80650
AT1G80840
AT2G01120
AT2G01190
AT2G01250
AT2G01570
AT2G01620
AT2G01710
AT2G02560
AT2G02950
AT2G03120
AT2G03500
AT2G03505
AT2G03640
AT2G04030
AT2G04390
AT2G04630
AT2G05230
AT2G15270
AT2G15430
AT2G16400
AT2G16740
AT2G16900
AT2G17350
AT2G17670
AT2G17770
AT2G18730
AT2G19480
AT2G19650
AT2G20570
AT2G20740
AT2G21230
AT2G21380
AT2G21830
AT2G22125
AT2G22240
AT2G22510
AT2G22640
AT2G22680
AT2G22880
AT2G23070
AT2G23290
AT2G23310
AT2G23350
AT2G23420
AT2G24030
AT2G24050
AT2G24100
AT2G24180
AT2G24290
AT2G24400
AT2G24500
AT2G24540
AT2G24550
AT2G24570
AT2G24590
AT2G24860
AT2G25000
AT2G25700
AT2G25730
AT2G26770
AT2G27110
AT2G27580
AT2G27770
AT2G27990
AT2G28550
AT2G29210
AT2G29350
AT2G29480
AT2G29980
AT2G30360
AT2G30520
AT2G30530
AT2G30540
AT2G30580
AT2G30590
AT2G30880
AT2G30950
AT2G30960
AT2G32450
AT2G32580
AT2G32960
AT2G33210
AT2G33380
AT2G33390
AT2G33500
AT2G33880
AT2G34420
AT2G34710
AT2G34720
AT2G35155
AT2G35160
AT2G35240
AT2G35470
AT2G35940
AT2G36930
AT2G36990
AT2G37150
AT2G38140
AT2G38185
AT2G38300
AT2G38610
AT2G38880
AT2G39250
AT2G39760
AT2G39800
AT2G39900
AT2G40010
AT2G40590
AT2G40620
AT2G40940
AT2G41020
AT2G41060
AT2G41280
AT2G41350
AT2G41370
AT2G41730
AT2G41970
AT2G42260
AT2G42560
AT2G42580
AT2G42810
AT2G42870
AT2G42940
AT2G43370
AT2G43410
AT2G44040
AT2G44090
AT2G44100
AT2G44360
AT2G44950
AT2G45190
AT2G45360
AT2G45660
AT2G45820
AT2G45850
AT2G45920
AT2G45950
AT2G46550
AT2G46690
AT2G46870
AT2G47610
AT2G47700
AT2G47750
AT2G47880
AT3G01050
AT3G01300
AT3G01370
AT3G01400
AT3G01435
AT3G01440
AT3G01660
AT3G01820
AT3G01860
AT3G01990
AT3G02150
AT3G02190
AT3G02420
AT3G02520
AT3G03000
AT3G04730
AT3G04860
AT3G05210
AT3G05420
AT3G05530
AT3G05580
AT3G06190
AT3G06330
AT3G06430
AT3G06590
AT3G06720
AT3G06790
AT3G06930
AT3G07310
AT3G07440
AT3G07500
AT3G07550
AT3G07780
AT3G07950
AT3G08530
AT3G08690
AT3G09630
AT3G09710
AT3G10030
AT3G10140
AT3G10260
AT3G10480
AT3G11150
AT3G11200
AT3G11397
AT3G11590
AT3G12200
AT3G12620
AT3G12720
AT3G13175
AT3G13222
AT3G13227
AT3G13350
AT3G13520
AT3G13720
AT3G13860
AT3G13990
AT3G14100
AT3G14180
AT3G15000
AT3G15430
AT3G15450
AT3G15540
AT3G15660
AT3G15840
AT3G16200
AT3G16250
AT3G16980
AT3G17310
AT3G17420
AT3G17860
AT3G18210
AT3G18280
AT3G18360
AT3G18380
AT3G18960
AT3G19120
AT3G19360
AT3G19540
AT3G19570
AT3G19640
AT3G19860
AT3G19895
AT3G19960
AT3G20260
AT3G20310
AT3G20420
AT3G21150
AT3G21175
AT3G21215
AT3G21490
AT3G22220
AT3G22440
AT3G22550
AT3G22570
AT3G22960
AT3G23030
AT3G23050
AT3G23280
AT3G23340
AT3G23390
AT3G23910
AT3G24140
AT3G24250
AT3G24520
AT3G24740
AT3G24860
AT3G25710
AT3G26030
AT3G26050
AT3G26810
AT3G26910
AT3G26990
AT3G27050
AT3G27080
AT3G27420
AT3G27560
AT3G27580
AT3G28050
AT3G28080
AT3G28715
AT3G29035
AT3G29160
AT3G29270
AT3G29575
AT3G43240
AT3G44460
AT3G44720
AT3G44940
AT3G46060
AT3G46810
AT3G47600
AT3G47620
AT3G47640
AT3G48090
AT3G48150
AT3G48160
AT3G48240
AT3G48550
AT3G48880
AT3G49160
AT3G49240
AT3G49250
AT3G49260
AT3G49580
AT3G49690
AT3G49810
AT3G50060
AT3G50330
AT3G50670
AT3G50770
AT3G50910
AT3G51180
AT3G51780
AT3G52890
AT3G52910
AT3G52930
AT3G53350
AT3G53540
AT3G53610
AT3G53630
AT3G53900
AT3G54120
AT3G54170
AT3G54230
AT3G54390
AT3G54826
AT3G54850
AT3G54880
AT3G54900
AT3G55150
AT3G55240
AT3G55600
AT3G55840
AT3G56130
AT3G56290
AT3G56320
AT3G56360
AT3G56680
AT3G56710
AT3G56720
AT3G56850
AT3G56950
AT3G57540
AT3G57870
AT3G58500
AT3G58630
AT3G58730
AT3G59080
AT3G59350
AT3G59470
AT3G59840
AT3G59920
AT3G60200
AT3G60360
AT3G60390
AT3G60600
AT3G60630
AT3G60820
AT3G61060
AT3G61150
AT3G61300
AT3G61310
AT3G61590
AT3G61790
AT3G61870
AT3G61950
AT3G62260
AT3G62310
AT3G62410
AT3G63060
AT3G63200
AT4G00150
AT4G00550
AT4G00710
AT4G00720
AT4G01090
AT4G01150
AT4G01920
AT4G02080
AT4G02150
AT4G02280
AT4G02440
AT4G02590
AT4G02620
AT4G02720
AT4G02725
AT4G02770
AT4G02820
AT4G02940
AT4G03400
AT4G03410
AT4G04330
AT4G04800
AT4G04890
AT4G05400
AT4G07950
AT4G07990
AT4G08150
AT4G08460
AT4G08910
AT4G09010
AT4G09060
AT4G09460
AT4G09960
AT4G09980
AT4G10470
AT4G10500
AT4G10930
AT4G11890
AT4G12080
AT4G12450
AT4G13000
AT4G13500
AT4G13540
AT4G13640
AT4G14560
AT4G14740
AT4G14840
AT4G14900
AT4G14980
AT4G15545
AT4G15700
AT4G15802
AT4G15930
AT4G16100
AT4G16143
AT4G16520
AT4G16780
AT4G16840
AT4G17220
AT4G17615
AT4G17680
AT4G17710
AT4G17950
AT4G18020
AT4G18630
AT4G18700
AT4G19360
AT4G19700
AT4G20300
AT4G20400
AT4G21705
AT4G21720
AT4G22720
AT4G22745
AT4G23050
AT4G23600
AT4G23680
AT4G23770
AT4G23895
AT4G24100
AT4G24240
AT4G24500
AT4G24680
AT4G24690
AT4G24700
AT4G24840
AT4G24900
AT4G25200
AT4G26100
AT4G26450
AT4G26640
AT4G26810
AT4G27060
AT4G27280
AT4G27410
AT4G27460
AT4G27610
AT4G27900
AT4G27960
AT4G28230
AT4G28300
AT4G28640
AT4G28730
AT4G28880
AT4G28910
AT4G29080
AT4G29160
AT4G29820
AT4G29930
AT4G30080
AT4G30260
AT4G30750
AT4G30780
AT4G30860
AT4G30940
AT4G31550
AT4G31800
AT4G31830
AT4G31985
AT4G32190
AT4G32295
AT4G32440
AT4G32570
AT4G32880
AT4G33040
AT4G33350
AT4G33510
AT4G33520
AT4G33690
AT4G33920
AT4G34530
AT4G34920
AT4G35110
AT4G35250
AT4G35580
AT4G35780
AT4G35850
AT4G36110
AT4G36290
AT4G36540
AT4G36690
AT4G36960
AT4G36970
AT4G37560
AT4G37790
AT4G37890
AT4G38060
AT4G38230
AT4G38430
AT4G38620
AT4G38690
AT4G38770
AT4G38810
AT4G38900
AT4G38960
AT4G39050
AT4G39800
AT4G39900
AT5G01075
AT5G01410
AT5G01820
AT5G01970
AT5G02040
AT5G02870
AT5G03180
AT5G03990
AT5G04160
AT5G04280
AT5G04320
AT5G04470
AT5G04600
AT5G04760
AT5G04840
AT5G05190
AT5G05760
AT5G06370
AT5G06710
AT5G06770
AT5G06780
AT5G06950
AT5G06960
AT5G07730
AT5G08330
AT5G09250
AT5G09450
AT5G09650
AT5G09800
AT5G10110
AT5G10270
AT5G10350
AT5G10360
AT5G10450
AT5G10520
AT5G10710
AT5G11030
AT5G11090
AT5G11270
AT5G11450
AT5G11550
AT5G12230
AT5G13080
AT5G13120
AT5G13160
AT5G13180
AT5G13810
AT5G14070
AT5G14260
AT5G14440
AT5G15080
AT5G15330
AT5G15450
AT5G15650
AT5G15800
AT5G15840
AT5G16310
AT5G16320
AT5G16510
AT5G16560
AT5G16840
AT5G16880
AT5G17170
AT5G17790
AT5G18260
AT5G19010
AT5G19080
AT5G19680
AT5G19960
AT5G19990
AT5G20010
AT5G20030
AT5G20050
AT5G20130
AT5G20150
AT5G20920
AT5G21160
AT5G22290
AT5G22340
AT5G22355
AT5G22630
AT5G22890
AT5G23120
AT5G23130
AT5G24314
AT5G24530
AT5G24660
AT5G24760
AT5G25220
AT5G25390
AT5G25410
AT5G25475
AT5G25490
AT5G27030
AT5G27540
AT5G27630
AT5G28150
AT5G28690
AT5G28770
AT5G28900
AT5G32440
AT5G35330
AT5G35410
AT5G37550
AT5G37680
AT5G37780
AT5G38410
AT5G38420
AT5G38480
AT5G39250
AT5G39450
AT5G39760
AT5G40190
AT5G40260
AT5G40420
AT5G40890
AT5G41070
AT5G41370
AT5G41520
AT5G41600
AT5G41800
AT5G42190
AT5G42240
AT5G42300
AT5G42940
AT5G43010
AT5G43190
AT5G43320
AT5G43380
AT5G43670
AT5G43830
AT5G44020
AT5G44090
AT5G44160
AT5G45030
AT5G45110
AT5G45130
AT5G45420
AT5G46170
AT5G46190
AT5G46570
AT5G46690
AT5G47100
AT5G47370
AT5G47700
AT5G47810
AT5G48385
AT5G49690
AT5G50350
AT5G50840
AT5G51010
AT5G51110
AT5G51120
AT5G51180
AT5G51440
AT5G51780
AT5G51910
AT5G52010
AT5G52040
AT5G52650
AT5G52750
AT5G53030
AT5G53060
AT5G53160
AT5G54580
AT5G54810
AT5G55100
AT5G55640
AT5G55990
AT5G56220
AT5G56250
AT5G56360
AT5G56540
AT5G56950
AT5G57210
AT5G57360
AT5G57630
AT5G58300
AT5G58575
AT5G58620
AT5G58720
AT5G58750
AT5G59210
AT5G59790
AT5G60860
AT5G61010
AT5G61380
AT5G61530
AT5G61865
AT5G62070
AT5G62090
AT5G62260
AT5G62430
AT5G62770
AT5G62880
AT5G63130
AT5G63200
AT5G63350
AT5G63610
AT5G63780
AT5G63790
AT5G63850
AT5G64260
AT5G64430
AT5G64550
AT5G64610
AT5G64850
AT5G64960
AT5G65210
AT5G65400
AT5G65410
AT5G65495
AT5G65790
AT5G65925
AT5G66110
AT5G66280
AT5G66480
AT5G66720
AT5G66770
AT5G67110
AT5G67210
AT5G67250
AT5G67530
AT5G67580

## Sheet: Predicted_motifs
Protein	motif	Position	Position of the motifs predicted in the protein sequences
AT1G01010	PDKTKSDW	124
AT1G01010	RENNKGNR	69
AT1G01100	AAGVSIES	34
AT1G01100	KKDEPAEE	94
AT1G01140	EQLKREIS	62
AT1G01140	EVLSDKGY	189
AT1G01140	LSDKGYDG	191
AT1G01160	ITTEQIQK	22
AT1G01160	MENQNLGK	76
AT1G01160	NNITTEQI	20
AT1G01210	RSADEPES	84
AT1G01210	SADEPESR	85
AT1G01260	AKLKVMEA	480
AT1G01440	AAITYGMA	432
AT1G01440	ADTGSSRS	10
AT1G01440	AEKQAGPV	538
AT1G01440	AELLRKLD	86
AT1G01440	AFARGYVQ	253
AT1G01440	AGPVQAGK	542
AT1G01440	ASKEGRRP	486
AT1G01440	ATSPMRNR	31
AT1G01440	AYRDPYGF	151
AT1G01440	DEDRSSIS	382
AT1G01440	DGDSGEEL	630
AT1G01440	DLVISAEK	533
AT1G01440	DQNNEQLE	515
AT1G01440	DRSSISSE	384
AT1G01440	DSGEELKS	632
AT1G01440	DSIKDHLL	93
AT1G01440	DSLKSESV	453
AT1G01440	DSNSRPGS	41
AT1G01440	DSRISKAS	480
AT1G01440	DSRRCHPL	267
AT1G01440	DSSSSKNT	64
AT1G01440	EDLNESAT	25
AT1G01440	EDLVISAE	532
AT1G01440	EDRSSISS	383
AT1G01440	EELKSLGR	635
AT1G01440	EESEDSRI	476
AT1G01440	EGRRPRNR	489
AT1G01440	EKQAGPVQ	539
AT1G01440	ELFEYSNV	422
AT1G01440	ELHERDLE	598
AT1G01440	ELLRKLDS	87
AT1G01440	ELLYVPKK	288
AT1G01440	EMGGAFAR	249
AT1G01440	EPFPYGMY	133
AT1G01440	ESATSPMR	29
AT1G01440	ESEDSRIS	477
AT1G01440	ETDVSYNE	463
AT1G01440	EYSNVNRA	425
AT1G01440	FARGYVQQ	254
AT1G01440	FELLYVPK	287
AT1G01440	FIEEFSRP	573
AT1G01440	FSRPMPDN	577
AT1G01440	FSSSALGE	326
AT1G01440	GAGNTSVF	586
AT1G01440	GGAFARGY	251
AT1G01440	GKNRSYII	615
AT1G01440	GMRVPRSL	655
AT1G01440	GSQRFVKS	47
AT1G01440	GSSRSDED	13
AT1G01440	GTPSRYGD	209
AT1G01440	GVMGNPCL	560
AT1G01440	HERDLELL	600
AT1G01440	HHGPPPSY	120
AT1G01440	IDSEMGGA	246
AT1G01440	IPEDLVIS	530
AT1G01440	ISAEKQAG	536
AT1G01440	ISSNDQNN	511
AT1G01440	ITYGMAQL	434
AT1G01440	KASKEGRR	485
AT1G01440	KEDLNESA	24
AT1G01440	KEGRRPRN	488
AT1G01440	KKKLLGQE	294
AT1G01440	KKLVFSSS	322
AT1G01440	KLLGQERQ	296
AT1G01440	KLVFSSSA	323
AT1G01440	KQAGPVQA	540
AT1G01440	KQDSLKSE	451
AT1G01440	LDDSNSRP	39
AT1G01440	LDGDSGEE	629
AT1G01440	LELFEYSN	421
AT1G01440	LFEYSNVN	423
AT1G01440	LLELFEYS	420
AT1G01440	LLRGGGNN	99
AT1G01440	LLRKLDSI	88
AT1G01440	LNESATSP	27
AT1G01440	LPRGKNRS	612
AT1G01440	LSSRGLPR	607
AT1G01440	LVFSSSAL	324
AT1G01440	LVISAEKQ	534
AT1G01470	KLPTFKDF	143
AT1G01520	LISSYNAS	280
AT1G01630	DANTKKKI	211
AT1G01910	LVQGFSNL	75
AT1G01910	PLLPEEVT	294
AT1G02140	NDTIIRKE	46
AT1G02450	DKALDLNL	133
AT1G02680	ELKQARKA	109
AT1G02690	ASEEVREQ	174
AT1G02690	ASGTSENT	148
AT1G02690	ATSGGNHD	401
AT1G02690	DGLDKIEN	471
AT1G02690	DKIENLQS	474
AT1G02690	DLLPCPDP	424
AT1G02690	DNMVEIRK	31
AT1G02690	EDADGLDK	468
AT1G02690	EDNMVEIR	30
AT1G02690	EENLQKKR	42
AT1G02690	EFEIKKEA	387
AT1G02690	EGRRRRED	24
AT1G02690	EIRKNKRE	35
AT1G02690	FCRGKPQP	232
AT1G02690	GDSPKCRD	191
AT1G02690	GGNHDQIK	404
AT1G02690	GNTSQIQE	362
AT1G02690	GRRRREDN	25
AT1G02690	GTSENTRV	150
AT1G02690	IENLQSHD	476
AT1G02690	IGEFEIKK	385
AT1G02690	IRKNKREE	36
AT1G02690	ITAGNTSQ	359
AT1G02690	KIENLQSH	475
AT1G02690	KKSIKKEA	345
AT1G02690	KNKREENL	38
AT1G02690	KREENLQK	40
AT1G02690	LLSIERNP	103
AT1G02690	LPCPDPRV	426
AT1G02690	LQSHDNNE	479
AT1G02690	LSDGTNEK	274
AT1G03040	AERLRRER	158
AT1G03040	EKWSNDGT	239
AT1G03040	ELVPTVNK	175
AT1G03040	EMPLSSSV	223
AT1G03040	ENVGAAMQ	256
AT1G03040	ERIAERIR	164
AT1G03040	ERLRRERI	159
AT1G03040	ERQVAKLM	247
AT1G03040	HSIAERLR	155
AT1G03040	IAERIRSL	166
AT1G03040	LSMSRLGG	206
AT1G03040	MEENVGAA	254
AT1G03040	MPLSSSVE	224
AT1G03040	PHSIAERL	154
AT1G03040	PLSSSVED	225
AT1G03040	PRVRARRG	142
AT1G03040	PTVNKTDR	178
AT1G03040	QELVPTVN	174
AT1G03040	QVAKLMEE	249
AT1G03040	RPRVRARR	141
AT1G03040	RRGQATDP	147
AT1G03040	SNDGTERQ	242
AT1G03040	SSSVEDET	227
AT1G03040	STIRPRVR	138
AT1G03040	SVEDETQA	229
AT1G03130	GKNVSPIE	186
AT1G03130	LHPKDGVY	160
AT1G03130	LKLARKEQ	123
AT1G03130	LLKLARKE	122
AT1G03130	NMRSIGKN	181
AT1G03130	QYLHPKDG	158
AT1G03130	REGPNLLK	117
AT1G03130	RKAQVEEF	86
AT1G03130	RVFPNGEV	150
AT1G03130	SIGKNVSP	184
AT1G03130	TPSPIFAG	72
AT1G03130	VFPNGEVQ	151
AT1G03130	VYPEKANP	166
AT1G03140	EEILKKRK	6
AT1G03250	LFAPPPWG	73
AT1G03457	GKKLKVQL	407
AT1G03457	KATGISKC	374
AT1G03457	KLKVQLKR	409
AT1G03457	QVKYADGE	87
AT1G03900	GGYKCGEW	34
AT1G03900	LKEGETIR	164
AT1G04240	IDLSCYKG	108
AT1G04240	IMKGSEAK	176
AT1G04240	KAQIVGWP	62
AT1G04240	KRLRIMKG	172
AT1G04240	PPRKAQIV	59
AT1G04240	RIMKGSEA	175
AT1G04240	RKAQIVGW	61
AT1G04240	SEAKGLGC	180
AT1G04240	YKGYSELL	113
AT1G04330	SRLQRRAP	17
AT1G04330	VFKKWQHP	73
AT1G04430	AKEKSDQN	163
AT1G04430	ERHCPPPE	119
AT1G04430	GEKISFPG	176
AT1G04430	KSDQNWMV	166
AT1G04870	MLSDRVRM	48
AT1G05020	KSIGIGRT	298
AT1G05070	LTEELKLR	90
AT1G05070	RWEERARQ	156
AT1G05710	DLSFSSKE	31
AT1G05710	ERISALQQ	45
AT1G05710	GERISALQ	44
AT1G05710	KDKVGERI	40
AT1G05710	KRNVCSLG	14
AT1G05710	LEQYSLRN	121
AT1G05710	QVLSAPYL	103
AT1G05710	QYSLRNRG	123
AT1G05710	RKDKVGER	39
AT1G05710	SFSSKERK	33
AT1G05710	SKERKDKV	36
AT1G05710	SSKERKDK	35
AT1G05710	SVTSQSPF	163
AT1G05710	VLSAPYLQ	104
AT1G05710	VQVLSAPY	102
AT1G05710	VSPYGKTD	54
AT1G06270	LQRTLRSG	123
AT1G06270	MRMTDRGF	301
AT1G06390	FRFPQIKA	305
AT1G06390	RFPQIKAH	306
AT1G06390	RPLPPLFN	368
AT1G06450	ELSIEFLR	103
AT1G06450	ITRVGRAH	214
AT1G06450	LPETHGEF	168
AT1G06450	RAMKGNVE	58
AT1G06450	SIEFLRRH	105
AT1G06510	ARDLLLQK	86
AT1G06510	EGIQLIER	171
AT1G06510	ENLREQAA	68
AT1G06510	GGIHIVSP	145
AT1G06510	GIHIVSPK	146
AT1G06510	KARIELLD	104
AT1G06510	KKKVMQAL	93
AT1G07310	RPSGRPQG	120
AT1G07400	PGMKKEEV	66
AT1G07890	DKALLDDP	208
AT1G07890	PLVEKYAA	219
AT1G07890	SGFEGAWT	173
AT1G08060	ASYLFDKL	727
AT1G08060	EECMTEKR	1106
AT1G08060	EKDTDFPL	304
AT1G08530	LAKLSLSD	95
AT1G08530	MQVGSPIS	81
AT1G08580	KLLRKWRR	47
AT1G08580	SVSGKRQR	39
AT1G09100	AMEVDEKP	158
AT1G09100	DTLKPGDL	127
AT1G09100	LARSTDDF	368
AT1G09140	AIRKLDAT	162
AT1G09140	DATEFRNA	167
AT1G09140	FEDPRDAD	52
AT1G09140	GNLPGDIR	12
AT1G09140	KLDATEFR	165
AT1G09140	LRVEIAHG	75
AT1G09140	RKLDATEF	164
AT1G09140	VEDLFYKY	23
AT1G09140	YDDMKYAI	156
AT1G09270	EDNLVEIR	30
AT1G09270	IERSPPID	109
AT1G09270	LLICPDPR	427
AT1G09415	CLDLNLSL	105
AT1G09660	ELATHCRV	179
AT1G09660	GRGSVKDT	190
AT1G09660	HLCEPLHV	211
AT1G09660	IRLDVPVD	149
AT1G09660	KEEKLKGK	199
AT1G09660	KGKPGYEH	204
AT1G09660	KLKGKPGY	202
AT1G09660	KREQLKEL	255
AT1G09660	KYPSYNFV	157
AT1G09660	NSLKRVEL	173
AT1G09660	PRGNSLKR	170
AT1G09660	RGNSLKRV	171
AT1G09660	TVKEEKLK	197
AT1G09700	AAEQSAAE	69
AT1G09700	AATRTKKD	148
AT1G09700	AEISAGRT	156
AT1G09700	EGPSHKSL	39
AT1G09700	EYAQKMNY	108
AT1G09700	FKKKAQKG	213
AT1G09700	KEGPSHKS	38
AT1G09700	KKDAEISA	153
AT1G09700	RKAQFKKK	209
AT1G09700	SLPGFFNR	60
AT1G09770	DEILKAAV	15
AT1G09840	DNEEVYLN	148
AT1G09840	ETGEVVAI	104
AT1G09840	KVFQKRLP	330
AT1G09840	LPNGRPLP	377
AT1G10230	EEEEEIRK	168
AT1G10230	EEVREIFN	153
AT1G10230	EIRKENAW	172
AT1G10240	FMNGKAPQ	331
AT1G10240	GQIFLTHD	51
AT1G10430	RIQEVPHE	182
AT1G10530	LLRPTENL	78
AT1G10940	AQAAYFKK	280
AT1G10940	AYPFEDQE	205
AT1G10940	DKYELVKD	2
AT1G10940	EEDDEDEY	348
AT1G10940	ERGPKIDE	36
AT1G10940	ETAQAAYF	278
AT1G10940	IDENVARE	41
AT1G10940	IMKIVADA	300
AT1G10940	KENPTFSL	287
AT1G10940	KIVADAKT	302
AT1G10940	KNSKELVA	24
AT1G10940	KSSLLHSR	156
AT1G10940	KVKNSKEL	22
AT1G10940	LKNLPREL	269
AT1G10940	LLHSRPKS	159
AT1G10940	LQTVEEIM	294
AT1G10940	NPTFSLQT	289
AT1G10940	PKIDENVA	39
AT1G10960	GSIDQSDQ	106
AT1G11430	DPAPSRDQ	99
AT1G11430	INGEIIPC	180
AT1G11430	KQRNNTKY	195
AT1G11430	TSEKFKGL	148
AT1G11440	DPWKTTSD	326
AT1G11440	PLPPSVET	152
AT1G12310	AKHLKTEP	73
AT1G12310	DGDGKIAP	24
AT1G12310	DGLSDDQV	4
AT1G12310	DKEGTGFV	93
AT1G12310	DLMAKHLK	70
AT1G12310	EKLEPNEF	114
AT1G12310	ENLSSPFD	57
AT1G12310	EPFDRQLR	79
AT1G12310	EPNEFDEW	117
AT1G12310	GDGKIAPS	25
AT1G12310	GLSDDQVS	5
AT1G12310	GTGFVAVA	96
AT1G12310	IKEVDVGS	125
AT1G12310	LSDDQVSS	6
AT1G12310	PFDRQLRD	80
AT1G12310	SSMKEAFM	12
AT1G12310	SSPFDFNR	60
AT1G12310	TDGDGKIA	23
AT1G12310	TSIGEKLE	110
AT1G12620	GEPEKALE	471
AT1G12810	GGYQGYFA	63
AT1G12810	GYQGYFAG	64
AT1G12810	PPESYPPP	7
AT1G13520	SLPEGPNS	20
AT1G13560	ARRTNSSS	102
AT1G13560	LHRYKYSG	12
AT1G13560	RTNSSSPL	104
AT1G13730	ASAEAVKL	326
AT1G13730	DGIQVRSY	306
AT1G13730	EQVDEVAE	158
AT1G13730	FGAITKDG	300
AT1G13730	GGRGYGRN	391
AT1G13730	GNGSNGGR	386
AT1G13730	GVDAPKKS	210
AT1G13730	KLVLQAHK	332
AT1G13730	LAQNGATF	225
AT1G13730	LLMDATPE	284
AT1G13730	NDNGYRND	373
AT1G13730	NGATFNAK	228
AT1G13730	NGGYRNDN	368
AT1G13730	PEANKKEV	139
AT1G14330	NGKRALEN	40
AT1G14340	AKAASDLG	231
AT1G14340	AKAFDESH	142
AT1G14340	AQEVVKIM	120
AT1G14340	DQRVCITR	71
AT1G14340	EQRIGLTD	163
AT1G14340	EVVKIMLA	122
AT1G14340	FATGRTAA	197
AT1G14340	FKDSYSQE	52
AT1G14340	GALERAAK	225
AT1G14340	GEQACTAY	42
AT1G14340	GKDALSKA	135
AT1G14340	GRTAAAAA	200
AT1G14340	HVSDTAKS	187
AT1G14340	IGLTDKIF	166
AT1G14340	ILDQRVCI	69
AT1G14340	KAFDESHG	143
AT1G14340	KAQEVVKI	119
AT1G14340	KDALSKAK	136
AT1G14340	KDSYSQET	53
AT1G14340	LGKDALSK	134
AT1G14340	LSKAKAFD	139
AT1G14340	QEVVKIML	121
AT1G14340	QRVCITRW	72
AT1G14340	RAAKAASD	229
AT1G14340	SHGVSAAA	148
AT1G14340	TAVLLTGA	60
AT1G14340	TGATILDQ	65
AT1G14340	TGRTAAAA	199
AT1G14340	VLLTGATI	62
AT1G14510	EEVPPELP	65
AT1G14510	NDLPTIFE	128
AT1G14510	VKITPAKA	226
AT1G14740	ADEARIEA	649
AT1G14740	AHEEEEEA	126
AT1G14740	DCSVGKDD	216
AT1G14740	DYRNMKLR	706
AT1G14740	EEEEEAEE	128
AT1G14740	EERRRNKL	687
AT1G14740	EEYTEKLA	672
AT1G14740	EKMEEEYT	668
AT1G14740	ELKKLENS	696
AT1G14740	ETLNLSLA	145
AT1G14740	EYTEKLAR	673
AT1G14740	FDSASNTC	445
AT1G14740	GDGGVALA	244
AT1G14740	GEGTNGSV	229
AT1G14740	GSVHSRFR	234
AT1G14740	HQKGVDFL	40
AT1G14830	ADINKRVD	247
AT1G14830	DETDRITG	110
AT1G14830	DIENMVRS	162
AT1G14830	DRITGKSK	113
AT1G14830	EDETDRIT	109
AT1G14830	EIEDETDR	107
AT1G14830	ESIVQDIE	157
AT1G14830	GGQSSGKS	42
AT1G14830	GGRPGGDR	353
AT1G14830	IEDETDRI	108
AT1G14830	IVQDIENM	159
AT1G14830	KLAREVDP	195
AT1G14830	KQISNIPI	120
AT1G14900	RPPKPKDP	135
AT1G14920	EGYRVEES	502
AT1G14920	ILEAFQGK	261
AT1G15385	LQRLESIE	59
AT1G15570	AIRMKYRQ	424
AT1G15570	ASALRASE	16
AT1G15570	DDKDPLLC	178
AT1G15570	DVTQSMRG	216
AT1G15570	EEYTLASD	234
AT1G15570	ELKRRPLP	200
AT1G15570	HPWNPTLE	386
AT1G15570	HYTTYKAS	394
AT1G15570	IDSDDKDP	175
AT1G15570	KRKKRAVL	51
AT1G15570	LQLNTKGC	413
AT1G15570	MERIQKDV	210
AT1G15570	NLRVSELK	195
AT1G15570	PLSAIRMK	421
AT1G15570	QSNHPWNP	383
AT1G15750	AIDGDGGL	634
AT1G15750	ALDKHDRP	84
AT1G15750	ANPLFRDK	153
AT1G15750	ASGILMTN	820
AT1G15750	AVKRTYQG	587
AT1G15750	AWLYDNMG	534
AT1G15750	CGTSKDGE	568
AT1G15750	DAPGRWCT	547
AT1G15750	DEVEKYLS	51
AT1G15750	DGDGGLQA	636
AT1G15750	DGGLQASP	638
AT1G15750	DGWEKQRS	949
AT1G15750	DHSCGPPN	201
AT1G15750	DILVKDLK	95
AT1G15750	DNMGSRVD	538
AT1G15750	DRPKAVDI	89
AT1G15750	DSEHVSKR	299
AT1G15750	EALDKHDR	83
AT1G15750	EANPLFRD	152
AT1G15750	EGAVKRTY	585
AT1G15750	EGHEAPVY	503
AT1G15750	EHVSKRTR	301
AT1G15750	EKFKETVH	19
AT1G15750	ELKKLIEA	146
AT1G15750	ENEQLSKY	126
AT1G15750	ENFRENEQ	122
AT1G15750	EQLSKYGD	128
AT1G15750	ESEGAVKR	583
AT1G15750	EVKSKLKG	910
AT1G15750	FKETVHKL	21
AT1G15750	FLDEEKFK	15
AT1G15750	FMPPPPAA	872
AT1G15750	FNEELFKE	107
AT1G15750	FPTLRNSR	163
AT1G15750	FRENEQLS	124
AT1G15750	FVDHSCGP	199
AT1G15750	GAVKRTYQ	586
AT1G15750	GFTKVDDN	59
AT1G15750	GHEAPVYS	504
AT1G15750	GSRVDYDA	541
AT1G15750	GTSKDGES	569
AT1G15750	HTFEGHEA	500
AT1G15750	KLIEANPL	149
AT1G15750	LRTLINQS	171
AT1G15750	MSSLSREL	1
AT1G15750	RDKLQFPT	158
AT1G15750	RENEQLSK	125
AT1G15750	RVDEVKSK	907
AT1G15750	TVHKLEQE	24
AT1G15750	VKRHTFEG	497
AT1G15750	VWDAATGV	490
AT1G15880	AAIKRKKS	192
AT1G15880	DALRKQAR	8
AT1G15880	GGSEMVSH	72
AT1G15880	KRKKSMDT	195
AT1G15880	LRAKQEHA	102
AT1G15880	SSGGSEMV	70
AT1G15880	TFGGINSK	169
AT1G15880	TILAAIKR	189
AT1G15880	TQEFYRHR	92
AT1G15880	VSHTLTRH	77
AT1G16010	ELKERLLP	3
AT1G16010	LDKSLSIA	304
AT1G16010	LGLKKRGQ	41
AT1G16010	NSLDNYVL	123
AT1G16060	EARIGRVF	174
AT1G16060	EDIQTYFG	304
AT1G16060	FSRGVSKY	154
AT1G16060	GSLRRKSS	145
AT1G16060	IGRVFGNK	177
AT1G16060	IGSLRRKS	144
AT1G16060	KRKRRSQP	41
AT1G16060	LRRKSSGF	147
AT1G16060	SQSKEEYI	137
AT1G16060	SSGFSRGV	151
AT1G16250	GAGRFDIV	333
AT1G16250	LIKTRDTD	276
AT1G16500	AMKKPKID	247
AT1G16500	DLDVQVPN	60
AT1G16500	LDLDVQVP	59
AT1G16500	LKSGKVYL	75
AT1G16500	LSSVCTLD	171
AT1G16500	NSTSSSSS	87
AT1G16500	PSSISRPL	148
AT1G16500	QCNSTSSS	85
AT1G16500	QSLELDLD	55
AT1G16500	SLELKLVP	141
AT1G16500	SYLSSVCT	169
AT1G16610	AEKAQLYM	152
AT1G16790	EASIKVIE	43
AT1G16790	LISHYQKR	30
AT1G16790	RVVSSSRN	58
AT1G16900	KSGFQTWE	85
AT1G17080	PPPQNSAP	33
AT1G17080	VSNYPPPQ	29
AT1G17380	DLNEPTDN	155
AT1G17380	DSSLALPG	47
AT1G17380	IMKIEEGQ	258
AT1G17380	LHRFFAKR	188
AT1G17380	SRYLKEKG	26
AT1G17380	SSLALPGK	48
AT1G17720	KVQEKKIK	142
AT1G17970	CQDEYERE	323
AT1G17970	SNESTRKK	61
AT1G17970	SVPSVIRY	92
AT1G18040	DLEAVIRD	94
AT1G18150	EYHPQMLE	437
AT1G18400	GQATDSHS	150
AT1G18400	LRRGKRLK	122
AT1G18400	TDAVDSMQ	225
AT1G18400	VRRGKINE	162
AT1G19000	RKCVSLNN	35
AT1G19000	SSLFDITT	161
AT1G19000	VKSRTPTQ	132
AT1G19010	EELEAQLG	80
AT1G19180	FSAEKAKE	141
AT1G19180	LEKRKDRV	213
AT1G19180	SAEKAKEV	142
AT1G19680	AACLETMT	305
AT1G19680	AFCELVAQ	227
AT1G19680	CSNDTATG	206
AT1G19680	DSTSKKSF	414
AT1G19680	EGGWSINA	220
AT1G19680	ETEKYDPT	314
AT1G19680	GSHFASSE	213
AT1G19680	KALKAEAE	336
AT1G19680	KLSRKALK	332
AT1G19680	LKAEAELK	338
AT1G19680	LVAQSQRE	231
AT1G19680	PSVDQQTC	266
AT1G19680	RARGSPGQ	165
AT1G19680	RGSPGQQL	167
AT1G19680	RRARGSPG	164
AT1G19700	AWRPQRGL	351
AT1G19700	DEVDKRYN	247
AT1G19700	DQRLRQQR	332
AT1G19700	EMYKEEFG	416
AT1G19700	EVDKRYNQ	248
AT1G19700	IEEMYKEE	414
AT1G19700	KEEFGDES	419
AT1G19700	LDQRLRQQ	331
AT1G19700	LHPYPKES	375
AT1G19700	LSKNQVAN	393
AT1G19700	MYKEEFGD	417
AT1G19830	EEEFGFDH	84
AT1G20140	AAEAGGDK	68
AT1G20140	AEVRNENK	152
AT1G20140	DGESFEIE	14
AT1G20140	DQMRGKTP	126
AT1G20140	DYTPEEEA	145
AT1G20140	EAEVRNEN	151
AT1G20140	EEEAEVRN	149
AT1G20140	EIEEAVAV	19
AT1G20140	ENDELKNW	82
AT1G20140	ESFEIEEA	16
AT1G20140	EVRNENKW	153
AT1G20140	FVKVDQPT	93
AT1G20140	GSAENDEL	79
AT1G20140	HVEAAAEA	64
AT1G20140	KDFYGSAE	75
AT1G20140	KKHVEAAA	62
AT1G20140	KTPEQMRA	131
AT1G20140	KVDQPTLF	95
AT1G20140	LKSSDGES	10
AT1G20140	NDYTPEEE	144
AT1G20140	QMRAHFNI	135
AT1G20140	SSDGESFE	12
AT1G20140	TPEEEAEV	147
AT1G20140	VDQPTLFD	96
AT1G20140	YGSAENDE	78
AT1G20640	AEKKRTKA	548
AT1G20640	EDNEWVLL	792
AT1G20880	ANCNLASL	94
AT1G20880	DQYGDILE	45
AT1G20880	GRRANCNL	91
AT1G20880	IIDGRRAN	88
AT1G20880	LAWETQSE	31
AT1G20880	NLASLGRS	97
AT1G20880	RANCNLAS	93
AT1G21000	GGMRRGDL	143
AT1G21000	LTFSLKGK	152
AT1G21000	PIYNHRNS	227
AT1G21000	SLLDSFRF	128
AT1G21000	TCEICCRS	121
AT1G22310	ANESLLGN	415
AT1G22310	ELRRITVG	300
AT1G22310	FLEQLNGE	317
AT1G22630	AKGAIECP	56
AT1G22630	ERWKCFDC	79
AT1G22630	FERWKCFD	78
AT1G22630	GTGKNKKN	67
AT1G22630	KNKKNGNM	70
AT1G22630	LTPEQRGE	102
AT1G22630	PGCKGTGK	63
AT1G22630	TGKNKKNG	68
AT1G22640	AGRLPGRT	93
AT1G22640	EEDELIIK	73
AT1G22640	HIKRKLLS	111
AT1G22640	IKRKLLSR	112
AT1G22640	KRGNFTEE	66
AT1G22640	NNCESSGT	168
AT1G22750	IKDGVGLR	120
AT1G22750	RDSIKDGV	117
AT1G22760	ALAQRKED	405
AT1G22760	AQKKSERE	304
AT1G22760	ASIDNKAL	145
AT1G22760	DEKLKEMF	345
AT1G22760	DKLNGMLM	194
AT1G22760	DLDPKVTE	55
AT1G22760	DPSTRLSG	127
AT1G22760	DQNRRSLG	83
AT1G22760	DVTGRSKG	170
AT1G22760	ELRRKFEQ	313
AT1G22760	EYGNVTSS	354
AT1G22760	IDKLNGML	193
AT1G22760	IDNKALFE	147
AT1G22760	IGRKPLYI	397
AT1G22760	KLNGMLMN	195
AT1G22760	LDDSVDDE	339
AT1G22790	AGLETPSP	82
AT1G22790	ASASGYSK	13
AT1G22790	VREFEPSE	188
AT1G22920	ARSGGTIE	73
AT1G22920	DITYFKSS	229
AT1G22920	DLLWNKYW	243
AT1G22920	DPNYFKRV	52
AT1G22920	DPTRTVSA	175
AT1G22920	EDFGVHCK	216
AT1G22920	EGTETRVN	105
AT1G22920	ETRVNAQS	108
AT1G22920	EYQTIPLN	206
AT1G22920	FALPVEGT	100
AT1G22920	FGVHCKQY	218
AT1G22920	GTETRVNA	106
AT1G22920	GVHCKQYY	219
AT1G22920	HARSGGTI	72
AT1G22920	IEDFGVHC	215
AT1G22920	IPLNKIED	210
AT1G22920	ITYFKSSL	230
AT1G22920	KPWASDPN	47
AT1G22920	KYWVNTLS	248
AT1G22920	LDLLWNKY	242
AT1G22920	LLWNKYWV	244
AT1G22920	LNKIEDFG	212
AT1G22920	LNQQYQEP	161
AT1G22920	LPVEGTET	102
AT1G22920	LWNKYWVN	245
AT1G22920	NKIEDFGV	213
AT1G22920	NKYWVNTL	247
AT1G22920	PLNKIEDF	211
AT1G22920	PTRTVSAG	176
AT1G22920	PWASDPNY	48
AT1G22920	QISDLAEK	269
AT1G22920	RSGGTIEI	74
AT1G22920	RTYPEGHK	191
AT1G22920	RVNAQSDA	110
AT1G22920	SAGKVEIG	181
AT1G22920	SEYQTIPL	205
AT1G22920	VHARSGGT	71
AT1G23390	YDPKSEAW	84
AT1G23420	ASLSHLDE	73
AT1G23420	DLPGQICH	16
AT1G23420	EEIRRLKA	148
AT1G23420	KAQNPSMA	154
AT1G23420	KNWAHFPP	171
AT1G23420	KRQRAPSA	134
AT1G23420	LFDLPGQI	14
AT1G23420	LLASLSHL	71
AT1G23420	LNHLFDLP	11
AT1G23420	NKPPEKRQ	129
AT1G23420	PNMTTTLN	5
AT1G23420	QVVNKPPE	126
AT1G23420	RQRAPSAY	135
AT1G23420	RRLKAQNP	151
AT1G23420	SMAHKEAF	159
AT1G23420	YNCFIKEE	142
AT1G23730	EDAIKRLG	7
AT1G23730	ESYEDAIK	4
AT1G23880	ETVLDGSK	135
AT1G23880	ISEAGVTT	231
AT1G23880	LWSLSFKT	107
AT1G24764	AIEMLAKK	556
AT1G24764	AILAPLEA	181
AT1G24764	ANRVATVV	322
AT1G24764	APLEAELK	184
AT1G24764	DLQNKNQE	237
AT1G24764	DRLTKSKE	208
AT1G24764	EAQLKEKF	374
AT1G24764	EMLAKKVE	558
AT1G24764	EMQQLRDK	356
AT1G24764	ESKNLEIK	137
AT1G24764	KNLEIKKI	139
AT1G24764	LAPLEAEL	183
AT1G24996	DDGDIVMD	110
AT1G24996	EDVAAVLQ	23
AT1G24996	PEGNEDVA	19
AT1G24996	QHMDLPEG	14
AT1G24996	RWLNAAEW	35
AT1G24996	VAAVLQTS	25
AT1G25275	IRCGPGKH	60
AT1G25275	LNMVAEAQ	22
AT1G25275	VAEAQLGP	25
AT1G25275	VPTDAARA	73
AT1G25275	YVPTDAAR	72
AT1G25420	DLLGGAKQ	198
AT1G25420	EDLLGGAK	197
AT1G25420	EGKPLNLM	316
AT1G25420	LESEKECP	92
AT1G25420	LNWDSSAT	181
AT1G25420	NRTIIEKL	151
AT1G25420	SELRPDSG	142
AT1G25490	AEDRHWRV	406
AT1G25490	ARALGEER	37
AT1G25490	DDDDEVLL	58
AT1G25490	DDMPMVRR	174
AT1G25490	DELKNDDI	16
AT1G25490	EERTRKEL	42
AT1G25490	EETCVREK	98
AT1G25490	ERTRKELI	43
AT1G25490	ETCVREKA	99
AT1G25490	GEWFAARV	136
AT1G25490	IARALGEE	36
AT1G25490	IDELKNDD	15
AT1G25490	IVELAEDR	402
AT1G25490	KDDQDSVR	212
AT1G25490	LIDELKND	14
AT1G25490	LLKDEFPD	366
AT1G25490	SSQHVRSA	331
AT1G25490	TKDDQDSV	211
AT1G26110	FRGTDIKD	78
AT1G26460	FGLTPNID	499
AT1G26460	FLSQDPLL	36
AT1G26460	KKTFEATN	519
AT1G26740	CRSCGRVK	111
AT1G26850	ANAPYKAL	153
AT1G26850	GDVFRFPG	174
AT1G26850	IWQKRVND	355
AT1G27030	GGGLDFPK	85
AT1G27030	RKNPTAKT	33
AT1G27040	EVVGGSKA	139
AT1G27040	IPRGSPLT	246
AT1G27040	KGRKQRST	181
AT1G27040	KNKIPRGS	243
AT1G27210	DSSVKSPV	82
AT1G27360	EVSVASAE	115
AT1G27700	AAEFSAWN	155
AT1G27700	ESADRMES	22
AT1G27700	GHRRTASA	148
AT1G27700	LHRDLHAA	50
AT1G27700	RDLHAALG	52
AT1G27700	RWVRLDED	119
AT1G27700	SAAEFSAW	154
AT1G27700	TRDRHREF	84
AT1G27700	TTSLDRWE	2
AT1G28360	EIRDPWKK	26
AT1G28360	IRDPWKKT	27
AT1G28480	ELVPILKE	124
AT1G28480	GELVPILK	123
AT1G28480	GLGVNPAV	64
AT1G28480	GVNPAVLE	66
AT1G28480	VMATHISG	116
AT1G28480	VRRLLLGL	58
AT1G28480	VVRRLLLG	57
AT1G29195	AELQRGKI	79
AT1G29195	DRYLTEIL	154
AT1G29195	KDRRKGRV	169
AT1G29195	LTEILSEK	157
AT1G29240	DTLSPKDS	139
AT1G29910	DLLYPGGS	188
AT1G29910	ELKVKELK	210
AT1G29910	LKVKELKN	211
AT1G29910	LSADPETF	85
AT1G29910	SGESPSYL	63
AT1G29910	SGSPWYGS	46
AT1G29920	DLLYPGGS	188
AT1G29920	ELKVKELK	210
AT1G29920	LKVKELKN	211
AT1G29920	LSADPETF	85
AT1G29920	SGESPSYL	63
AT1G29920	SGSPWYGS	46
AT1G30120	GDLRVLDT	131
AT1G30135	KRKIRIQA	116
AT1G30135	SFLQKRKI	112
AT1G30475	PKLDDGGN	137
AT1G30730	KSVDVNLT	131
AT1G30860	CRLLERRT	514
AT1G30860	DDICRLLE	511
AT1G30860	DDWLSEIA	479
AT1G30860	DICRLLER	512
AT1G30860	VLHLREKF	287
AT1G31240	AKPLPRRE	138
AT1G31240	EIPFAKPL	134
AT1G31240	ERDGSFGG	145
AT1G31240	GSFGGDLD	148
AT1G31350	PLPPPPPD	111
AT1G31350	RDLRFSRE	238
AT1G31540	ANDVLGKL	165
AT1G31540	DSEELVGI	179
AT1G31880	AEWIEEDE	289
AT1G31880	AGSTPAWD	90
AT1G31880	AQRWWGEN	178
AT1G31880	ARTTTSSR	268
AT1G31880	CTGSSSSP	56
AT1G31880	DAARTTTS	266
AT1G31880	DDDGPKEW	134
AT1G31880	DDQSQRDS	210
AT1G31880	DKWQAQRW	174
AT1G31880	DSARESKD	223
AT1G31880	DVVLDDDG	130
AT1G31880	EGVPYPFM	79
AT1G31880	ELYNVQRF	191
AT1G31880	ENYDKIVE	184
AT1G31880	FASLPTGG	153
AT1G31880	FGEVHAKT	323
AT1G31880	FNRQALQT	198
AT1G31880	FSREMFDK	168
AT1G31880	GGSSNYGP	249
AT1G31880	GNDLKRIR	160
AT1G31880	GPKEWMAQ	137
AT1G31880	GPPMDAAR	262
AT1G31880	GSSNYGPG	250
AT1G31880	GSSSSPLK	58
AT1G31880	GTTPNTKE	23
AT1G31880	HAKTWWEQ	327
AT1G31880	IACTKADG	5
AT1G31880	IQIKDMAL	37
AT1G31880	ISAQSCDV	124
AT1G31880	IVELYNVQ	189
AT1G31880	KMDSARES	221
AT1G31880	KPCTGSSS	54
AT1G31880	KSLTIQIK	33
AT1G31880	KTWWEQNR	329
AT1G31880	LPTGGNDL	156
AT1G31880	LQTPARSD	203
AT1G31880	LSDGTREL	306
AT1G31880	MDSARESK	222
AT1G31880	MFDKWQAQ	172
AT1G31880	NRERIQTQ	335
AT1G31880	PCTGSSSS	55
AT1G31880	PFMGGSAG	84
AT1G31880	PNTKEAVK	26
AT1G31880	PPMDAART	263
AT1G31880	QAQRWWGE	177
AT1G31880	QLSDGTRE	305
AT1G31880	QRWWGENY	179
AT1G31880	REMFDKWQ	170
AT1G31880	RERFGEVH	320
AT1G31880	RQALQTPA	200
AT1G31880	RQLSDGTR	304
AT1G31880	RRVRFSRE	314
AT1G31880	RTTTSSRD	269
AT1G31880	SAQSCDVV	125
AT1G31880	SARESKDW	224
AT1G31880	SDGTRELR	307
AT1G31880	SEGVPYPF	78
AT1G31880	SKMDSARE	220
AT1G31880	SMSNASEM	280
AT1G31880	SNYGPGSY	252
AT1G31880	SQRDSTYS	213
AT1G31880	SREMFDKW	169
AT1G31880	SSNYGPGS	251
AT1G31880	STPAWDFT	92
AT1G31880	TGGNDLKR	158
AT1G31880	TGSSSSPL	57
AT1G31880	TRELRRVR	310
AT1G31880	TTTSSRDD	270
AT1G31880	WWEQNRER	331
AT1G32230	DVDENGVR	380
AT1G32580	APTEMAPL	80
AT1G32580	DRAPTEMA	78
AT1G32580	EIVQRPPE	189
AT1G32580	GSYSPLKS	65
AT1G32580	IIGSEEEA	124
AT1G32580	IVMDKPGG	98
AT1G32580	LEGLPGVL	158
AT1G32580	RTRMDRSG	57
AT1G32580	SDRAPTEM	77
AT1G32580	SPLKSGSN	68
AT1G32580	TEMAPLFP	82
AT1G32580	TSNKLEGL	154
AT1G32580	VRRRENMR	222
AT1G32700	AKRRKGIP	194
AT1G32700	ERPQPRPG	104
AT1G32700	HADSHKSE	30
AT1G32700	NRRIAKRR	190
AT1G32700	PQPRPGKG	106
AT1G32700	RIAKRRKG	192
AT1G32700	RSLVDSFR	123
AT1G33470	AAFGVQRS	82
AT1G33470	AAQKACVD	60
AT1G33470	AQKACVDP	61
AT1G33470	DPAPVIDG	67
AT1G33470	GRRANCNL	74
AT1G33470	NCNLAAFG	78
AT1G33470	RANCNLAA	76
AT1G33800	RTKSPSSL	2
AT1G33800	SSSSSKPI	34
AT1G33800	TNLSQEEE	44
AT1G34320	ALDRFEQD	283
AT1G34320	EVSSLLGR	108
AT1G34320	KKKSLWSR	330
AT1G35580	AWEALRRS	88
AT1G35580	KMLLEDPS	518
AT1G35580	KQARKYQT	501
AT1G45000	GDQIRELR	145
AT1G45000	KHGEIDYE	328
AT1G45000	LRPLDNER	67
AT1G46480	KQKRNNLI	149
AT1G46480	RWNPTQEQ	90
AT1G47510	SDYDTSHK	275
AT1G47740	EENEKRSL	222
AT1G47740	RSSFSCLS	230
AT1G47740	SSFSCLSS	231
AT1G48260	ELRKSHGD	399
AT1G48260	ERQIRFTS	331
AT1G48260	LDPNPVTR	247
AT1G48280	ARNLDRES	497
AT1G48280	ARSVNRPA	77
AT1G48280	ASSLGKRD	243
AT1G48280	DWLDKELA	367
AT1G48280	EYRELKKL	402
AT1G48280	KLSQDLVS	162
AT1G48280	KRMEELEE	116
AT1G48280	KWPEKKAD	387
AT1G48280	LATLADER	373
AT1G48450	SFDGETLQ	336
AT1G49030	KLRSKYGL	154
AT1G49030	LRSKYGLP	155
AT1G49030	VIDEGATS	119
AT1G49590	AEEKAALK	211
AT1G49590	ALKAREAA	216
AT1G49590	NKWCEFCK	10
AT1G49590	VSAEEKAA	209
AT1G49760	AFSTPEEA	373
AT1G49850	ERLPGAVL	110
AT1G49850	GDMLISLP	213
AT1G49850	GSERLPGA	108
AT1G49850	KGDMLISL	212
AT1G49850	LNPWLRAC	230
AT1G49850	LRACGDCP	234
AT1G49850	RACGDCPC	235
AT1G49850	SERLPGAV	109
AT1G50420	ARENDMSN	300
AT1G50420	DSASSLPL	316
AT1G50420	EAEKLDIP	217
AT1G50420	EEAEKLDI	216
AT1G50420	EGFERRER	406
AT1G50420	LQARRLLQ	440
AT1G50420	SLPLPSSG	320
AT1G50420	VEQLRVKT	239
AT1G51600	ALRMQRNK	176
AT1G51600	ANKGAFRD	255
AT1G51600	ASLVRFRE	149
AT1G51600	DSVLPEKV	96
AT1G51600	EVALRMQR	174
AT1G51600	GIGEKSTP	227
AT1G51600	KEVALRMQ	173
AT1G51600	KSTPMMRR	231
AT1G51600	QFTSAKSN	185
AT1G51600	REKRKGRN	155
AT1G51600	RLASLVRF	147
AT1G51600	RNKGQFTS	181
AT1G51600	SIPQRLAS	143
AT1G51600	VALRMQRN	175
AT1G51600	VLPEKVQA	98
AT1G51600	VRFREKRK	152
AT1G51600	VRKEVALR	171
AT1G51660	AVPLPLPP	36
AT1G51660	PERINTDL	240
AT1G51660	PLPLPPTS	38
AT1G51660	RQICREIE	120
AT1G51950	DGNGEYTL	209
AT1G51950	KLFRGLLA	182
AT1G51950	KNLASGSS	108
AT1G51950	LLDGNGEY	207
AT1G51950	LSAHNSYE	167
AT1G51950	TEEKKLEL	37
AT1G51950	TGLLDGNG	205
AT1G52280	AKEGFNVD	159
AT1G52280	EEFLIQAS	104
AT1G52280	RKFSNQYK	31
AT1G52280	SNQYKATI	34
AT1G52280	TSAKEGFN	157
AT1G52540	SHLHGQHS	123
AT1G52770	AHPNVTKQ	253
AT1G52770	DSNKLSME	270
AT1G52770	FRWKKLGF	393
AT1G52770	FSVTAFVM	93
AT1G52770	GNKGFFRW	388
AT1G52770	KQERKRLC	259
AT1G52770	KSGASLIK	195
AT1G52770	KSKGVRPD	48
AT1G52770	LPDLSDIV	69
AT1G53510	DLLGTPKS	245
AT1G53510	DVFEHISD	58
AT1G53510	FFSKYTPA	204
AT1G53510	GEKVAIKK	48
AT1G53510	GKPLFPGK	227
AT1G53510	GVRNDKAR	257
AT1G53510	LAFDPKDR	297
AT1G53800	AEAIAAKW	261
AT1G53800	APKSPEQR	250
AT1G53800	IAAKWADP	264
AT1G53800	IAMQDPKI	146
AT1G53800	KHSPETLQ	131
AT1G53800	KIRERTKI	139
AT1G53800	LQKIRERT	137
AT1G53910	KVNFPEEN	177
AT1G54120	VVRLGGKN	29
AT1G54170	EETKYSSV	266
AT1G54290	KILKDLKK	58
AT1G54320	FTQQELPA	33
AT1G54320	SKFTQQEL	31
AT1G55000	SDHGIYSR	106
AT1G55270	FDPISQLW	148
AT1G55270	RLASGNFF	111
AT1G55590	LNIRGILV	153
AT1G56090	ELDQKHSG	72
AT1G56090	LMELNPDS	104
AT1G56090	PPQYRFRV	256
AT1G56330	ESKRELDA	105
AT1G56330	LKDERLVQ	40
AT1G56330	SKRELDAL	106
AT1G56590	DGEFKLMS	256
AT1G56590	GSCVPWRP	164
AT1G56590	RPTDPKYS	170
AT1G57790	PSLRTWNV	210
AT1G58070	KLEAEITE	135
AT1G58470	DGVTNRPR	154
AT1G58470	ELSDKRVE	184
AT1G58470	FLERKVQQ	95
AT1G58470	GLSSNTTE	126
AT1G59610	AIASAALD	462
AT1G59610	DRHFDLNN	381
AT1G59610	EDKFLLHL	346
AT1G59610	FLLHLAGG	349
AT1G59610	KLGYTKKQ	609
AT1G59610	LQGKSQIV	309
AT1G59610	NRIKKLPL	373
AT1G59610	QGKSQIVQ	310
AT1G59610	QHNDAILL	162
AT1G59610	SSKDKKSN	645
AT1G59610	TAWRAESE	260
AT1G59610	TVLELAKD	416
AT1G59610	TVTLEECS	624
AT1G59610	VLEADGYQ	393
AT1G59610	VLNEKTGK	602
AT1G59640	NYIQSLQR	187
AT1G59640	RREKISER	154
AT1G60010	LLRPTENL	76
AT1G60010	RMYPGHYV	35
AT1G60490	GRDPKPFP	695
AT1G60490	IPDIASDP	756
AT1G60670	EMPGIISR	207
AT1G60940	AGGELFER	81
AT1G60940	ARLMRVKN	18
AT1G60940	DKYELVKD	2
AT1G60940	ERGPKIDE	36
AT1G60940	IDENVARE	41
AT1G60940	KENPTFSL	279
AT1G60940	PKIDENVA	39
AT1G61590	AKMGPEGS	251
AT1G61590	AVKLLDIE	132
AT1G61590	DIEGLQGH	137
AT1G61590	DSDFTAKL	238
AT1G61590	ENHLFRRI	188
AT1G61590	FSKNHLGP	45
AT1G61590	GPEGSKSH	254
AT1G61590	HYKDMAVS	381
AT1G61590	KDMAVSSG	383
AT1G61590	KMGPEGSK	252
AT1G61590	LAGQYSVK	339
AT1G61590	LAKMGPEG	250
AT1G61590	MAVSSGHW	385
AT1G61590	PKDRPKML	363
AT1G61590	PLPSFRRL	52
AT1G61590	PNPKDRPK	361
AT1G61590	PRGSLENH	183
AT1G61590	PRLAGQYS	337
AT1G61590	RCRPSRSE	37
AT1G61590	RPSRSEFS	39
AT1G62520	IKNPNPNP	23
AT1G62990	AGKLPGDT	220
AT1G62990	AKLVEETG	250
AT1G62990	AQLSQSHH	64
AT1G62990	ATMSEDED	144
AT1G62990	EETGLQLK	254
AT1G62990	FGPLLPTE	175
AT1G62990	GATMSEDE	143
AT1G62990	GEGSGATM	139
AT1G62990	KAKLVEET	249
AT1G62990	KWPYPTED	240
AT1G62990	LMERVRQE	187
AT1G62990	LVEETGLQ	252
AT1G62990	MRKRRAGK	215
AT1G62990	RVRQELKL	190
AT1G62990	SDNSGVDF	159
AT1G62990	SSDNSGVD	158
AT1G62990	TGFGPLLP	173
AT1G62990	TGLQLKQI	256
AT1G62990	VDFSGGHD	164
AT1G62990	YPTEDDKA	243
AT1G63470	FVYGASAK	291
AT1G63470	GTGRKQRL	155
AT1G63470	KKKRGRPR	105
AT1G63470	PGTGRKQR	154
AT1G63470	RKQRLANL	158
AT1G63480	GSRSRTGG	234
AT1G63480	GTGRKQRL	138
AT1G63480	LVNEEGGS	228
AT1G63480	RKQRLANL	141
AT1G63930	LLSPPQPP	48
AT1G63930	PPPSDEIN	54
AT1G64180	CFELKKHG	433
AT1G64180	ERKLRKRS	272
AT1G64180	LDERIQSG	361
AT1G64180	LYRKLAQE	282
AT1G64180	PVSPTSYD	160
AT1G64180	SESLYRKL	279
AT1G64280	ALDSDDIE	273
AT1G64280	DSDDIELV	275
AT1G64280	RSNRKLSH	583
AT1G65000	DPPYAAKF	52
AT1G65000	EKLCQRCK	7
AT1G65000	HDDQKRYY	39
AT1G65480	AEIYNLGL	148
AT1G65480	DPDVPSPS	71
AT1G65480	DVPSPSNP	73
AT1G65480	EIYNLGLP	149
AT1G65480	FAEIYNLG	147
AT1G65480	PDVPSPSN	72
AT1G65480	VCYENPSP	106
AT1G66470	AAKNRRER	209
AT1G66470	DEFWPAQG	260
AT1G66470	KDPQSLAA	203
AT1G66470	LAAKNRRE	208
AT1G66470	LSSSQRDR	284
AT1G66470	QKDWLYSD	144
AT1G66470	SEDLSSPG	22
AT1G66470	SLAAKNRR	207
AT1G66470	SPKDPQSL	201
AT1G66470	SQRDRNSN	287
AT1G66470	SSEDLSSP	21
AT1G66980	DVTEPPLP	715
AT1G67090	KKKFETLS	64
AT1G67090	KSSAAFPA	28
AT1G67090	LPLFGCTD	127
AT1G67090	SYLPDLTD	71
AT1G67170	NQRLGGTH	76
AT1G67170	QRLGGTHG	77
AT1G67360	DARRKKGG	210
AT1G67360	PVYQKFKD	61
AT1G67360	RRKKGGDT	212
AT1G67360	SGPLKSAV	41
AT1G67430	AEVKGLDV	103
AT1G67530	EDKRKESI	196
AT1G67530	IRLLLKDD	448
AT1G67800	ALPPPTYA	361
AT1G67800	ARAFDNFQ	300
AT1G67800	CRSSISVR	442
AT1G67800	DTMRQFDD	289
AT1G67800	EWTGARSF	125
AT1G67800	FDEDNLIP	161
AT1G67800	GDGPWDTM	284
AT1G67800	GEDLHVCP	433
AT1G67800	GVGDGPWD	282
AT1G67800	LPPPTYAT	362
AT1G68050	EKPSWRIL	560
AT1G68050	EVAGGTPP	399
AT1G68060	AELKLARS	180
AT1G68060	AILAPLEA	173
AT1G68060	AKVTANRV	310
AT1G68060	ALDRLTKS	198
AT1G68060	ANRVATVV	314
AT1G68060	DLQNKNQE	229
AT1G68060	ELEEAVLA	271
AT1G68060	ILAPLEAE	174
AT1G68060	KVTANRVA	311
AT1G68140	GQVKGWTI	125
AT1G68590	RKDAWEEL	120
AT1G68670	ALEEEQKK	20
AT1G68670	DGLTNDEV	253
AT1G68670	DHMKVDGL	248
AT1G68670	DWLRSVQL	116
AT1G68670	EEEQKKIQ	22
AT1G68670	EEFIPIKK	78
AT1G68670	HTHRKQRR	211
AT1G68670	KKIQVFQR	26
AT1G68670	KQRRCWSP	215
AT1G68670	KSGAFQPF	149
AT1G68670	LQQLGGSH	232
AT1G68670	NQQQPQFV	286
AT1G68670	PKSGAFQP	148
AT1G68670	QVFQRELP	29
AT1G68670	SGAFQPFQ	150
AT1G69010	SKINERFQ	59
AT1G69010	SYPGWSQE	105
AT1G69120	IQEQNSML	161
AT1G69120	QLDTALKH	131
AT1G70340	DCPAVCFE	318
AT1G70410	AIERIKTG	70
AT1G70410	SYEAAIKG	27
AT1G70590	DALKPLRE	97
AT1G70780	GRLPLLGS	56
AT1G71020	DGSFRDLS	330
AT1G71020	ISDEVREQ	130
AT1G71050	AVSSMKGV	48
AT1G71050	DCDGCERR	37
AT1G71050	KKAEIWPY	87
AT1G71050	KRKVMQTV	23
AT1G71050	MKGVKSVE	52
AT1G71050	NAVSSMKG	47
AT1G71050	PYAVGTYD	103
AT1G71050	RRVKNAVS	43
AT1G71050	SMKGVKSV	51
AT1G71050	VAYPYAVG	100
AT1G71050	VKNAVSSM	45
AT1G71050	VNRKIHKV	60
AT1G71050	YDKKAPAG	109
AT1G71230	AQDDAYEY	113
AT1G71230	DLLWNKYW	243
AT1G71230	DPTRTVSA	175
AT1G71230	ETRVNAQD	108
AT1G71230	EYQTIPLN	206
AT1G71230	FGVHCKQY	218
AT1G71230	GTETRVNA	106
AT1G71230	HARSGGTI	72
AT1G71230	IEDFGVHC	215
AT1G71230	KYWVNTLS	248
AT1G71230	LDLLWNKY	242
AT1G71230	LLWNKYWV	244
AT1G71230	LNQQHQEP	161
AT1G71230	LPVEGTET	102
AT1G71230	LWNKYWVN	245
AT1G71230	NKIEDFGV	213
AT1G71230	NKYWVNTL	247
AT1G71230	PLNKIEDF	211
AT1G71230	PTRTVSAG	176
AT1G71230	PVEGTETR	103
AT1G71230	QDDAYEYM	114
AT1G71230	QISDLAEK	269
AT1G71230	RTVSAGKV	178
AT1G71230	RVNAQDDA	110
AT1G71230	SEYQTIPL	205
AT1G71230	STQRLNQQ	157
AT1G71230	TIPLNKIE	209
AT1G71430	LLGKLKGF	59
AT1G71865	ASSSKVTP	55
AT1G72150	ARDFKVKE	265
AT1G72200	FEDDETLR	151
AT1G72200	GKEALECS	138
AT1G72630	EGESTGTL	97
AT1G72630	ESTGTLKS	99
AT1G72630	TGTLKSDG	101
AT1G72710	EKISEKKV	225
AT1G72710	GLGRRANQ	137
AT1G72710	KKQKYEKI	220
AT1G72710	KKYRDSNH	154
AT1G72830	ALKRPRGS	224
AT1G72830	GRFLNTKK	233
AT1G72830	RPRGSGGR	227
AT1G72830	RRQQRAKL	194
AT1G72830	SGGRFLNT	231
AT1G73360	AHLREELE	146
AT1G73360	FQNRRTQL	80
AT1G73360	KLRIENAH	140
AT1G73720	EMIELREL	83
AT1G73720	LEMIELRE	82
AT1G73720	LNTVDSVE	38
AT1G74520	ENGPDAFE	140
AT1G74520	SHADDKQW	41
AT1G74690	AKAKLRLQ	508
AT1G74690	ARRAFWAL	128
AT1G74690	ATKSAKAK	504
AT1G74690	EKPKRSFR	306
AT1G74690	FAQKLLAS	217
AT1G74690	GHLVRRQA	147
AT1G74690	GKKTSKSS	14
AT1G74690	HNPVVESS	343
AT1G74690	IELEKVKR	330
AT1G74690	KLLASSPK	220
AT1G74690	KLTANAFA	211
AT1G74690	KSAKAKLR	506
AT1G74690	LIRGHLVR	144
AT1G74690	PVVESSIQ	345
AT1G74690	RAFWALKG	130
AT1G74690	RGHLVRRQ	146
AT1G74940	KLQGKDIY	160
AT1G75400	ACSKLLTE	283
AT1G75400	ALKKGFWS	428
AT1G75400	DSEHLGSG	251
AT1G75400	EGRSSFVL	204
AT1G75400	GRSSFVLS	205
AT1G75400	ITRKALKA	343
AT1G75400	KALKAEAE	346
AT1G75400	KITRKALK	342
AT1G75400	KLLTERSS	286
AT1G75400	LKAEAEAK	348
AT1G75400	NRSSSSIE	440
AT1G75400	RARRSPGH	172
AT1G75950	ADFMKIDQ	88
AT1G75950	DADFMKID	87
AT1G75950	DMIKGKTP	123
AT1G75950	DQATLFEL	94
AT1G75950	EEEEEVRR	146
AT1G75950	EEEVRREN	148
AT1G75950	EVRRENQW	150
AT1G75950	FTPEEEEE	143
AT1G75950	GKTPEEIR	127
AT1G75950	KGKTPEEI	126
AT1G75950	MIKGKTPE	124
AT1G75950	VRRENQWA	151
AT1G76710	VISWKEAK	122
AT1G76900	RSNFLGTK	194
AT1G76920	DFLPFRSP	100
AT1G76920	EMYRGFQE	308
AT1G76920	FKVLPQLG	143
AT1G76920	PLEMYRGF	306
AT1G76920	PQLGSAWS	147
AT1G77080	EENQVLAS	155
AT1G77080	EEQLETAL	121
AT1G77080	ELLETVQS	95
AT1G77080	KEKLLREE	149
AT1G77080	LLETVQSK	96
AT1G77080	LLREENQV	152
AT1G77080	NYLPHKEL	89
AT1G77080	RALDLEEK	79
AT1G77080	RRKIEIKR	3
AT1G77080	SLEEQLET	119
AT1G77080	SVDSLISL	113
AT1G77130	GSTRDLVI	312
AT1G77210	EASDAARA	262
AT1G77210	ETDYCKYD	74
AT1G77210	LEKAKAVL	237
AT1G77210	LKFGEGKE	374
AT1G77210	LVEASDAA	260
AT1G77210	LVEQGKLE	231
AT1G77380	CYRSGDPI	86
AT1G77380	DLKSYKPF	465
AT1G77380	PPSEEKTM	265
AT1G77710	LKFAAEEF	36
AT1G77710	VFSVPEGA	23
AT1G78300	EILNSPDR	186
AT1G78300	GDELTVEE	37
AT1G78300	SKIETELS	90
AT1G78300	YKSAQDIA	155
AT1G78310	HQHQPPVY	76
AT1G78310	LQNSMFAI	197
AT1G78310	NAPPSQHN	231
AT1G78310	TGSPAHER	98
AT1G79020	EFVEYDLD	102
AT1G79040	DASGRKGK	66
AT1G79040	VDKYGANV	81
AT1G79040	YSPIYNEN	91
AT1G79040	YVDKYGAN	80
AT1G79270	DIHKSIKY	333
AT1G79270	LNGNKKLD	347
AT1G79420	GPQRPLRR	228
AT1G79420	IGDDDCFV	260
AT1G79430	ACQTLAGE	166
AT1G79430	AMCVQGDS	18
AT1G79430	ASSSGMMS	117
AT1G79430	DSGLVLTT	24
AT1G79430	EQLEVQRH	140
AT1G79430	GDSGLVLT	23
AT1G79430	GGGYKGNL	185
AT1G79430	GPDKATPK	56
AT1G79430	GVKGLTLY	70
AT1G79430	ILERACQT	162
AT1G79430	LERACQTL	163
AT1G79430	LERPSPRR	329
AT1G79430	LTTDPKPR	29
AT1G79430	PDKATPKT	57
AT1G79430	PSPRRSPL	332
AT1G79430	QSILERAC	160
AT1G79430	QTLAGENM	168
AT1G79430	RASAMDIQ	106
AT1G79430	RNMNEMQM	125
AT1G79430	SGLVLTTD	25
AT1G79910	AKSLEQRL	173
AT1G79910	DQFVNPEF	135
AT1G79910	EIAREYSI	162
AT1G79910	ELRDLRSL	118
AT1G79910	FAERYGNT	126
AT1G79910	GEALKLKV	320
AT1G79910	IAREYSIK	163
AT1G79910	KNSLDYNA	48
AT1G79910	PAPYTKPK	266
AT1G79910	PSKEMKVE	151
AT1G79910	RYGNTLDQ	129
AT1G80000	ASDDDEDD	29
AT1G80000	REASDDDE	27
AT1G80000	RREASDDD	26
AT1G80000	RRREASDD	25
AT1G80640	ATNKFSDS	145
AT1G80640	EIPISQAS	39
AT1G80640	LDPAIKGT	371
AT1G80640	LHGPSQGS	235
AT1G80650	ALWYLEHV	185
AT1G80840	ASSLTKDP	273
AT2G01120	GKQRLLYS	156
AT2G01190	DERSDHGV	384
AT2G01190	EDLDSLIS	138
AT2G01190	ESLDSSPR	39
AT2G01190	LNSAGLLN	207
AT2G01250	GDAGNREN	225
AT2G01250	RAEQYSKE	47
AT2G01250	RENFINEL	230
AT2G01570	EGPDRVER	507
AT2G01620	LPKCRFCN	240
AT2G01710	GIAEKLLE	16
AT2G01710	LESRDLNG	22
AT2G01710	RLLGIAEK	13
AT2G02560	DAVKQEHD	1161
AT2G02560	DDGLELRK	1076
AT2G02560	ENDEELRE	266
AT2G02560	KQDAVKQE	1159
AT2G02560	LIRTVDLG	1062
AT2G02950	AKSAPQRR	356
AT2G02950	ELSQRKSL	232
AT2G02950	FNGDMDSD	92
AT2G02950	KAPEDPEI	76
AT2G02950	KSAPQRRK	357
AT2G02950	RIPITAKS	351
AT2G02950	RRKSSSSS	362
AT2G03120	AKSFDAPI	212
AT2G03500	ELMKVDGL	266
AT2G03500	EQERLKID	44
AT2G03500	LEEFIPLR	95
AT2G03500	LEQERLKI	43
AT2G03500	LGGSQVAT	253
AT2G03500	QMLGGSQV	251
AT2G03500	QSNRKARR	229
AT2G03505	LCRDGVGE	23
AT2G03640	AKTTVTKP	172
AT2G03640	ASAIPNGH	180
AT2G03640	AVIVPTEA	165
AT2G03640	ESVEAVIV	161
AT2G03640	FGAIRKDG	299
AT2G03640	GDGKAYQN	437
AT2G03640	GGRGYGRR	424
AT2G03640	GSGVNGGR	419
AT2G03640	HAKVPEEK	187
AT2G03640	IEQLYETF	289
AT2G03640	IVQSLAQS	222
AT2G03640	LIVQSLAQ	221
AT2G03640	LQVKASPV	233
AT2G03640	NEDGFRRD	406
AT2G03640	NLPMDATI	282
AT2G03640	NNSGYKNE	400
AT2G04030	ETKPLWMR	331
AT2G04030	IAQSGTSK	169
AT2G04390	LQEEERER	73
AT2G04630	VELEGETD	89
AT2G05230	AGKREVKK	77
AT2G05230	AVETGPAP	205
AT2G05230	CKNCRGAF	196
AT2G05230	EESFEPRQ	489
AT2G05230	GGQIDYYA	62
AT2G05230	GHFRIRNS	553
AT2G05230	KNKCIGAD	97
AT2G05230	KSLFPDLE	35
AT2G05230	KTDIEFGS	533
AT2G15270	PVRVSNTS	64
AT2G15430	KGIGKDHA	171
AT2G16400	EEMYKEEF	349
AT2G16400	EMYKEEFT	350
AT2G16400	EVDRNYKQ	184
AT2G16400	HPYPKDSD	310
AT2G16400	HTWRPQRG	284
AT2G16400	LSRGQVSN	327
AT2G16400	YKEEFTDA	352
AT2G16740	PPDYPFKP	57
AT2G16740	QRDPPVSC	14
AT2G16740	TIMGPNES	36
AT2G16900	ASDCLEKI	22
AT2G16900	DLESVNID	281
AT2G16900	GKKKTESQ	53
AT2G16900	LKDLESVN	279
AT2G16900	NNGYEEGV	188
AT2G17350	ADIQDRIM	22
AT2G17350	AEREAAWK	46
AT2G17350	ARQEARLK	64
AT2G17350	EITVSGEK	99
AT2G17350	EVAEREAA	44
AT2G17350	KMERENLE	71
AT2G17350	LEITVSGE	98
AT2G17350	LSRRETEI	56
AT2G17350	RETEIARQ	59
AT2G17350	RIKLVVDK	4
AT2G17350	RIMKEREM	27
AT2G17350	SRRETEIA	57
AT2G17670	EAYEVFDY	423
AT2G17670	ESLGALSL	350
AT2G17670	KEEGVEPD	292
AT2G17670	KELTEKHS	183
AT2G17670	LEEMEARG	358
AT2G17670	LGALSLLE	352
AT2G17670	MKEEGVEP	291
AT2G17770	AARSRARK	138
AT2G17770	ARSRARKQ	139
AT2G17770	GSLPLPPP	66
AT2G17770	IKNRESAA	132
AT2G18730	GGRHGPVL	101
AT2G18730	INPNSGGR	96
AT2G19480	KGVPDFWL	124
AT2G19650	AILPQKVM	554
AT2G19650	ATRRDVWD	370
AT2G19650	DMIELEGT	377
AT2G19650	DVWDMIEL	374
AT2G19650	EKCAKLPL	450
AT2G19650	EPFEHKSH	510
AT2G19650	FEHKSHQH	512
AT2G19650	GKYWCEAC	581
AT2G19650	ININRHDH	319
AT2G19650	KSHQHPLH	515
AT2G19650	LEGTPEEE	381
AT2G19650	LHYSTDHS	521
AT2G19650	LSYGEMGV	572
AT2G20570	AREAEAAN	229
AT2G20570	EAANWTRK	233
AT2G20570	EAVEQLGV	184
AT2G20570	EGKRKVKT	149
AT2G20570	KAVPSRIL	193
AT2G20570	LELMGVHC	200
AT2G20570	LQKYRSHR	217
AT2G20740	FLNRDWKK	109
AT2G20740	FPEDPSGA	118
AT2G21230	AARSKERK	384
AT2G21230	AEIVMADP	364
AT2G21230	EPREGFYK	190
AT2G21230	GGSSSDSE	254
AT2G21230	GTKKTNGG	248
AT2G21230	NVEEMESS	237
AT2G21230	PEMFQQLS	492
AT2G21230	SSDSEGDS	257
AT2G21380	RRKEGAYI	342
AT2G21830	ACREKIDS	203
AT2G21830	CREKIDSV	204
AT2G21830	GACREKID	202
AT2G21830	LGNPWKCE	416
AT2G21830	LPTEIRHP	173
AT2G21830	PTEIRHPV	174
AT2G22125	EGFWSETI	226
AT2G22240	DDFKSGQT	305
AT2G22510	FFTGLSAS	17
AT2G22510	IPNNFPFN	100
AT2G22510	PPLPTTTM	43
AT2G22510	SASRHLLQ	22
AT2G22510	SQIPSLPN	71
AT2G22510	SSQIPSLP	70
AT2G22510	TTMPPFPP	48
AT2G22510	TTTFPPLP	39
AT2G22640	LNEKLDLL	55
AT2G22680	AAERLAKV	655
AT2G22680	AERLAKVA	656
AT2G22680	AQLAHSRI	426
AT2G22680	AVKVLDDR	398
AT2G22680	AWKAAERL	652
AT2G22680	CLQSVKSG	133
AT2G22680	DLHGFENA	674
AT2G22680	DMYAEEER	501
AT2G22680	DRRQKNPF	404
AT2G22680	ERLAKVAM	657
AT2G22680	ESRRLIER	584
AT2G22680	GICLQSVK	131
AT2G22680	GRRSARRI	360
AT2G22680	KAVKVLDD	397
AT2G22680	KHMNRVSD	667
AT2G22680	KRLSPLRR	348
AT2G22680	KSGQGTAI	138
AT2G22680	KVLDDRRQ	400
AT2G22680	LLTSARAL	600
AT2G22880	PVNFKELV	46
AT2G23070	KKKIKREI	168
AT2G23070	KKKKIKRE	167
AT2G23070	KVLGTDEL	340
AT2G23070	NLCGGPNI	180
AT2G23070	PVKKKKIK	165
AT2G23290	DDLLQSLV	21
AT2G23290	EDDLLQSL	20
AT2G23290	EEDDLLQS	19
AT2G23290	IKTEVRSY	261
AT2G23290	IPGRSGKS	43
AT2G23290	KSIPGRSG	41
AT2G23290	KTEVRSYM	262
AT2G23290	LISKSIPG	38
AT2G23290	LSPEVEHR	59
AT2G23290	LVQKHGPR	27
AT2G23290	MIKTEVRS	260
AT2G23290	NSTLKRKC	107
AT2G23290	PEEDDLLQ	18
AT2G23290	PEVEHRGF	61
AT2G23290	QLSPEVEH	58
AT2G23290	RIKGPWSP	11
AT2G23290	SPEEDDLL	17
AT2G23290	SPEVEHRG	60
AT2G23290	TAEEDDTI	69
AT2G23310	RSDEYRPF	122
AT2G23350	ERELELSR	305
AT2G23420	EAPVGELQ	550
AT2G23420	ETNQSELA	274
AT2G23420	KLSEDVTK	418
AT2G23420	PRIKLSED	415
AT2G23420	QPRIKLSE	414
AT2G24030	EKEQIRQE	55
AT2G24030	PVGEKRKA	227
AT2G24050	AGITSADI	200
AT2G24050	KLTPEKYE	184
AT2G24100	ARRPLFFR	185
AT2G24100	EEHAPLNK	35
AT2G24180	NLPPGPPR	35
AT2G24290	AEKCNAAT	130
AT2G24290	ARERAQAL	143
AT2G24290	ATEICESA	136
AT2G24290	CESARERA	140
AT2G24290	DLLTEELK	92
AT2G24290	EAEKCNAA	129
AT2G24290	EAKRVASQ	118
AT2G24290	EAVADEHS	102
AT2G24290	ELKLQEAV	97
AT2G24290	KRVASQYQ	120
AT2G24290	LANLSITG	67
AT2G24290	LKLQEAVA	98
AT2G24290	LQEAVADE	100
AT2G24290	LTEELKLQ	94
AT2G24290	MARRSGNC	1
AT2G24290	QKEAEKCN	127
AT2G24290	RQLGWEGE	166
AT2G24290	RRARQLGW	163
AT2G24400	KRTLSFTD	53
AT2G24400	QPHNSPMC	170
AT2G24400	RTLSFTDV	54
AT2G24400	SIKFLKRT	48
AT2G24400	TSYQHPSD	155
AT2G24500	EFMRYYKQ	320
AT2G24500	EFYDYSSS	267
AT2G24540	SSWNKTIT	57
AT2G24550	DSLPIKRG	103
AT2G24550	ESSDSSSS	63
AT2G24550	HYVGKSKS	114
AT2G24550	IANKLRRR	150
AT2G24550	KSFGNLME	120
AT2G24550	KVENPFNK	137
AT2G24550	RRRLVIAN	145
AT2G24550	SLEDSLPI	100
AT2G24550	SLPIKRGL	104
AT2G24550	SSDSSSSI	64
AT2G24550	SSLEDSLP	99
AT2G24550	SSSIGESS	68
AT2G24550	VENPFNKR	138
AT2G24550	VGKSKSFG	116
AT2G24550	YVGKSKSF	115
AT2G24570	ADIPPDEY	239
AT2G24570	AITGDGSV	154
AT2G24570	AKIADIPP	236
AT2G24570	APAVPVTS	172
AT2G24570	ARKHVERA	276
AT2G24570	AVPVTSSG	174
AT2G24570	AVSAKIAD	233
AT2G24570	DGSVSKGS	158
AT2G24570	EGEHRHHQ	295
AT2G24570	EHRHHQST	297
AT2G24570	FRRGPVHS	72
AT2G24570	GDGSVSKG	157
AT2G24570	GKCHCKKS	213
AT2G24570	GSSIFLAP	164
AT2G24570	GSVSKGSS	159
AT2G24570	IFLAPAPA	167
AT2G24570	KGSPHPRG	257
AT2G24570	KPIKGSPH	254
AT2G24570	KPPLSGLP	182
AT2G24570	KRTVRVPA	226
AT2G24570	KSRKNRMK	219
AT2G24570	KYGQKPIK	250
AT2G24570	LAPAPAVP	169
AT2G24570	MSSAITGD	151
AT2G24570	PARKHVER	275
AT2G24570	PPLSGLPY	183
AT2G24570	PVTSSGKP	176
AT2G24570	QQSVTLDF	112
AT2G24570	QSVTLDFT	113
AT2G24570	RCFEHDHS	193
AT2G24570	RFRRGPVH	71
AT2G24570	RKYGQKPI	249
AT2G24570	RRGPVHSP	73
AT2G24570	SAITGDGS	153
AT2G24570	SFMSSAIT	149
AT2G24570	SGKPPLSG	180
AT2G24570	SGSGNGKC	208
AT2G24570	SKGSSIFL	162
AT2G24570	SSAITGDG	152
AT2G24570	SSGKPPLS	179
AT2G24570	STFRGCPA	269
AT2G24570	SVSKGSSI	160
AT2G24570	SVTLDFTR	114
AT2G24570	TSSGKPPL	178
AT2G24570	VPAVSAKI	231
AT2G24590	ARDAIREV	51
AT2G24590	RDAIREVD	52
AT2G24590	SRDARDAI	48
AT2G24590	VWVARRPP	31
AT2G24860	CKWCAGTG	87
AT2G24860	GFRAKWLE	131
AT2G24860	GTGFRAKW	129
AT2G24860	SDCKGTGF	125
AT2G25000	AEDPSFLV	187
AT2G25000	AEKSDTSL	136
AT2G25000	ASSLTKDP	244
AT2G25000	CLVKKKVQ	177
AT2G25000	DEINRVNS	47
AT2G25000	DPKFTAAL	250
AT2G25000	EINRVNSE	48
AT2G25000	EKSDTSLT	137
AT2G25000	ENKKLTEM	55
AT2G25000	FRCSFSPS	169
AT2G25000	GKLPKREV	16
AT2G25000	HFSGKLPK	13
AT2G25000	IQEVLVQQ	235
AT2G25000	KDPKFTAA	249
AT2G25000	KKKVQRSA	180
AT2G25000	KSDTSLTV	138
AT2G25000	LARVCEKY	63
AT2G25000	LHFSGKLP	12
AT2G25000	LPKREVSA	18
AT2G25000	LQSRKSPE	80
AT2G25000	LVQQMASS	239
AT2G25000	MLARVCEK	62
AT2G25000	NRVNSENK	50
AT2G25000	NSENKKLT	53
AT2G25000	QEVLVQQM	236
AT2G25000	RCSFSPSC	170
AT2G25000	RLIEHSRT	264
AT2G25000	SCLVKKKV	176
AT2G25000	SENKKLTE	54
AT2G25000	SFSPSCLV	172
AT2G25000	SLTKDPKF	246
AT2G25000	SPIGLSLG	110
AT2G25000	TRDNPSPR	159
AT2G25000	TVKLDLVQ	213
AT2G25700	AEAGGDKD	69
AT2G25700	AEVRNENR	152
AT2G25700	DFVKVDHP	92
AT2G25700	DFYGSTEN	76
AT2G25700	DNGIPLPN	41
AT2G25700	EAEVRNEN	151
AT2G25700	EEAEVRNE	150
AT2G25700	FVKVDHPT	93
AT2G25700	GDKDFYGS	73
AT2G25700	GGDKDFYG	72
AT2G25700	GSTENHEL	79
AT2G25700	ILKSSDGE	9
AT2G25700	KDFYGSTE	75
AT2G25700	KKHVEAAA	62
AT2G25700	KSSDGESF	11
AT2G25700	PEEEAEVR	148
AT2G25700	TPEEEAEV	147
AT2G25700	VRNENRWA	154
AT2G25730	AVRHLEHA	2252
AT2G25730	DKATLELA	797
AT2G25730	DLLPGKTA	435
AT2G25730	DPLATEYG	2155
AT2G25730	FLRNGASD	1363
AT2G25730	GVPLYPLQ	1169
AT2G25730	LERLSAQS	533
AT2G25730	LRLAGKGA	1488
AT2G25730	PWQQRCSS	1607
AT2G25730	QRAKYDIG	777
AT2G25730	QSERYPTL	1235
AT2G25730	RNGASDWL	1365
AT2G25730	TLFPRLRP	420
AT2G25730	TSLDDIAD	1930
AT2G26770	AAAAKLSE	86
AT2G26770	AEIESARA	186
AT2G26770	AGRNKDDV	124
AT2G26770	AKLSEEAK	89
AT2G26770	ALAVQLTQ	140
AT2G26770	ARAEIESA	184
AT2G26770	AVQLTQRE	142
AT2G26770	DMEYELRA	241
AT2G26770	DPAAGLGS	364
AT2G26770	DVEEAIAM	130
AT2G26770	EARRIKML	226
AT2G26770	EERAFARA	179
AT2G26770	EGELFIEK	149
AT2G26770	EIESARAA	187
AT2G26770	ELRALRNQ	245
AT2G26770	ERAFARAE	180
AT2G26770	ESLRGRVA	117
AT2G26770	EYELRALR	243
AT2G26770	FEKGLAAA	81
AT2G26770	GVRGGGNA	433
AT2G26770	HQPSRVMD	234
AT2G26770	IAKEYYSS	420
AT2G26770	IDGTEALG	283
AT2G26770	IESARAAV	188
AT2G26770	ISGATKSV	325
AT2G26770	KEVQEARR	222
AT2G26770	KKLRDALE	110
AT2G26770	KLRDALES	111
AT2G26770	KRLSVRDL	70
AT2G26770	LEKHVLLK	103
AT2G26770	LKQASEDA	166
AT2G26770	QQKRLSVR	68
AT2G26770	SRVMDMEY	237
AT2G27110	GMEFNSEK	52
AT2G27110	LPRTDGSV	79
AT2G27110	LREGGKKV	628
AT2G27110	LRRWTRNA	571
AT2G27110	NLPRMAPV	699
AT2G27110	TPPVLKTP	463
AT2G27110	VCSSSSKR	92
AT2G27580	KADKLEKI	156
AT2G27770	ISPSLIPS	38
AT2G27770	KETEGLKQ	213
AT2G27770	KQSNHYPV	219
AT2G27770	LWLEEKIV	294
AT2G27770	SCSKYSTN	27
AT2G27770	TEGLKQSN	215
AT2G27990	KKAKLLFL	323
AT2G28550	FLGKKYIY	264
AT2G28550	FSRGSSKY	239
AT2G28550	GPRSRSSQ	146
AT2G28550	GVTLHKCG	248
AT2G28550	HKCGRWEA	252
AT2G28550	KCGRWEAR	253
AT2G28550	KKSRRGPR	141
AT2G28550	MGQFLGKK	261
AT2G28550	RGPRSRSS	145
AT2G28550	RGVTFYRR	155
AT2G28550	RSRSSQYR	148
AT2G28550	SKYRGVTL	244
AT2G29210	ELLGIEDE	58
AT2G29210	GTSAEQDT	8
AT2G29210	KALESLKA	865
AT2G29210	KQAKLMKS	20
AT2G29210	VTELLGIE	56
AT2G29350	KASGSGSI	142
AT2G29480	GVPYEYLE	30
AT2G29480	YEYLEEDL	33
AT2G29980	AAKHVLGR	324
AT2G29980	EPKTSGAI	335
AT2G29980	FDPSAQPP	26
AT2G29980	GKEWSYLR	274
AT2G29980	GRYYREPK	330
AT2G29980	HYVSDTGD	358
AT2G29980	IPKHCWVK	43
AT2G29980	KDHYVSDT	356
AT2G29980	NHGHVEND	143
AT2G30360	DLKRFVSR	249
AT2G30360	DNNDALFG	12
AT2G30360	ETRITIDE	263
AT2G30360	GRLSEDLS	115
AT2G30360	KGYEGAKV	197
AT2G30360	KKGYEGAK	196
AT2G30360	LANNIKRE	63
AT2G30360	LDINPETR	258
AT2G30520	KLSYDARL	439
AT2G30530	AKQRCAQL	260
AT2G30530	DVAMAMAA	234
AT2G30530	EEENKVLR	268
AT2G30530	EEGITAVE	185
AT2G30530	EKTEEVTE	337
AT2G30530	ELKMVKSD	249
AT2G30530	ENRTAGII	192
AT2G30530	KQRCAQLE	261
AT2G30530	MQDVVYFD	329
AT2G30530	QLKASRDV	228
AT2G30530	RLAHENSI	303
AT2G30540	AVQVLFQD	26
AT2G30540	DKDPECRE	44
AT2G30540	EVMSLHLS	80
AT2G30540	GSLVPLVK	88
AT2G30540	SGSLVPLV	87
AT2G30540	SLHLSGSL	83
AT2G30540	VMSLHLSG	81
AT2G30580	ANYLRIRD	331
AT2G30580	IPANYLRI	329
AT2G30580	KLFPLKRK	84
AT2G30580	LFPLKRKK	85
AT2G30580	LPAKRKER	104
AT2G30580	LRIRDGNI	334
AT2G30580	PAKRKERS	105
AT2G30580	PQIPANYL	327
AT2G30580	PVCDIDLG	58
AT2G30580	RDGNIPVS	337
AT2G30590	AKKRKHRV	288
AT2G30590	KGSPYPRG	327
AT2G30590	KKRKHRVR	289
AT2G30590	KPIKGSPY	324
AT2G30590	PARKHVER	345
AT2G30590	PDDYSWRK	313
AT2G30880	KETLRVKD	207
AT2G30880	LFKRSETL	38
AT2G30950	KAKENAPC	314
AT2G30960	LQERWLNE	29
AT2G32450	ALKMTNRV	467
AT2G32450	GGLSREEM	24
AT2G32450	GVLRSKAD	213
AT2G32450	KVKRIFQQ	10
AT2G32450	LDGGLSRE	22
AT2G32450	LKQLQKKK	483
AT2G32450	LLWKPVNE	643
AT2G32450	LSREEMSA	26
AT2G32450	RSREEAFD	223
AT2G32450	SRSEKVKR	6
AT2G32580	LTEELKQR	89
AT2G32580	LVEQKKLT	146
AT2G32960	KRGKHRTG	193
AT2G33210	ASETEVSE	415
AT2G33380	SSTYDTEG	137
AT2G33390	DDSDSCIC	88
AT2G33390	DNLAEVLV	69
AT2G33390	DTEDDDSD	84
AT2G33390	LPPRKGGM	43
AT2G33390	NLAEVLVY	70
AT2G33390	RKGGMSRS	46
AT2G33390	RTVQWNDI	59
AT2G33390	SESQCLLP	37
AT2G33390	VSDTEDDD	82
AT2G33500	EQMAQNRD	351
AT2G33500	LEQMAQNR	350
AT2G33500	TQIWDFNL	238
AT2G33880	EEIRRIRA	80
AT2G33880	ERSPEPKP	47
AT2G33880	EVERSPEP	45
AT2G33880	FPPEPAFL	177
AT2G33880	HKLRLLHN	113
AT2G33880	IASYNNNN	271
AT2G33880	IRRIRAQL	82
AT2G33880	KSRSKHKL	108
AT2G33880	NSGMVNPP	71
AT2G33880	PEPKPRWN	50
AT2G33880	PHPHQWQH	16
AT2G33880	PREEIRRI	78
AT2G33880	PRWNPKPE	54
AT2G33880	QLQEYGQV	88
AT2G33880	QWQHDINS	20
AT2G33880	RKSRSKHK	107
AT2G33880	RRIRAQLQ	83
AT2G33880	SKPHPHQW	14
AT2G33880	SPEPKPRW	49
AT2G33880	SSSSSSKS	145
AT2G34420	DLLYPGGS	186
AT2G34420	ELKVKELK	208
AT2G34420	GDGPLGEA	177
AT2G34420	LKVKELKN	209
AT2G34420	LSADPETF	83
AT2G34420	RKTVAKPK	34
AT2G34420	SGEPPSYL	61
AT2G34420	SGSPWYGS	44
AT2G34710	AISRNCSG	210
AT2G34710	DNSCESVV	138
AT2G34710	DSGKYVRY	22
AT2G34710	EEALAEFL	176
AT2G34710	EHEESLEV	534
AT2G34710	GIVAISRN	207
AT2G34710	GLLSIAEE	170
AT2G34710	GMKPGPDS	198
AT2G34710	IGIVAISR	206
[truncated: 4,729 more rows]

## Sheet: Predicted_motif_pairs
Protein A	motif	position	Protein B	motif	position		Position of the motifs pairs explaining the interaction
AT1G01010	PDKTKSDW	124	AT5G05760	TRISSNRW	308
AT1G01010	RENNKGNR	69	AT2G20740	FLNRDWKK	109
AT1G01100	AAGVSIES	34	AT2G40010	INKGTVEI	150
AT1G01100	KKDEPAEE	94	AT2G40010	LGIRPFSY	181
AT1G01140	EQLKREIS	62	AT5G55990	SSAVIDDG	58
AT1G01140	EVLSDKGY	189	AT1G31880	DSARESKD	223
AT1G01140	LSDKGYDG	191	AT1G31880	PPMDAART	263
AT1G01160	ITTEQIQK	22	AT4G33690	KTFLQSRV	145
AT1G01160	MENQNLGK	76	AT3G52910	RGAMDPEP	147
AT1G01160	NNITTEQI	20	AT3G52910	ESEEQGSA	15
AT1G01210	RSADEPES	84	AT1G31880	ARTTTSSR	268
AT1G01210	SADEPESR	85	AT1G22920	GTETRVNA	106
AT1G01260	AKLKVMEA	480	AT4G02770	MRSIGKNV	186
AT1G01440	AAITYGMA	432	AT1G31880	STPAWDFT	92
AT1G01440	AAITYGMA	432	AT5G48385	LAEKMPGV	349
AT1G01440	ADTGSSRS	10	AT3G61790	TVCNFRPY	142
AT1G01440	AEKQAGPV	538	AT1G49850	ERLPGAVL	110
AT1G01440	AELLRKLD	86	AT1G31880	GPKEWMAQ	137
AT1G01440	AFARGYVQ	253	AT4G01090	SNSRAGSQ	33
AT1G01440	AGPVQAGK	542	AT4G01090	ELFEYSNV	479
AT1G01440	AGPVQAGK	542	AT5G48385	PQPKRPRG	467
AT1G01440	ASKEGRRP	486	AT4G01090	AGSSRSEE	17
AT1G01440	ATSPMRNR	31	AT5G48385	SVASLMDS	6
AT1G01440	AYRDPYGF	151	AT3G56680	RERIFSGL	171
AT1G01440	DEDRSSIS	382	AT1G67090	KSSAAFPA	28
AT1G01440	DEDRSSIS	382	AT2G47700	VLDDGTRS	45
AT1G01440	DEDRSSIS	382	AT3G61790	EVGGYGRK	250
AT1G01440	DEDRSSIS	382	AT4G01090	VSDTGVRR	302
AT1G01440	DEDRSSIS	382	AT4G01090	VSSAEKLA	585
AT1G01440	DEDRSSIS	382	AT4G01090	VVIEEEVS	388
AT1G01440	DGDSGEEL	630	AT1G31880	FSREMFDK	168
AT1G01440	DGDSGEEL	630	AT1G31880	RQLSDGTR	304
AT1G01440	DGDSGEEL	630	AT1G31880	SQRDSTYS	213
AT1G01440	DGDSGEEL	630	AT1G31880	WWEQNRER	331
AT1G01440	DGDSGEEL	630	AT2G28550	FSRGSSKY	239
AT1G01440	DGDSGEEL	630	AT3G22440	GLGDQMPD	298
AT1G01440	DGDSGEEL	630	AT4G01090	SEHDSEMG	283
AT1G01440	DGDSGEEL	630	AT5G48385	SLMDSTSS	9
AT1G01440	DLVISAEK	533	AT4G01090	IEEFSHPM	624
AT1G01440	DQNNEQLE	515	AT1G31880	FNRQALQT	198
AT1G01440	DQNNEQLE	515	AT2G47700	MKGAMQCP	73
AT1G01440	DQNNEQLE	515	AT5G16560	LPKMPTKR	208
AT1G01440	DRSSISSE	384	AT1G31880	CTGSSSSP	56
AT1G01440	DRSSISSE	384	AT3G51180	MKTKEQGS	212
AT1G01440	DRSSISSE	384	AT4G21705	NIGQHEKV	173
AT1G01440	DSGEELKS	632	AT1G49850	ERLPGAVL	110
AT1G01440	DSGEELKS	632	AT3G51180	SKKPRVSW	7
AT1G01440	DSIKDHLL	93	AT3G22440	SPSHSPQY	450
AT1G01440	DSLKSESV	453	AT4G01090	ALAYGMAQ	490
AT1G01440	DSLKSESV	453	AT5G10270	KKIRMDNE	55
AT1G01440	DSNSRPGS	41	AT3G56680	LHNSRHRL	32
AT1G01440	DSNSRPGS	41	AT4G01090	AGSSRSEE	17
AT1G01440	DSNSRPGS	41	AT4G01090	RKLVFSSG	361
AT1G01440	DSNSRPGS	41	AT5G16560	RATPKSVL	244
AT1G01440	DSNSRPGS	41	AT5G48385	ADKKRATE	456
AT1G01440	DSRISKAS	480	AT4G01090	LAGPIQAG	591
AT1G01440	DSRISKAS	480	AT4G01090	PSSMGTPG	266
AT1G01440	DSRRCHPL	267	AT3G61790	EVGGYGRK	250
AT1G01440	DSSSSKNT	64	AT4G01090	QPFLRPVH	111
AT1G01440	EDLNESAT	25	AT4G01090	YPGGQYVE	185
AT1G01440	EDLVISAE	532	AT3G61790	TEARNYNY	240
AT1G01440	EDRSSISS	383	AT4G01090	GTRSDAGS	12
AT1G01440	EELKSLGR	635	AT1G31880	GSSSSPLK	58
AT1G01440	EESEDSRI	476	AT5G48385	MDSTGLHK	182
AT1G01440	EESEDSRI	476	AT5G48385	RSLGLAEK	345
AT1G01440	EGRRPRNR	489	AT3G61790	RCPTCRQE	94
AT1G01440	EKQAGPVQ	539	AT1G31880	SNYGPGSY	252
AT1G01440	ELFEYSNV	422	AT1G31880	RRVRFSRE	314
AT1G01440	ELFEYSNV	422	AT2G28550	RGVTFYRR	155
AT1G01440	ELFEYSNV	422	AT3G22440	AYLRDAKK	340
AT1G01440	ELFEYSNV	422	AT4G01090	AEKLAGPI	588
AT1G01440	ELFEYSNV	422	AT4G01090	AGPIQAGK	592
AT1G01440	ELFEYSNV	422	AT5G16560	AVELLGGH	235
AT1G01440	ELFEYSNV	422	AT5G16560	VKTTNKPA	274
AT1G01440	ELFEYSNV	422	AT5G48385	GLAEKMPG	348
AT1G01440	ELHERDLE	598	AT5G48385	SLMDSTSS	9
AT1G01440	ELLRKLDS	87	AT3G56680	LRSVEERK	157
AT1G01440	ELLRKLDS	87	AT3G61790	SGGDRKEL	292
AT1G01440	ELLRKLDS	87	AT4G01090	LVSSAEKL	584
AT1G01440	ELLRKLDS	87	AT4G01090	SNVNRAAL	484
AT1G01440	ELLYVPKK	288	AT4G01090	EEEVSSVD	391
AT1G01440	ELLYVPKK	288	AT4G01090	REEKLATQ	225
AT1G01440	ELLYVPKK	288	AT4G01090	YSNTEISE	531
AT1G01440	EMGGAFAR	249	AT1G31880	SNYGPGSY	252
AT1G01440	EMGGAFAR	249	AT3G61790	TPRSVRDS	263
AT1G01440	EPFPYGMY	133	AT5G48385	SYLIEARR	390
AT1G01440	ESATSPMR	29	AT2G45360	MKLVWSPE	1
AT1G01440	ESATSPMR	29	AT3G22440	EVTIDHSV	78
AT1G01440	ESEDSRIS	477	AT1G31880	DDQSQRDS	210
AT1G01440	ESEDSRIS	477	AT1G31880	RQALQTPA	200
AT1G01440	ESEDSRIS	477	AT4G01090	DSSSKNTS	56
AT1G01440	ETDVSYNE	463	AT3G51180	APRAKRMK	505
AT1G01440	ETDVSYNE	463	AT4G01090	ELLYLPKK	327
AT1G01440	ETDVSYNE	463	AT5G48385	EKAKADKK	452
AT1G01440	EYSNVNRA	425	AT1G49850	RACGDCPC	235
AT1G01440	EYSNVNRA	425	AT1G67090	SYLPDLTD	71
AT1G01440	EYSNVNRA	425	AT2G28550	RGPRSRSS	145
AT1G01440	EYSNVNRA	425	AT5G38420	SYLPDLSD	71
AT1G01440	FARGYVQQ	254	AT4G01090	SSSKNTSS	57
AT1G01440	FELLYVPK	287	AT1G67090	KKKFETLS	64
AT1G01440	FELLYVPK	287	AT5G38420	KKKFETLS	64
AT1G01440	FIEEFSRP	573	AT4G01090	VVIEEEVS	388
AT1G01440	FSRPMPDN	577	AT4G01090	DQDSGEEL	680
AT1G01440	FSSSALGE	326	AT1G31880	EGVPYPFM	79
AT1G01440	FSSSALGE	326	AT3G22440	ENVKTPDV	249
AT1G01440	FSSSALGE	326	AT3G22440	LDQLEKTK	399
AT1G01440	GAGNTSVF	586	AT3G22440	ELSDHFTS	37
AT1G01440	GAGNTSVF	586	AT3G22440	LEERGRIE	242
AT1G01440	GAGNTSVF	586	AT4G01090	EKPDKQKS	501
AT1G01440	GGAFARGY	251	AT4G01090	EEPVQELR	412
AT1G01440	GKNRSYII	615	AT1G31880	GNDLKRIR	160
AT1G01440	GMRVPRSL	655	AT3G22440	DKFPPVPL	330
AT1G01440	GSQRFVKS	47	AT2G28550	RSRSSQYR	148
AT1G01440	GSQRFVKS	47	AT3G61790	PTCRQELG	96
AT1G01440	GSQRFVKS	47	AT4G01090	ARWPSEHD	279
AT1G01440	GSSRSDED	13	AT3G22440	KKRLDQLE	396
AT1G01440	GSSRSDED	13	AT5G10270	SSHEFQTK	342
AT1G01440	GSSRSDED	13	AT5G48385	SSKIQQLQ	15
AT1G01440	GTPSRYGD	209	AT1G31880	DAARTTTS	266
AT1G01440	GTPSRYGD	209	AT3G22440	DPVIGKSR	213
AT1G01440	GVMGNPCL	560	AT1G31880	ISAQSCDV	124
AT1G01440	GVMGNPCL	560	AT5G16560	DVKDLTLA	255
AT1G01440	HERDLELL	600	AT5G48385	LQKKRDAA	97
AT1G01440	HHGPPPSY	120	AT5G16560	VKDLTLAH	256
AT1G01440	IDSEMGGA	246	AT3G22440	VDPVIGKS	212
AT1G01440	IPEDLVIS	530	AT1G31880	DDDGPKEW	134
AT1G01440	ISAEKQAG	536	AT4G01090	YGMAQLGY	493
AT1G01440	ISSNDQNN	511	AT2G28550	SKYRGVTL	244
AT1G01440	ITYGMAQL	434	AT4G01090	NSRAGSQR	34
AT1G01440	KASKEGRR	485	AT3G22440	LVARKEQS	365
AT1G01440	KASKEGRR	485	AT4G01090	SEDSRYSN	537
AT1G01440	KASKEGRR	485	AT5G16560	SNSSRETW	330
AT1G01440	KEDLNESA	24	AT1G31880	FGEVHAKT	323
AT1G01440	KEDLNESA	24	AT4G01090	DEERSSNS	439
AT1G01440	KEDLNESA	24	AT5G16560	RTVKTTNK	272
AT1G01440	KEGRRPRN	488	AT4G01090	EGTRSDAG	11
AT1G01440	KKKLLGQE	294	AT3G22440	KLEEEFPP	385
AT1G01440	KKKLLGQE	294	AT3G22440	LEKARDGC	103
AT1G01440	KKKLLGQE	294	AT3G61790	LEKVAESL	110
AT1G01440	KKKLLGQE	294	AT3G61790	SGGDRKEL	292
AT1G01440	KKLVFSSS	322	AT4G01090	DQMKSLEV	566
AT1G01440	KKLVFSSS	322	AT4G01090	IVDRKLVF	358
AT1G01440	KLLGQERQ	296	AT3G21215	DVKERELL	69
AT1G01440	KLLGQERQ	296	AT4G01090	LVGRGLPR	657
AT1G01440	KLLGQERQ	296	AT4G21705	DVCKRRIN	295
AT1G01440	KLVFSSSA	323	AT3G22440	SNDYGWAC	193
AT1G01440	KLVFSSSA	323	AT4G21705	QRMKDDKI	469
AT1G01440	KQAGPVQA	540	AT5G48385	KWKELEEH	39
AT1G01440	KQDSLKSE	451	AT2G47700	NCRNVEKG	81
AT1G01440	KQDSLKSE	451	AT4G01090	PEDLVSSA	581
AT1G01440	KQDSLKSE	451	AT5G38420	LPDLSDVE	73
AT1G01440	LDDSNSRP	39	AT4G01090	VSSVDFNS	394
AT1G01440	LDGDSGEE	629	AT3G56680	KEEYDKAR	164
AT1G01440	LDGDSGEE	629	AT4G01090	KEKHSNSR	29
AT1G01440	LELFEYSN	421	AT4G21705	DKIEIDEE	474
AT1G01440	LFEYSNVN	423	AT5G48385	PMKPQPKR	464
AT1G01440	LLELFEYS	420	AT1G31880	HAKTWWEQ	327
AT1G01440	LLELFEYS	420	AT2G28550	HKCGRWEA	252
AT1G01440	LLELFEYS	420	AT3G56680	LRSVEERK	157
AT1G01440	LLELFEYS	420	AT3G61790	LEKVAESL	110
AT1G01440	LLELFEYS	420	AT4G21705	IEVLRLWD	284
AT1G01440	LLRGGGNN	99	AT1G67090	LPLFGCTD	127
AT1G01440	LLRKLDSI	88	AT2G28550	KKSRRGPR	141
AT1G01440	LLRKLDSI	88	AT3G22440	RGQQLDAV	313
AT1G01440	LNESATSP	27	AT3G51180	VKVFRTED	23
AT1G01440	LPRGKNRS	612	AT5G48385	SVASLMDS	6
AT1G01440	LSSRGLPR	607	AT4G01090	PATPGRYG	205
AT1G01440	LSSRGLPR	607	AT5G38420	KSSASFPV	28
AT1G01440	LVFSSSAL	324	AT2G28550	FLGKKYIY	264
AT1G01440	LVISAEKQ	534	AT1G31880	GTTPNTKE	23
AT1G01470	KLPTFKDF	143	AT1G22920	EGTETRVN	105
AT1G01520	LISSYNAS	280	AT4G15930	YSVEKDIA	66
AT1G01630	DANTKKKI	211	AT3G54850	TIDELKKE	184
AT1G01910	LVQGFSNL	75	AT5G64260	PPLVAPNG	203
AT1G01910	PLLPEEVT	294	AT2G41280	ATDAIEAE	41
AT1G01910	PLLPEEVT	294	AT4G07990	ATPYTEAE	178
AT1G01910	PLLPEEVT	294	AT4G27610	ELKEVIDG	293
AT1G02140	NDTIIRKE	46	AT4G25200	DEIKAEMK	178
AT1G02450	DKALDLNL	133	AT1G22920	SEYQTIPL	205
AT1G02680	ELKQARKA	109	AT3G54390	KRYRSESA	99
AT1G02690	ASEEVREQ	174	AT1G51600	RNKGQFTS	181
AT1G02690	ASEEVREQ	174	AT2G23290	RIKGPWSP	11
AT1G02690	ASEEVREQ	174	AT2G45820	GAKYRATG	173
AT1G02690	ASEEVREQ	174	AT5G45030	PVNSLIGR	337
AT1G02690	ASGTSENT	148	AT2G16900	GKKKTESQ	53
AT1G02690	ASGTSENT	148	AT3G53900	LLKERGLS	226
AT1G02690	ATSGGNHD	401	AT4G17220	KVDALTKA	459
AT1G02690	DGLDKIEN	471	AT2G41350	LAALAIED	267
AT1G02690	DGLDKIEN	471	AT4G17220	LEAERILR	151
AT1G02690	DKIENLQS	474	AT2G23290	KTEVRSYM	262
AT1G02690	DKIENLQS	474	AT5G22630	HSNGSVDL	85
AT1G02690	DLLPCPDP	424	AT3G48550	QSEFARAR	109
AT1G02690	DNMVEIRK	31	AT3G59470	RAETRVGC	136
AT1G02690	DNMVEIRK	31	AT5G22630	TPKAAIEA	242
AT1G02690	DNMVEIRK	31	AT5G45030	RKVVKVGR	344
AT1G02690	EDADGLDK	468	AT4G17220	RALIVEEV	163
AT1G02690	EDNMVEIR	30	AT2G45820	EKMKNKVA	138
AT1G02690	EDNMVEIR	30	AT3G48550	EALKWQAA	74
AT1G02690	EENLQKKR	42	AT2G29350	KASGSGSI	142
AT1G02690	EENLQKKR	42	AT4G17220	KAIEVETK	465
AT1G02690	EENLQKKR	42	AT5G09250	KKGISLSV	79
AT1G02690	EENLQKKR	42	AT5G46690	RILSRRRG	221
AT1G02690	EFEIKKEA	387	AT2G16900	GKKKTESQ	53
AT1G02690	EFEIKKEA	387	AT5G45030	YALEYNDE	363
AT1G02690	EGRRRRED	24	AT1G18040	DLEAVIRD	94
AT1G02690	EGRRRRED	24	AT2G16900	DLESVNID	281
AT1G02690	EGRRRRED	24	AT3G15540	LRIMKRSD	177
AT1G02690	EGRRRRED	24	AT4G17220	LAGGTAAN	217
AT1G02690	EIRKNKRE	35	AT2G25000	LQSRKSPE	80
AT1G02690	EIRKNKRE	35	AT5G45030	IVKSKTGI	227
AT1G02690	EIRKNKRE	35	AT5G45030	LIGRKVVK	341
AT1G02690	FCRGKPQP	232	AT2G23290	EEDDLLQS	19
AT1G02690	FCRGKPQP	232	AT3G59470	EQRDHQQN	241
AT1G02690	GDSPKCRD	191	AT4G17220	TLERELAR	242
AT1G02690	GDSPKCRD	191	AT5G22630	LPGVRTDC	213
AT1G02690	GGNHDQIK	404	AT4G17220	YRRQISQL	229
AT1G02690	GNTSQIQE	362	AT4G17220	GFLTSGGG	346
AT1G02690	GRRRREDN	25	AT3G48550	QSEFARAR	109
AT1G02690	GRRRREDN	25	AT4G17220	EWKDENDR	264
AT1G02690	GRRRREDN	25	AT4G25200	LALEQDTL	134
AT1G02690	GRRRREDN	25	AT5G22630	LAEVQEYT	394
AT1G02690	GTSENTRV	150	AT2G23290	TAEEDDTI	69
AT1G02690	IENLQSHD	476	AT5G22630	ASMAEARA	383
AT1G02690	IGEFEIKK	385	AT1G51600	EVALRMQR	174
AT1G02690	IGEFEIKK	385	AT2G25000	SCLVKKKV	176
AT1G02690	IGEFEIKK	385	AT5G22630	SCDLKSVI	9
AT1G02690	IRKNKREE	36	AT3G48550	RELTRREM	98
AT1G02690	IRKNKREE	36	AT3G59470	RQRAETRV	134
AT1G02690	IRKNKREE	36	AT4G17220	REAAAREK	476
AT1G02690	ITAGNTSQ	359	AT5G46690	NIRILSRR	219
AT1G02690	KIENLQSH	475	AT2G25000	NRVNSENK	50
AT1G02690	KKSIKKEA	345	AT3G48550	DLDLKLSI	50
AT1G02690	KNKREENL	38	AT5G22630	HSNGSVDL	85
AT1G02690	KNKREENL	38	AT5G22630	PRTDRPFK	309
AT1G02690	KREENLQK	40	AT2G23290	IKTEVRSY	261
AT1G02690	KREENLQK	40	AT4G17220	ALIVEEVQ	164
AT1G02690	KREENLQK	40	AT4G25200	IKAEMKNG	180
AT1G02690	KREENLQK	40	AT5G46690	AKVEESCQ	274
AT1G02690	LLSIERNP	103	AT4G04330	VPGFGEAS	49
AT1G02690	LPCPDPRV	426	AT5G45030	WLNPLQCL	154
AT1G02690	LQSHDNNE	479	AT3G59470	LSKRIQHI	226
AT1G02690	LQSHDNNE	479	AT5G22630	VNGHSNGS	82
AT1G02690	LSDGTNEK	274	AT4G17220	KVSASRVA	251
AT1G03040	AERLRRER	158	AT5G15330	LLRLPFTQ	180
AT1G03040	EKWSNDGT	239	AT4G02590	TVNKTDRA	181
AT1G03040	ELVPTVNK	175	AT1G05710	SFSSKERK	33
AT1G03040	ELVPTVNK	175	AT4G02590	SNDGTERQ	251
AT1G03040	EMPLSSSV	223	AT1G05710	SVTSQSPF	163
AT1G03040	EMPLSSSV	223	AT4G02590	SVEDETGE	231
AT1G03040	EMPLSSSV	223	AT5G15330	TGGLLRLP	177
AT1G03040	ENVGAAMQ	256	AT5G15330	KKYDKRTG	171
AT1G03040	ERIAERIR	164	AT1G05710	QYSLRNRG	123
AT1G03040	ERIAERIR	164	AT3G01435	KDIQVTLR	57
AT1G03040	ERLRRERI	159	AT1G53800	KHSPETLQ	131
AT1G03040	ERLRRERI	159	AT5G15330	KKLLKYYP	29
AT1G03040	ERLRRERI	159	AT5G15330	RLQELKER	110
AT1G03040	ERQVAKLM	247	AT5G15330	LCYKPLKK	23
AT1G03040	HSIAERLR	155	AT4G02590	SSSVEDET	229
AT1G03040	IAERIRSL	166	AT1G53800	IAAKWADP	264
AT1G03040	LSMSRLGG	206	AT1G05710	VQVLSAPY	102
AT1G03040	MEENVGAA	254	AT3G47640	KREHLNEL	39
AT1G03040	MEENVGAA	254	AT5G15330	KYDKRTGG	172
AT1G03040	MPLSSSVE	224	AT5G15330	DLQGSFVR	80
AT1G03040	PHSIAERL	154	AT4G02590	PTVNKTDR	180
AT1G03040	PHSIAERL	154	AT4G02590	SIRPRVRA	141
AT1G03040	PLSSSVED	225	AT1G05710	GERISALQ	44
AT1G03040	PLSSSVED	225	AT1G53800	APKSPEQR	250
AT1G03040	PLSSSVED	225	AT3G47640	LKDVFGQI	74
AT1G03040	PRVRARRG	142	AT1G53800	KIRERTKI	139
AT1G03040	PTVNKTDR	178	AT4G02590	PHSIAERL	156
AT1G03040	QELVPTVN	174	AT5G15330	SESEFSEE	130
AT1G03040	QVAKLMEE	249	AT5G15330	LKKYDKRT	170
AT1G03040	RPRVRARR	141	AT2G42870	EVKEKIEA	58
AT1G03040	RPRVRARR	141	AT4G02590	MGGLGGSG	64
AT1G03040	RPRVRARR	141	AT5G15330	GLQKASST	270
AT1G03040	RRGQATDP	147	AT1G05710	VSPYGKTD	54
AT1G03040	RRGQATDP	147	AT5G15330	SESEFSEE	130
AT1G03040	SNDGTERQ	242	AT4G02590	ELVPTVNK	177
AT1G03040	SNDGTERQ	242	AT5G15330	ESEFSEEM	131
AT1G03040	SNDGTERQ	242	AT5G15330	HLEETLPE	10
AT1G03040	SSSVEDET	227	AT1G53800	IAMQDPKI	146
AT1G03040	SSSVEDET	227	AT2G42870	EDEVKEKI	56
AT1G03040	SSSVEDET	227	AT3G47640	NSGKASIL	60
AT1G03040	SSSVEDET	227	AT4G02590	HSIAERLR	157
AT1G03040	SSSVEDET	227	AT5G15330	EAEVVESS	218
AT1G03040	SSSVEDET	227	AT5G15330	IRLQELKE	109
AT1G03040	STIRPRVR	138	AT3G47640	LKREHLNE	38
AT1G03040	STIRPRVR	138	AT4G02590	LRRERIAE	163
AT1G03040	SVEDETQA	229	AT4G02590	TERQVAKL	255
AT1G03130	GKNVSPIE	186	AT3G08530	NKKNLLEN	456
AT1G03130	LHPKDGVY	160	AT4G08150	LSKKKKKG	299
AT1G03130	LKLARKEQ	123	AT3G02150	IVRVSRAF	65
AT1G03130	LKLARKEQ	123	AT3G08530	IVLQNSAF	1025
AT1G03130	LKLARKEQ	123	AT5G61010	RCRLFSLA	552
AT1G03130	LLKLARKE	122	AT3G08530	LKPNLPEH	584
AT1G03130	LLKLARKE	122	AT3G08530	NLLENWLA	459
AT1G03130	NMRSIGKN	181	AT2G23290	LSPEVEHR	59
AT1G03130	NMRSIGKN	181	AT3G08530	VNQNKKNL	453
AT1G03130	NMRSIGKN	181	AT4G19700	GSALLRTC	280
AT1G03130	NMRSIGKN	181	AT4G32190	DLHDAERK	127
AT1G03130	QYLHPKDG	158	AT4G08150	VALAESTG	335
AT1G03130	REGPNLLK	117	AT5G61010	LRLEKELC	141
AT1G03130	RKAQVEEF	86	AT3G02150	KEEIDELP	126
AT1G03130	RKAQVEEF	86	AT4G32190	KREEDLHD	123
AT1G03130	RVFPNGEV	150	AT3G08530	FLTTNPYY	907
AT1G03130	RVFPNGEV	150	AT4G08150	ESEKVALA	331
AT1G03130	SIGKNVSP	184	AT4G08150	KKGKLPKE	304
AT1G03130	SIGKNVSP	184	AT4G08150	TELPEIDP	266
AT1G03130	SIGKNVSP	184	AT4G29930	SKNVVSER	53
AT1G03130	TPSPIFAG	72	AT3G02150	RVSRAFGG	67
AT1G03130	VFPNGEVQ	151	AT3G47620	TIPANFTS	176
AT1G03130	VYPEKANP	166	AT3G02150	LPPLPISP	132
AT1G03130	VYPEKANP	166	AT3G08530	LAEDKLEC	465
AT1G03130	VYPEKANP	166	AT3G47620	ISLRSSGS	186
AT1G03130	VYPEKANP	166	AT5G32440	ENSLLKRA	194
AT1G03140	EEILKKRK	6	AT4G17220	KAIEVETK	465
AT1G03140	EEILKKRK	6	AT4G35110	KKKESNSQ	70
AT1G03250	LFAPPPWG	73	AT4G25200	IKAEMKNG	180
AT1G03457	GKKLKVQL	407	AT3G13222	DKSKESSV	187
AT1G03457	KATGISKC	374	AT3G13222	KVDTEEQP	165
AT1G03457	KLKVQLKR	409	AT3G21215	TEMAKKNL	131
AT1G03457	QVKYADGE	87	AT3G13222	VAVSDSVV	196
AT1G03900	GGYKCGEW	34	AT1G31880	QLSDGTRE	305
AT1G03900	LKEGETIR	164	AT1G31880	IACTKADG	5
AT1G04240	IDLSCYKG	108	AT3G15660	KNAVKSFS	120
AT1G04240	IMKGSEAK	176	AT5G27030	KLMFPTLR	160
AT1G04240	KAQIVGWP	62	AT5G27030	EEEKFKES	17
AT1G04240	KRLRIMKG	172	AT5G27030	TYKEFQKK	606
AT1G04240	PPRKAQIV	59	AT1G51950	LSAHNSYE	167
AT1G04240	PPRKAQIV	59	AT3G15660	NAVKSFSH	121
AT1G04240	RIMKGSEA	175	AT4G28640	EDSSSPIG	24
AT1G04240	RKAQIVGW	61	AT5G27030	LWELAARE	372
AT1G04240	SEAKGLGC	180	AT3G04730	MKGSEAIG	216
AT1G04240	SEAKGLGC	180	AT3G23030	MKGSDAPA	162
AT1G04240	SEAKGLGC	180	AT3G23050	MKGSEAVG	222
AT1G04240	SEAKGLGC	180	AT4G14560	MKGSEAPT	159
AT1G04240	SEAKGLGC	180	AT4G28640	MKTSEATG	233
AT1G04240	SEAKGLGC	180	AT5G27030	TEIDAHVG	472
AT1G04240	YKGYSELL	113	AT4G14560	VGEYSERE	113
AT1G04330	SRLQRRAP	17	AT1G22920	EGTETRVN	105
AT1G04330	VFKKWQHP	73	AT1G22920	LNQQYQEP	161
AT1G04430	AKEKSDQN	163	AT5G22290	LERSVEVI	46
AT1G04430	ERHCPPPE	119	AT5G22290	PHGSQNRR	89
AT1G04430	GEKISFPG	176	AT5G22290	KSIVKSDS	69
AT1G04430	KSDQNWMV	166	AT5G22290	DKQMSSLL	281
AT1G04870	MLSDRVRM	48	AT5G15840	ASRKAYAE	329
AT1G05020	KSIGIGRT	298	AT2G15270	PVRVSNTS	64
AT1G05070	LTEELKLR	90	AT4G35580	RLFHKPDD	155
AT1G05070	RWEERARQ	156	AT4G35580	ALSVIKTD	56
AT1G05710	DLSFSSKE	31	AT1G31880	CTGSSSSP	56
AT1G05710	ERISALQQ	45	AT1G31880	GTTPNTKE	23
AT1G05710	GERISALQ	44	AT1G31880	FASLPTGG	153
AT1G05710	KDKVGERI	40	AT1G31880	PFMGGSAG	84
AT1G05710	KRNVCSLG	14	AT1G31880	SSNYGPGS	251
AT1G05710	LEQYSLRN	121	AT3G47620	SLNISLRS	183
AT1G05710	QVLSAPYL	103	AT1G31880	GPPMDAAR	262
AT1G05710	RKDKVGER	39	AT3G02150	KEEIDELP	126
AT1G05710	SKERKDKV	36	AT1G31880	PCTGSSSS	55
AT1G05710	SSKERKDK	35	AT1G31880	MFDKWQAQ	172
AT1G05710	VLSAPYLQ	104	AT3G02150	IDELPPLP	129
AT1G05710	VSPYGKTD	54	AT1G31880	PNTKEAVK	26
AT1G06270	LQRTLRSG	123	AT4G25200	VIRGEGKN	142
AT1G06270	MRMTDRGF	301	AT4G25200	DVKLALEQ	131
AT1G06390	FRFPQIKA	305	AT3G50910	EIEKRKQT	284
AT1G06390	RFPQIKAH	306	AT3G11150	PTPSCSHL	26
AT1G06390	RPLPPLFN	368	AT3G50910	SPSSFPPS	74
AT1G06450	ELSIEFLR	103	AT3G22440	KRLDQLEK	397
AT1G06450	ITRVGRAH	214	AT3G22440	PENLKKRL	392
AT1G06450	LPETHGEF	168	AT3G22440	GLGDQMPD	298
AT1G06450	RAMKGNVE	58	AT5G21160	YGLEKHFD	745
AT1G06450	SIEFLRRH	105	AT3G02150	ELPPLPIS	131
AT1G06450	SIEFLRRH	105	AT3G22440	GRIENVKT	246
AT1G06510	ARDLLLQK	86	AT1G32580	VRRRENMR	222
AT1G06510	ARDLLLQK	86	AT3G60360	RPAHKERS	10
AT1G06510	EGIQLIER	171	AT1G32580	GSYSPLKS	65
AT1G06510	ENLREQAA	68	AT1G32580	IIGSEEEA	124
AT1G06510	ENLREQAA	68	AT3G49240	ELKEKLGG	261
AT1G06510	GGIHIVSP	145	AT4G20300	VKKQQKRR	332
AT1G06510	GIHIVSPK	146	AT4G20300	GGSKRSPP	206
AT1G06510	KARIELLD	104	AT1G32580	TEMAPLFP	82
AT1G06510	KKKVMQAL	93	AT4G02150	SHDNNDIY	479
AT1G07310	RPSGRPQG	120	AT3G29160	NLLLDSRC	148
AT1G07400	PGMKKEEV	66	AT4G02150	LRKLLSIE	99
AT1G07890	DKALLDDP	208	AT4G19360	FPLISNEN	140
AT1G07890	PLVEKYAA	219	AT4G19360	SYKISRTP	254
AT1G07890	SGFEGAWT	173	AT4G19360	PPTWGLAR	100
AT1G08060	ASYLFDKL	727	AT3G47620	KDRHTKVD	118
AT1G08060	EECMTEKR	1106	AT3G47620	AATGTGTI	170
AT1G08060	EECMTEKR	1106	AT3G47620	IAATGTGT	169
AT1G08060	EKDTDFPL	304	AT3G47620	LNISLRSS	184
AT1G08530	LAKLSLSD	95	AT1G22920	VHARSGGT	71
AT1G08530	MQVGSPIS	81	AT1G22920	GTETRVNA	106
AT1G08580	KLLRKWRR	47	AT2G19480	KGVPDFWL	124
AT1G08580	KLLRKWRR	47	AT5G56950	KGVPSFWL	124
AT1G08580	SVSGKRQR	39	AT5G55100	LESELDHE	65
AT1G09100	AMEVDEKP	158	AT1G45000	LRPLDNER	67
AT1G09100	DTLKPGDL	127	AT1G45000	KHGEIDYE	328
AT1G09100	LARSTDDF	368	AT1G45000	GDQIRELR	145
AT1G09140	AIRKLDAT	162	AT2G24590	ARDAIREV	51
AT1G09140	DATEFRNA	167	AT2G29210	GTSAEQDT	8
AT1G09140	FEDPRDAD	52	AT3G50670	GGGLGTSR	228
AT1G09140	GNLPGDIR	12	AT2G29210	KQAKLMKS	20
AT1G09140	KLDATEFR	165	AT5G52040	SPYRRERG	194
AT1G09140	LRVEIAHG	75	AT2G29210	VTELLGIE	56
AT1G09140	RKLDATEF	164	AT2G24590	SRDARDAI	48
AT1G09140	VEDLFYKY	23	AT3G50670	VERGRTVP	213
AT1G09140	YDDMKYAI	156	AT2G29210	ELLGIEDE	58
AT1G09270	EDNLVEIR	30	AT1G31350	RDLRFSRE	238
AT1G09270	IERSPPID	109	AT1G31350	PLPPPPPD	111
AT1G09270	LLICPDPR	427	AT5G10710	SQSQEVFL	57
AT1G09415	CLDLNLSL	105	AT1G64280	RSNRKLSH	583
AT1G09660	ELATHCRV	179	AT4G02770	PNGEVQYL	157
AT1G09660	GRGSVKDT	190	AT3G51180	DSPANVAS	30
AT1G09660	GRGSVKDT	190	AT3G51180	KEQGSLVD	215
AT1G09660	HLCEPLHV	211	AT2G47700	AFNMKGAM	70
AT1G09660	IRLDVPVD	149	AT2G47700	CRNVEKGQ	82
AT1G09660	KEEKLKGK	199	AT2G47700	GTRSKAKL	49
AT1G09660	KEEKLKGK	199	AT5G38420	GLKSSASF	26
AT1G09660	KGKPGYEH	204	AT3G51180	KRSKKPRV	5
AT1G09660	KLKGKPGY	202	AT2G47700	VEKGQWLY	85
AT1G09660	KREQLKEL	255	AT3G51180	RAKRMKFG	507
AT1G09660	KREQLKEL	255	AT5G54580	LRTAFAQF	72
AT1G09660	KYPSYNFV	157	AT3G02150	KDRHSKVC	75
AT1G09660	NSLKRVEL	173	AT3G02150	GKDRHSKV	74
AT1G09660	PRGNSLKR	170	AT2G43370	DGTDVAPH	27
AT1G09660	RGNSLKRV	171	AT3G51180	RAKRMKFG	507
AT1G09660	TVKEEKLK	197	AT4G02770	AIMREGPN	118
AT1G09700	AAEQSAAE	69	AT5G41070	LRQAEHAA	53
AT1G09700	AATRTKKD	148	AT5G41070	FESPTYCS	44
AT1G09700	AEISAGRT	156	AT5G41070	QAEHAAAE	55
AT1G09700	EGPSHKSL	39	AT5G41070	LPMYTSVR	103
AT1G09700	EYAQKMNY	108	AT5G41070	VNFNGEIF	37
AT1G09700	FKKKAQKG	213	AT5G41070	EGPDHAPR	25
AT1G09700	KEGPSHKS	38	AT5G41070	SVNFNGEI	36
AT1G09700	KKDAEISA	153	AT5G41070	ELAQRSCF	8
AT1G09700	RKAQFKKK	209	AT5G41070	ILDETGIY	81
AT1G09700	SLPGFFNR	60	AT5G41070	STLRQAEH	51
AT1G09770	DEILKAAV	15	AT1G30860	VLHLREKF	287
AT1G09840	DNEEVYLN	148	AT3G49810	QSGCDAAL	410
AT1G09840	ETGEVVAI	104	AT3G49810	VDILPSLD	321
AT1G09840	KVFQKRLP	330	AT3G49810	VLDLDTAV	23
AT1G09840	LPNGRPLP	377	AT3G49810	KAKGQARV	158
AT1G10230	EEEEEIRK	168	AT3G63060	RRLGSREG	225
AT1G10230	EEVREIFN	153	AT1G31350	RDLRFSRE	238
AT1G10230	EIRKENAW	172	AT3G63060	LGSREGGL	227
AT1G10240	FMNGKAPQ	331	AT1G80000	REASDDDE	27
AT1G10240	GQIFLTHD	51	AT1G80000	RREASDDD	26
AT1G10430	RIQEVPHE	182	AT3G47620	LKRASTKD	112
AT1G10530	LLRPTENL	78	AT3G26030	EIKRQTLL	100
AT1G10940	AQAAYFKK	280	AT3G44460	SAARSRAR	260
AT1G10940	AQAAYFKK	280	AT3G56850	SAARSRAR	238
AT1G10940	AYPFEDQE	205	AT3G44460	MIKNRESA	254
AT1G10940	DKYELVKD	2	AT4G38810	ATLPPIGA	290
AT1G10940	EEDDEDEY	348	AT3G56850	SKKTVDEV	89
AT1G10940	ERGPKIDE	36	AT4G38810	APSATLPP	287
AT1G10940	ETAQAAYF	278	AT3G44460	KAGVVQEP	155
AT1G10940	IDENVARE	41	AT3G44460	IKNRESAA	255
AT1G10940	IDENVARE	41	AT3G44460	RMIKNRES	253
AT1G10940	IDENVARE	41	AT3G56850	IKNRESAA	233
AT1G10940	IDENVARE	41	AT3G56850	RMIKNRES	231
AT1G10940	IMKIVADA	300	AT3G44460	KKTVDEVW	107
AT1G10940	IMKIVADA	300	AT3G56850	KKTVDEVW	90
AT1G10940	KENPTFSL	287	AT3G44460	ARSRARRQ	262
AT1G10940	KENPTFSL	287	AT3G56850	ARSRARKQ	240
AT1G10940	KIVADAKT	302	AT3G44460	TLEDFLVK	148
AT1G10940	KNSKELVA	24	AT3G44460	SRARRQAY	264
AT1G10940	KSSLLHSR	156	AT3G44460	TEENTKLK	283
AT1G10940	KVKNSKEL	22	AT3G56850	DLSKKTVD	87
AT1G10940	LKNLPREL	269	AT3G44460	SAARSRAR	260
AT1G10940	LKNLPREL	269	AT3G56850	SAARSRAR	238
AT1G10940	LLHSRPKS	159	AT3G56850	SRLEEENE	258
AT1G10940	LQTVEEIM	294	AT3G56850	LEEENERL	260
AT1G10940	NPTFSLQT	289	AT3G44460	ERRQRRMI	248
AT1G10940	PKIDENVA	39	AT3G44460	AARSRARR	261
AT1G10940	PKIDENVA	39	AT3G56850	AARSRARK	239
AT1G10960	GSIDQSDQ	106	AT3G47620	VDGRGRRI	124
AT1G11430	DPAPSRDQ	99	AT3G49580	VAEEAEEQ	45
AT1G11430	INGEIIPC	180	AT3G49580	EVESLEQA	61
AT1G11430	KQRNNTKY	195	AT3G49580	EVESLEQA	61
AT1G11430	TSEKFKGL	148	AT3G49580	QLCSQLAE	52
AT1G11440	DPWKTTSD	326	AT5G43380	SVINRLLE	8
AT1G11440	PLPPSVET	152	AT5G43380	SVSEDLTC	280
AT1G12310	AKHLKTEP	73	AT1G74690	KLTANAFA	211
AT1G12310	DGDGKIAP	24	AT3G19960	KSNESPHV	225
AT1G12310	DGLSDDQV	4	AT1G74690	GHLVRRQA	147
AT1G12310	DKEGTGFV	93	AT1G74690	LIRGHLVR	144
AT1G12310	DLMAKHLK	70	AT3G49260	KRERALAY	248
AT1G12310	EKLEPNEF	114	AT1G74690	RAFWALKG	130
AT1G12310	EKLEPNEF	114	AT3G49260	RALRALKG	137
AT1G12310	ENLSSPFD	57	AT5G62070	LEVDTWKP	243
AT1G12310	EPFDRQLR	79	AT3G49260	ALVRGNHV	150
AT1G12310	EPNEFDEW	117	AT3G49260	STVKKKVF	11
AT1G12310	GDGKIAPS	25	AT2G23420	PRIKLSED	415
AT1G12310	GLSDDQVS	5	AT3G19960	KLEQEEYI	599
AT1G12310	GTGFVAVA	96	AT5G62070	STENSPQV	278
AT1G12310	IKEVDVGS	125	AT1G74690	FAQKLLAS	217
AT1G12310	IKEVDVGS	125	AT5G62070	VVRLTSGN	83
AT1G12310	LSDDQVSS	6	AT5G62070	RSTENSPQ	277
AT1G12310	PFDRQLRD	80	AT5G62070	STENSPQV	278
AT1G12310	SSMKEAFM	12	AT3G49260	SDIRRKPV	447
AT1G12310	SSPFDFNR	60	AT1G74690	HNPVVESS	343
AT1G12310	SSPFDFNR	60	AT3G19960	LCAGASPA	371
AT1G12310	SSPFDFNR	60	AT3G49260	HFPAESSP	53
AT1G12310	SSPFDFNR	60	AT5G62070	KHAIAVAA	57
AT1G12310	TDGDGKIA	23	AT1G74690	RGHLVRRQ	146
AT1G12310	TDGDGKIA	23	AT3G19960	KNRDLLHS	693
AT1G12310	TDGDGKIA	23	AT3G49260	RGNHVRKQ	153
AT1G12310	TSIGEKLE	110	AT1G74690	PVVESSIQ	345
AT1G12620	GEPEKALE	471	AT4G25200	EDVKLALE	130
AT1G12810	GGYQGYFA	63	AT3G02150	GVDQPSKA	110
AT1G12810	GYQGYFAG	64	AT3G02150	DELPPLPI	130
AT1G12810	PPESYPPP	7	AT3G02150	ELPPLPIS	131
AT1G13520	SLPEGPNS	20	AT4G25200	LEQDTLVI	136
AT1G13560	ARRTNSSS	102	AT4G35580	LSVIKTDD	57
AT1G13560	LHRYKYSG	12	AT3G60600	KKYCVRPN	64
AT1G13560	RTNSSSPL	104	AT4G35580	KTDDPEWF	61
AT1G13730	ASAEAVKL	326	AT3G13222	LENGLTFG	262
AT1G13730	DGIQVRSY	306	AT3G13222	GRKNFASS	87
AT1G13730	EQVDEVAE	158	AT3G13990	KRDRKKED	68
AT1G13730	FGAITKDG	300	AT3G13990	QIGTYQQS	830
AT1G13730	GGRGYGRN	391	AT3G13222	QHSDEDIF	32
AT1G13730	GGRGYGRN	391	AT3G13990	ATGSNKEF	130
AT1G13730	GNGSNGGR	386	AT3G13222	LSKATSSS	173
AT1G13730	GNGSNGGR	386	AT3G13222	MLENGLTF	261
AT1G13730	GVDAPKKS	210	AT3G13222	KSKESSVS	188
AT1G13730	GVDAPKKS	210	AT3G13990	FPRNAAQR	115
AT1G13730	KLVLQAHK	332	AT3G13222	SDSVVEND	199
AT1G13730	LAQNGATF	225	AT3G13222	VSDSVVEN	198
AT1G13730	LLMDATPE	284	AT3G13222	VLPEEGSE	335
AT1G13730	NDNGYRND	373	AT3G13222	DDSNIESS	289
AT1G13730	NDNGYRND	373	AT3G13990	KMIQSIKE	21
AT1G13730	NGATFNAK	228	AT3G13990	AQRNASPR	120
AT1G13730	NGGYRNDN	368	AT3G13222	TGRKNFAS	86
AT1G13730	PEANKKEV	139	AT3G13222	ESSHGTAA	294
AT1G14330	NGKRALEN	40	AT5G42190	GKTPEEIR	138
AT1G14340	AKAASDLG	231	AT5G37680	PSLNGIPL	117
AT1G14340	AKAFDESH	142	AT5G06370	SNRIDRSS	5
AT1G14340	AQEVVKIM	120	AT2G47750	SSVPGHYV	475
AT1G14340	DQRVCITR	71	AT2G47750	ANGEDSSL	76
AT1G14340	DQRVCITR	71	AT4G31830	AAGVESSK	23
AT1G14340	DQRVCITR	71	AT5G06370	ARGGTCTL	114
AT1G14340	EQRIGLTD	163	AT2G47750	LCSSGTSA	93
AT1G14340	EVVKIMLA	122	AT2G47750	SQGGSFNQ	543
AT1G14340	EVVKIMLA	122	AT5G66110	YDKKAPPG	101
AT1G14340	FATGRTAA	197	AT5G66110	VEGMKGVS	40
AT1G14340	FKDSYSQE	52	AT5G06370	GLLSNRID	2
AT1G14340	GALERAAK	225	AT4G31830	SSEGVKAA	17
AT1G14340	GEQACTAY	42	AT4G31830	GSNPGGVL	34
AT1G14340	GKDALSKA	135	AT3G59920	VDGVKVLH	25
AT1G14340	GKDALSKA	135	AT5G06370	SSLKPGDH	11
AT1G14340	GKDALSKA	135	AT5G60860	ELRDHTDA	110
AT1G14340	GRTAAAAA	200	AT2G47750	LCSSGTSA	93
AT1G14340	HVSDTAKS	187	AT5G51180	KGTICGLE	147
AT1G14340	IGLTDKIF	166	AT2G33390	SESQCLLP	37
AT1G14340	ILDQRVCI	69	AT5G37680	YMISCKDS	159
AT1G14340	KAFDESHG	143	AT2G47750	LCSSGTSA	93
AT1G14340	KAQEVVKI	119	AT4G31830	EGVKAAGV	19
AT1G14340	KDALSKAK	136	AT4G31830	GVKAAGVE	20
AT1G14340	KDSYSQET	53	AT5G66110	KGVSKVTV	44
AT1G14340	LGKDALSK	134	AT5G66110	VVPHPYAP	91
AT1G14340	LSKAKAFD	139	AT2G33390	LPPRKGGM	43
AT1G14340	QEVVKIML	121	AT5G16840	DIKEFFSF	21
AT1G14340	QRVCITRW	72	AT2G47750	SGTSAGEP	96
AT1G14340	RAAKAASD	229	AT5G66110	GYVRNALA	108
AT1G14340	SHGVSAAA	148	AT5G66110	MDCEGCER	27
AT1G14340	TAVLLTGA	60	AT1G56330	SKRELDAL	106
AT1G14340	TAVLLTGA	60	AT4G02080	SKKELDAL	106
AT1G14340	TGATILDQ	65	AT4G31830	TTKMSSEG	13
AT1G14340	TGRTAAAA	199	AT2G47750	TSAGEPKL	98
AT1G14340	TGRTAAAA	199	AT4G31830	ESSKRPPG	27
AT1G14340	TGRTAAAA	199	AT5G65925	PTTVLPRS	64
AT1G14340	VLLTGATI	62	AT5G58750	EIVVKEKL	318
AT1G14510	EEVPPELP	65	AT3G11200	VKITPAKA	221
AT1G14510	NDLPTIFE	128	AT3G11200	RDGMQRKD	83
AT1G14510	VKITPAKA	226	AT3G11200	EEVPPELP	66
AT1G14740	ADEARIEA	649	AT4G24240	AFRVYCPT	142
AT1G14740	AHEEEEEA	126	AT3G07780	LEECEREV	420
AT1G14740	DCSVGKDD	216	AT3G07780	QAFLHPNI	174
AT1G14740	DYRNMKLR	706	AT3G07780	SLVSSDPH	25
AT1G14740	EEEEEAEE	128	AT3G07780	RIFRGSED	321
AT1G14740	EERRRNKL	687	AT3G07780	AEMFQLKA	462
AT1G14740	EEYTEKLA	672	AT4G24240	EFTNPSQL	220
AT1G14740	EEYTEKLA	672	AT4G24240	YGQKPIKG	289
AT1G14740	EKMEEEYT	668	AT3G07780	EEYASNYL	492
AT1G14740	ELKKLENS	696	AT3G07780	NLPHQMLP	8
AT1G14740	ETLNLSLA	145	AT3G07780	IVGEEKTR	404
AT1G14740	EYTEKLAR	673	AT3G07780	KLRLSEAE	500
AT1G14740	EYTEKLAR	673	AT3G07780	SSGSNLPH	4
AT1G14740	EYTEKLAR	673	AT4G24240	KPPLSSAS	233
AT1G14740	EYTEKLAR	673	AT4G24240	SSPSSRCH	247
AT1G14740	FDSASNTC	445	AT4G24240	QKPIKGSP	291
AT1G14740	FDSASNTC	445	AT4G24240	SSASLKRR	237
AT1G14740	GDGGVALA	244	AT3G07780	AEVVKETL	392
AT1G14740	GDGGVALA	244	AT3G07780	SQETWPTS	51
AT1G14740	GDGGVALA	244	AT4G24240	SRGKPPLS	230
AT1G14740	GEGTNGSV	229	AT3G07780	GTSSGSNL	2
AT1G14740	GSVHSRFR	234	AT4G24240	KRVIRVPA	264
AT1G14740	HQKGVDFL	40	AT4G24240	SLKRRCNS	240
AT1G14830	ADINKRVD	247	AT1G59610	FLLHLAGG	349
AT1G14830	ADINKRVD	247	AT1G59610	QGKSQIVQ	310
AT1G14830	DETDRITG	110	AT1G59610	VLNEKTGK	602
AT1G14830	DIENMVRS	162	AT1G59610	SSKDKKSN	645
AT1G14830	DRITGKSK	113	AT1G59610	TVLELAKD	416
AT1G14830	EDETDRIT	109	AT1G59610	QHNDAILL	162
AT1G14830	EIEDETDR	107	AT1G59610	AIASAALD	462
AT1G14830	EIEDETDR	107	AT1G59610	EDKFLLHL	346
AT1G14830	ESIVQDIE	157	AT1G59610	TVTLEECS	624
AT1G14830	GGQSSGKS	42	AT1G59610	AIASAALD	462
AT1G14830	GGRPGGDR	353	AT1G59610	KLGYTKKQ	609
AT1G14830	IEDETDRI	108	AT1G59610	TAWRAESE	260
AT1G14830	IVQDIENM	159	AT1G59610	VLEADGYQ	393
AT1G14830	KLAREVDP	195	AT1G59610	DRHFDLNN	381
AT1G14830	KLAREVDP	195	AT1G59610	LQGKSQIV	309
AT1G14830	KQISNIPI	120	AT1G59610	NRIKKLPL	373
AT1G14900	RPPKPKDP	135	AT5G28900	KFWELDTD	322
AT1G14920	EGYRVEES	502	AT3G51180	RSKKPRVS	6
AT1G14920	ILEAFQGK	261	AT5G16320	INQIDEKK	11
AT1G15385	LQRLESIE	59	AT3G08530	LKPNLPEH	584
AT1G15385	LQRLESIE	59	AT4G32190	DLHDAERK	127
AT1G15570	AIRMKYRQ	424	AT5G57210	SGCQGMLR	135
AT1G15570	ASALRASE	16	AT3G12720	LRRGSFNE	75
AT1G15570	DDKDPLLC	178	AT4G25200	PKMKEQER	194
AT1G15570	DVTQSMRG	216	AT5G48385	GLAEKMPG	348
AT1G15570	EEYTLASD	234	AT5G57210	SLVDASLH	326
AT1G15570	ELKRRPLP	200	AT1G64180	PVSPTSYD	160
AT1G15570	ELKRRPLP	200	AT3G12720	LDPSTHNL	131
AT1G15570	ELKRRPLP	200	AT3G12720	LPGRTDNE	106
AT1G15570	HPWNPTLE	386	AT3G12720	RGSFNEEE	77
AT1G15570	HYTTYKAS	394	AT1G64180	CFELKKHG	433
AT1G15570	IDSDDKDP	175	AT1G64180	LYRKLAQE	282
AT1G15570	IDSDDKDP	175	AT1G64180	SESLYRKL	279
AT1G15570	KRKKRAVL	51	AT5G57210	LLIDPHLP	74
AT1G15570	LQLNTKGC	413	AT4G28230	SPRDSGAA	372
AT1G15570	MERIQKDV	210	AT5G48385	AKADKKRA	454
AT1G15570	MERIQKDV	210	AT5G48385	QKAFAELE	22
AT1G15570	NLRVSELK	195	AT1G64180	ERKLRKRS	272
AT1G15570	NLRVSELK	195	AT1G64180	LDERIQSG	361
AT1G15570	PLSAIRMK	421	AT5G48385	KWKELEEH	39
AT1G15570	QSNHPWNP	383	AT5G57210	ELEKTLDQ	112
AT1G15750	AIDGDGGL	634	AT1G15750	MSSLSREL	1
AT1G15750	AIDGDGGL	634	AT1G17380	SRYLKEKG	26
AT1G15750	ALDKHDRP	84	AT4G32295	ALHLGCTP	112
AT1G15750	ANPLFRDK	153	AT1G22640	NNCESSGT	168
AT1G15750	ASGILMTN	820	AT1G15750	VWDAATGV	490
AT1G15750	ASGILMTN	820	AT2G38300	RAVERLGG	69
AT1G15750	ASGILMTN	820	AT4G28640	LELGLTLS	34
AT1G15750	ASGILMTN	820	AT5G16560	LLGGHERA	238
AT1G15750	ASGILMTN	820	AT5G16560	LPKMPTKR	208
AT1G15750	AVKRTYQG	587	AT2G46870	VTPSDVGK	39
AT1G15750	AVKRTYQG	587	AT5G16560	PKMPTKRS	209
AT1G15750	AVKRTYQG	587	AT5G63350	PETPEKRV	110
AT1G15750	AWLYDNMG	534	AT1G15750	VKRHTFEG	497
AT1G15750	AWLYDNMG	534	AT2G45660	VETQLFIG	200
AT1G15750	AWLYDNMG	534	AT3G15540	EMNMTSSG	34
AT1G15750	CGTSKDGE	568	AT1G15750	LRTLINQS	171
AT1G15750	DAPGRWCT	547	AT1G46480	RWNPTQEQ	90
AT1G15750	DEVEKYLS	51	AT1G22640	AGRLPGRT	93
AT1G15750	DEVEKYLS	51	AT4G38620	AGRLPGRT	93
AT1G15750	DGDGGLQA	636	AT3G23030	VGWPPVRS	62
AT1G15750	DGDGGLQA	636	AT3G23050	VGWPPVRN	84
AT1G15750	DGDGGLQA	636	AT4G29080	PEQPCLYV	181
AT1G15750	DGDGGLQA	636	AT4G29080	VGWPPIRS	145
AT1G15750	DGGLQASP	638	AT1G17380	IMKIEEGQ	258
AT1G15750	DGWEKQRS	949	AT2G46870	SRFVKDKK	104
AT1G15750	DHSCGPPN	201	AT1G15750	RDKLQFPT	158
AT1G15750	DILVKDLK	95	AT4G38620	TNKGAWTK	12
AT1G15750	DNMGSRVD	538	AT1G15750	TVHKLEQE	24
AT1G15750	DRPKAVDI	89	AT1G15750	RENEQLSK	125
AT1G15750	DSEHVSKR	299	AT2G46870	PSDVGKLN	41
AT1G15750	EALDKHDR	83	AT1G15750	GSRVDYDA	541
AT1G15750	EANPLFRD	152	AT2G38300	SKKIDDQG	108
AT1G15750	EGAVKRTY	585	AT3G15540	IMKRSDAT	179
AT1G15750	EGAVKRTY	585	AT3G23030	IMKGSDAP	161
AT1G15750	EGAVKRTY	585	AT4G29080	KRVFSDAI	76
AT1G15750	EGHEAPVY	503	AT1G30135	SFLQKRKI	112
AT1G15750	EHVSKRTR	301	AT2G46870	TPSDVGKL	40
AT1G15750	EHVSKRTR	301	AT2G46870	WSRFVKDK	103
AT1G15750	EKFKETVH	19	AT4G32295	PRPGPRPY	2
AT1G15750	ELKKLIEA	146	AT1G22640	IKRKLLSR	112
AT1G15750	ELKKLIEA	146	AT4G15700	RGKEIEHA	48
AT1G15750	ELKKLIEA	146	AT4G32295	RPYDCIRR	7
AT1G15750	ENEQLSKY	126	AT2G46870	DLTGKSWR	78
AT1G15750	ENFRENEQ	122	AT4G28640	ELELGLTL	33
AT1G15750	EQLSKYGD	128	AT2G46870	VADREHMF	28
AT1G15750	ESEGAVKR	583	AT1G22640	EEDELIIK	73
AT1G15750	ESEGAVKR	583	AT4G28640	DDSSSSSS	55
AT1G15750	ESEGAVKR	583	AT4G29080	SHGGCGRD	230
AT1G15750	ESEGAVKR	583	AT4G38620	EEDELIIK	73
AT1G15750	EVKSKLKG	910	AT1G15750	HTFEGHEA	500
AT1G15750	EVKSKLKG	910	AT1G22640	KRGNFTEE	66
AT1G15750	EVKSKLKG	910	AT4G38620	KRGNFTEE	66
AT1G15750	FKETVHKL	21	AT4G29080	APASKAQV	137
AT1G15750	FLDEEKFK	15	AT1G15750	KLIEANPL	149
AT1G15750	FLDEEKFK	15	AT5G63350	LSLLPETP	106
AT1G15750	FMPPPPAA	872	AT4G28640	LPDGSSGL	194
AT1G15750	FNEELFKE	107	AT3G23030	GSDAPALD	164
AT1G15750	FPTLRNSR	163	AT1G15750	RVDEVKSK	907
AT1G15750	FRENEQLS	124	AT3G04730	AKAQVVGW	67
AT1G15750	FRENEQLS	124	AT3G15540	AKSQVVGW	67
AT1G15750	FRENEQLS	124	AT3G23050	AKAQVVGW	79
AT1G15750	FRENEQLS	124	AT4G14560	AKTQIVGW	52
AT1G15750	FVDHSCGP	199	AT2G38300	PDLHLRFV	61
AT1G15750	FVDHSCGP	199	AT4G28640	PDGSSGLV	195
AT1G15750	GAVKRTYQ	586	AT1G46480	KQKRNNLI	149
AT1G15750	GFTKVDDN	59	AT1G15750	KLIEANPL	149
AT1G15750	GFTKVDDN	59	AT1G17380	LHRFFAKR	188
AT1G15750	GHEAPVYS	504	AT1G22640	HIKRKLLS	111
AT1G15750	GHEAPVYS	504	AT4G38620	HIRRKLIN	111
AT1G15750	GSRVDYDA	541	AT1G15750	EALDKHDR	83
AT1G15750	GSRVDYDA	541	AT5G16560	ELMDVKDL	252
AT1G15750	GTSKDGES	569	AT4G28640	EGGSASGS	2
AT1G15750	GTSKDGES	569	AT4G38620	KEEDERLV	19
AT1G15880	AAIKRKKS	192	AT5G22290	SIVKSDSE	70
AT1G15880	DALRKQAR	8	AT5G22290	ERDVKSGS	109
AT1G15880	GGSEMVSH	72	AT5G22290	DEDFFADI	233
AT1G15880	GGSEMVSH	72	AT5G22290	EMAESSEN	220
AT1G15880	KRKKSMDT	195	AT5G22290	DGLERSVE	44
AT1G15880	LRAKQEHA	102	AT5G22290	LAEMAESS	218
AT1G15880	SSGGSEMV	70	AT5G22290	GLERSVEV	45
AT1G15880	TFGGINSK	169	AT5G22290	ARGKKYPH	83
AT1G15880	TILAAIKR	189	AT5G22290	TGKERDVK	106
AT1G15880	TQEFYRHR	92	AT5G22290	GLERSVEV	45
AT1G15880	VSHTLTRH	77	AT5G22290	DKQMSSLL	281
AT1G16010	ELKERLLP	3	AT5G10450	SAGASESK	117
AT1G16010	LDKSLSIA	304	AT5G10450	PSAGASES	116
AT1G16010	LGLKKRGQ	41	AT5G10450	DKACNMAK	195
AT1G16010	NSLDNYVL	123	AT5G10450	LVKDYRSK	87
AT1G16060	EARIGRVF	174	AT3G55150	LCDHVFSA	265
AT1G16060	EDIQTYFG	304	AT3G55150	LDTKAEHY	448
AT1G16060	FSRGVSKY	154	AT3G55150	KPDNLENY	596
AT1G16060	GSLRRKSS	145	AT3G55150	ARLEKEFF	116
AT1G16060	IGRVFGNK	177	AT3G55150	SVSGQSSI	137
AT1G16060	IGSLRRKS	144	AT3G55150	CKLDTKAE	446
AT1G16060	KRKRRSQP	41	AT3G55150	DTKAEHYK	449
AT1G16060	LRRKSSGF	147	AT3G55150	VPNAKLRD	551
AT1G16060	SQSKEEYI	137	AT3G55150	FESIIQKD	360
AT1G16060	SSGFSRGV	151	AT3G55150	DFESIIQK	359
AT1G16250	GAGRFDIV	333	AT5G42190	GKTPEEIR	138
AT1G16250	LIKTRDTD	276	AT5G42190	KGKTPEEI	137
AT1G16500	AMKKPKID	247	AT3G14100	SGNLPPGF	46
AT1G16500	DLDVQVPN	60	AT3G14100	RVQRDKGF	297
AT1G16500	LDLDVQVP	59	AT4G02150	LSDNSNDK	272
AT1G16500	LKSGKVYL	75	AT4G02150	IRKNKREE	36
AT1G16500	LSSVCTLD	171	AT4G02150	GDSPKCRD	190
AT1G16500	LSSVCTLD	171	AT4G02150	NDIYDKAV	483
AT1G16500	NSTSSSSS	87	AT4G02150	RRRREDNL	26
AT1G16500	PSSISRPL	148	AT4G02150	KKSIKKEA	343
AT1G16500	QCNSTSSS	85	AT3G14100	GQREDTSS	135
AT1G16500	QSLELDLD	55	AT3G14100	KTGRSRGF	180
AT1G16500	QSLELDLD	55	AT4G02150	EKIENLQS	472
AT1G16500	QSLELDLD	55	AT4G02150	YKKSIKKE	342
AT1G16500	SLELKLVP	141	AT4G02150	AEEGRRRR	22
AT1G16500	SYLSSVCT	169	AT4G02150	SGGTHDQI	401
AT1G16610	AEKAQLYM	152	AT3G24740	RSCSRESC	165
AT1G16790	EASIKVIE	43	AT5G22290	KSIVKSDS	69
AT1G16790	LISHYQKR	30	AT5G22290	ATGKERDV	105
AT1G16790	RVVSSSRN	58	AT5G22290	KMDGLERS	42
AT1G16900	KSGFQTWE	85	AT5G22290	GLERSVEV	45
AT1G17080	PPPQNSAP	33	AT5G52750	NSRFVTDE	126
AT1G17080	VSNYPPPQ	29	AT5G52750	KLCNTELV	60
AT1G17380	DLNEPTDN	155	AT4G28910	AADVKFGG	344
AT1G17380	DSSLALPG	47	AT4G28910	GARPNLPW	353
AT1G17380	SRYLKEKG	26	AT4G28910	AESEVGGG	164
AT1G17380	SSLALPGK	48	AT4G28910	GGSTGKAK	16
AT1G17720	KVQEKKIK	142	AT5G11090	AYQPRPSR	200
AT1G17970	CQDEYERE	323	AT4G33690	VKRGRGSV	152
AT1G17970	SNESTRKK	61	AT3G62310	LDDDGNLT	476
AT1G17970	SVPSVIRY	92	AT3G54390	VLRNRAKL	55
AT1G18150	EYHPQMLE	437	AT3G54850	SQELQLTT	177
AT1G18400	GQATDSHS	150	AT5G16560	LLGGHERA	238
AT1G18400	LRRGKRLK	122	AT5G16560	LELMDVKD	251
AT1G18400	TDAVDSMQ	225	AT5G16560	TPKSVLEL	246
AT1G18400	VRRGKINE	162	AT5G16560	KSVLELMD	248
AT1G19000	RKCVSLNN	35	AT5G08330	TPASFSTA	91
AT1G19000	SSLFDITT	161	AT5G08330	IAATGTGT	83
AT1G19000	VKSRTPTQ	132	AT5G08330	GKRVVRAE	109
AT1G19010	EELEAQLG	80	AT4G25200	SRLFNTNA	29
AT1G19180	FSAEKAKE	141	AT1G22920	DPNYFKRV	52
AT1G19180	LEKRKDRV	213	AT1G30135	KRKIRIQA	116
AT1G19180	SAEKAKEV	142	AT3G49580	EQLCSQLA	51
AT1G19680	AACLETMT	305	AT3G22960	SLLKSRGM	566
AT1G19680	AFCELVAQ	227	AT3G22960	KSRGMIKS	569
AT1G19680	CSNDTATG	206	AT5G22355	KCANHPKK	423
AT1G19680	DSTSKKSF	414	AT5G22355	LHCTDLPK	535
AT1G19680	EGGWSINA	220	AT3G22960	RLNEEKGF	167
AT1G19680	ETEKYDPT	314	AT3G22960	RRLNEEKG	166
AT1G19680	GSHFASSE	213	AT5G22355	DLPRVINI	284
AT1G19680	KALKAEAE	336	AT3G22960	SVRRLNEE	164
AT1G19680	KLSRKALK	332	AT3G22960	PGLLLPRA	265
AT1G19680	LKAEAELK	338	AT3G22960	RRLNEEKG	166
AT1G19680	LVAQSQRE	231	AT3G22960	SNLNKTFS	559
AT1G19680	LVAQSQRE	231	AT5G22355	LLSCDTCD	523
AT1G19680	PSVDQQTC	266	AT5G22355	SEPVIHDG	490
AT1G19680	RARGSPGQ	165	AT3G22960	LNEEKGFA	168
AT1G19680	RGSPGQQL	167	AT3G22960	DPGLLLPR	264
AT1G19680	RRARGSPG	164	AT5G22355	PQHSLKLL	182
AT1G19700	AWRPQRGL	351	AT4G03400	SFHKGTPK	427
AT1G19700	DEVDKRYN	247	AT4G03400	EYLRKWLG	41
AT1G19700	DQRLRQQR	332	AT4G03400	ADGETSPL	84
AT1G19700	EMYKEEFG	416	AT4G03400	SETLRRIL	27
AT1G19700	EVDKRYNQ	248	AT4G03400	QLLSRSTR	466
AT1G19700	IEEMYKEE	414	AT4G03400	IKRFRSSA	582
AT1G19700	KEEFGDES	419	AT4G03400	LETLFTSL	60
AT1G19700	LDQRLRQQ	331	AT4G03400	EGNLSSRI	250
AT1G19700	LHPYPKES	375	AT4G03400	ASQLLSRS	464
AT1G19700	LSKNQVAN	393	AT4G03400	SEEFKTKQ	175
AT1G19700	MYKEEFGD	417	AT4G03400	ICADIKEG	244
AT1G19830	EEEFGFDH	84	AT1G80650	ALWYLEHV	185
AT1G20140	AAEAGGDK	68	AT5G65495	RARAREAE	44
AT1G20140	AEVRNENK	152	AT5G65495	LRRARARE	42
AT1G20140	DGESFEIE	14	AT5G65495	DRLAETEA	33
AT1G20140	DQMRGKTP	126	AT5G57360	RVCQNAWG	240
AT1G20140	DYTPEEEA	145	AT5G39450	LHGRDGKV	162
AT1G20140	EAEVRNEN	151	AT5G57360	LLNFRKDG	121
AT1G20140	EEEAEVRN	149	AT5G57360	NEDLWRRV	234
AT1G20140	EIEEAVAV	19	AT5G57360	SPPPGRWG	340
AT1G20140	ENDELKNW	82	AT5G65495	VVDDLRDR	27
AT1G20140	ESFEIEEA	16	AT1G57790	PSLRTWNV	210
AT1G20140	EVRNENKW	153	AT3G61060	FQLATSDN	213
AT1G20140	FVKVDQPT	93	AT3G15430	SSDMVETS	103
AT1G20140	GSAENDEL	79	AT5G57360	CGQQGLLN	364
AT1G20140	GSAENDEL	79	AT5G57360	SSPPPGRW	339
AT1G20140	HVEAAAEA	64	AT3G61060	KPVRFQLA	209
AT1G20140	KDFYGSAE	75	AT5G57360	LAPPLPRS	391
AT1G20140	KKHVEAAA	62	AT5G65495	ARAREAEL	45
AT1G20140	KTPEQMRA	131	AT5G65495	EHMKRFVS	57
AT1G20140	KVDQPTLF	95	AT5G65495	VDDLRDRL	28
AT1G20140	LKSSDGES	10	AT5G57360	LTPRDVAS	213
AT1G20140	NDYTPEEE	144	AT5G57360	GIEFQGEL	114
AT1G20140	QMRAHFNI	135	AT5G57360	LSRLTPRD	210
AT1G20140	SSDGESFE	12	AT5G57360	ELLNFRKD	120
AT1G20140	SSDGESFE	12	AT5G57360	LQCRGPFA	85
AT1G20140	TPEEEAEV	147	AT5G57360	FGGCGQQG	361
AT1G20140	VDQPTLFD	96	AT5G57360	DKPTWRIL	553
AT1G20140	YGSAENDE	78	AT3G48880	NISHSHLV	230
AT1G20640	AEKKRTKA	548	AT2G42810	LFSVDGVK	395
AT1G20640	EDNEWVLL	792	AT2G42810	GGLFSVDG	393
AT1G20880	ANCNLASL	94	AT3G22440	KAYLRDAK	339
AT1G20880	DQYGDILE	45	AT3G22440	LMKKSEAL	49
AT1G20880	DQYGDILE	45	AT3G22440	SPSHSPQY	450
AT1G20880	GRRANCNL	91	AT3G22440	LKKRLDQL	395
AT1G20880	IIDGRRAN	88	AT3G22440	PENLKKRL	392
AT1G20880	LAWETQSE	31	AT3G22440	EEYKLEEE	382
AT1G20880	NLASLGRS	97	AT3G22440	EKAKEIAE	229
AT1G20880	RANCNLAS	93	AT3G14100	GQREDTSS	135
AT1G21000	GGMRRGDL	143	AT1G72830	ALKRPRGS	224
AT1G21000	LTFSLKGK	152	AT1G72830	RRQQRAKL	194
AT1G21000	PIYNHRNS	227	AT1G72830	GRFLNTKK	233
AT1G21000	SLLDSFRF	128	AT1G72830	SGGRFLNT	231
AT1G21000	TCEICCRS	121	AT1G72830	RPRGSGGR	227
AT1G22310	ANESLLGN	415	AT4G28640	SCEDSSSP	22
AT1G22310	ELRRITVG	300	AT4G28640	ADDSSSSS	54
AT1G22310	FLEQLNGE	317	AT4G28640	SCEDSSSP	22
AT1G22630	AKGAIECP	56	AT4G01920	RCISISEP	476
AT1G22630	AKGAIECP	56	AT4G08150	RHWKPSED	358
AT1G22630	ERWKCFDC	79	AT1G68670	KKIQVFQR	26
AT1G22630	FERWKCFD	78	AT1G27030	GGGLDFPK	85
AT1G22630	GTGKNKKN	67	AT1G27030	RKNPTAKT	33
AT1G22630	GTGKNKKN	67	AT4G02590	AERLRRER	160
AT1G22630	KNKKNGNM	70	AT1G68670	HTHRKQRR	211
AT1G22630	KNKKNGNM	70	AT4G01920	NHSYHSLH	179
AT1G22630	LTPEQRGE	102	AT4G08150	SEKVALAE	332
AT1G22630	PGCKGTGK	63	AT4G02590	HMGGLGGS	63
AT1G22630	TGKNKKNG	68	AT1G68670	KSGAFQPF	149
AT1G22750	IKDGVGLR	120	AT5G22290	LAEMAESS	218
AT1G22750	RDSIKDGV	117	AT4G35580	EYRPTLKD	133
AT1G22760	ALAQRKED	405	AT4G01090	DSLKPESV	513
AT1G22760	AQKKSERE	304	AT2G37150	LDLGERIG	506
AT1G22760	ASIDNKAL	145	AT4G01090	YSNTEISE	531
AT1G22760	DEKLKEMF	345	AT3G49580	EVESLEQA	61
AT1G22760	DEKLKEMF	345	AT4G01090	GEELHSLG	684
AT1G22760	DKLNGMLM	194	AT4G01090	YSNTEISE	531
AT1G22760	DLDPKVTE	55	AT3G49580	EVESLEQA	61
AT1G22760	DLDPKVTE	55	AT4G01090	VIEEEVSS	389
AT1G22760	DPSTRLSG	127	AT4G01090	LHSLGKLA	687
AT1G22760	DQNRRSLG	83	AT4G01090	ISEDSRYS	536
AT1G22760	DVTGRSKG	170	AT4G01090	KLLSQERL	335
AT1G22760	ELRRKFEQ	313	AT2G37150	LGERIGSV	508
AT1G22760	EYGNVTSS	354	AT4G01090	VSSAEKLA	585
AT1G22760	IDKLNGML	193	AT4G01090	EKLAGPIQ	589
AT1G22760	IDKLNGML	193	AT4G01090	REEKLATQ	225
AT1G22760	IDNKALFE	147	AT3G49580	LAELEVES	57
AT1G22760	IGRKPLYI	397	AT2G37150	LGERIGSV	508
AT1G22760	KLNGMLMN	195	AT2G37150	DLGERIGS	507
AT1G22760	LDDSVDDE	339	AT4G01090	KEKHSNSR	29
AT1G22790	AGLETPSP	82	AT1G25490	TKDDQDSV	211
AT1G22790	ASASGYSK	13	AT1G25490	AEDRHWRV	406
AT1G22790	VREFEPSE	188	AT1G25490	SSQHVRSA	331
AT1G22920	ARSGGTIE	73	AT3G23050	YKSYQDLS	145
AT1G22920	ARSGGTIE	73	AT3G27560	LVDPRHLF	20
AT1G22920	DITYFKSS	229	AT1G65000	HDDQKRYY	39
AT1G22920	DLLWNKYW	243	AT3G23280	PFKLELVV	175
AT1G22920	DLLWNKYW	243	AT4G34920	PWTKFQSN	222
AT1G22920	DLLWNKYW	243	AT5G13080	PIEKSTEN	124
AT1G22920	DPNYFKRV	52	AT5G13080	GKKQRYAF	50
AT1G22920	DPNYFKRV	52	AT5G38410	GKKKFETL	63
AT1G22920	DPTRTVSA	175	AT1G65480	DVPSPSNP	73
AT1G22920	DPTRTVSA	175	AT1G66980	DVTEPPLP	715
AT1G22920	DPTRTVSA	175	AT3G03000	LGLKPSQD	48
AT1G22920	DPTRTVSA	175	AT5G28770	LETQVSQL	179
AT1G22920	EDFGVHCK	216	AT3G23050	YEDKDGDW	194
AT1G22920	EDFGVHCK	216	AT5G13080	EKSTENFE	126
AT1G22920	EDFGVHCK	216	AT5G55640	EWDTDGFV	18
AT1G22920	ETRVNAQS	108	AT3G27560	LSPESPGT	314
AT1G22920	ETRVNAQS	108	AT4G02080	LHMLKDER	37
AT1G22920	ETRVNAQS	108	AT5G62880	ENVFKKWI	96
AT1G22920	EYQTIPLN	206	AT1G26740	CRSCGRVK	111
AT1G22920	EYQTIPLN	206	AT1G65480	DPDVPSPS	71
AT1G22920	EYQTIPLN	206	AT1G67800	CRSSISVR	442
AT1G22920	EYQTIPLN	206	AT4G16780	SSPNSTVS	90
AT1G22920	EYQTIPLN	206	AT4G34920	SEQQPTSS	234
AT1G22920	EYQTIPLN	206	AT5G47370	SSPNSTIS	73
AT1G22920	FALPVEGT	100	AT3G27560	AREESLTE	173
AT1G22920	FALPVEGT	100	AT4G23895	AELESLRS	84
AT1G22920	FALPVEGT	100	AT5G25490	ANRSSCFK	77
AT1G22920	FALPVEGT	100	AT5G28770	ARRSRRRK	165
AT1G22920	FALPVEGT	100	AT5G38410	GLKSSAAF	26
AT1G22920	FGVHCKQY	218	AT3G03000	MFDRDGNG	101
AT1G22920	FGVHCKQY	218	AT4G16780	MFEKDDLG	2
AT1G22920	GTETRVNA	106	AT3G16980	ILYPKEDK	13
AT1G22920	GTETRVNA	106	AT3G27560	LRQGEKKH	202
AT1G22920	GTETRVNA	106	AT4G07950	SADEPESR	85
AT1G22920	GVHCKQYY	219	AT5G24314	VAAEATEY	110
AT1G22920	HARSGGTI	72	AT4G34920	QPTSSRKF	237
AT1G22920	HARSGGTI	72	AT4G38060	QWLSSLQK	128
AT1G22920	IEDFGVHC	215	AT1G61590	RPSRSEFS	39
AT1G22920	IEDFGVHC	215	AT3G20420	RPPSPLPS	26
AT1G22920	IPLNKIED	210	AT1G23390	YDPKSEAW	84
AT1G22920	ITYFKSSL	230	AT1G61590	LAGQYSVK	339
AT1G22920	ITYFKSSL	230	AT3G55240	VWKELEKE	48
AT1G22920	ITYFKSSL	230	AT5G28690	DLTDEDLR	80
AT1G22920	ITYFKSSL	230	AT5G55640	DEWDTDGF	17
AT1G22920	KPWASDPN	47	AT3G55240	KHANITPV	36
AT1G22920	KYWVNTLS	248	AT2G33500	EQMAQNRD	351
AT1G22920	KYWVNTLS	248	AT3G23050	AQVVGWPP	81
AT1G22920	LDLLWNKY	242	AT2G33500	TQIWDFNL	238
AT1G22920	LLWNKYWV	244	AT1G66980	DVTEPPLP	715
AT1G22920	LLWNKYWV	244	AT3G16250	LPDGTPDV	80
AT1G22920	LLWNKYWV	244	AT3G59840	DDLEPCRW	73
AT1G22920	LLWNKYWV	244	AT5G56360	DVDEPSRC	601
AT1G22920	LLWNKYWV	244	AT5G67530	ESIWGKPF	407
AT1G22920	LNKIEDFG	212	AT1G52540	SHLHGQHS	123
AT1G22920	LNKIEDFG	212	AT2G02950	ELSQRKSL	232
AT1G22920	LNKIEDFG	212	AT3G15840	ELSQDGAC	196
AT1G22920	LNKIEDFG	212	AT4G34920	RESPKPSR	195
AT1G22920	LNQQYQEP	161	AT5G62880	VFKKWIPE	98
AT1G22920	LPVEGTET	102	AT1G65000	EKLCQRCK	7
AT1G22920	LPVEGTET	102	AT4G16780	LEETFKDH	141
AT1G22920	LPVEGTET	102	AT4G34920	WKPRESPK	192
AT1G22920	LPVEGTET	102	AT5G47370	LEETFKEH	142
AT1G22920	LPVEGTET	102	AT5G47370	SSTISGKR	80
AT1G22920	LPVEGTET	102	AT5G67530	KFGKHPVT	72
AT1G22920	LWNKYWVN	245	AT2G22880	PVNFKELV	46
AT1G22920	LWNKYWVN	245	AT2G33500	LEQMAQNR	350
AT1G22920	NKIEDFGV	213	AT4G34920	LKHLSEQQ	230
AT1G22920	NKYWVNTL	247	AT3G03000	GHALTAEE	123
AT1G22920	PLNKIEDF	211	AT1G65480	VCYENPSP	106
AT1G22920	PTRTVSAG	176	AT1G61590	DSDFTAKL	238
AT1G22920	PTRTVSAG	176	AT3G27560	DGDVSRQT	329
AT1G22920	PWASDPNY	48	AT1G61590	FSKNHLGP	45
AT1G22920	PWASDPNY	48	AT1G67800	FDEDNLIP	161
AT1G22920	PWASDPNY	48	AT3G15840	ERAIFPDS	204
AT1G22920	QISDLAEK	269	AT5G67530	GGDPTGTG	396
AT1G22920	RSGGTIEI	74	AT5G42300	KKVRVKCN	12
AT1G22920	RTYPEGHK	191	AT5G67530	GTGKGGES	401
AT1G22920	RVNAQSDA	110	AT2G38140	PRNKSKGR	77
AT1G22920	SAGKVEIG	181	AT3G62410	WDEVEELS	88
AT1G22920	SEYQTIPL	205	AT3G55240	VEALSKHA	31
AT1G22920	SEYQTIPL	205	AT4G23895	QLEHVDEV	106
AT1G23420	ASLSHLDE	73	AT3G59470	RAETRVGC	136
AT1G23420	DLPGQICH	16	AT3G22440	LMKKSEAL	49
AT1G23420	EEIRRLKA	148	AT4G32570	GMKGPGIL	200
AT1G23420	KAQNPSMA	154	AT3G22440	SNDYGWAC	193
AT1G23420	KNWAHFPP	171	AT4G32570	PGILSSFT	204
AT1G23420	KRQRAPSA	134	AT3G22440	SPSHSPQY	450
AT1G23420	KRQRAPSA	134	AT3G59470	ELMQQLAA	193
AT1G23420	KRQRAPSA	134	AT4G32570	SNSDSHFT	120
AT1G23420	LFDLPGQI	14	AT3G22440	RKKELENL	150
AT1G23420	LLASLSHL	71	AT3G22440	EELISRGQ	308
AT1G23420	LNHLFDLP	11	AT3G22440	KAKEIAET	230
AT1G23420	LNHLFDLP	11	AT3G59470	ENSGEQDE	41
AT1G23420	NKPPEKRQ	129	AT3G22440	AAVPANKR	413
AT1G23420	PNMTTTLN	5	AT3G59470	AETRVGCK	137
AT1G23420	PNMTTTLN	5	AT3G59470	LMQQLAAE	194
AT1G23420	QVVNKPPE	126	AT3G22440	PFIRSPSH	446
AT1G23420	RQRAPSAY	135	AT3G59470	AYATKVGF	88
AT1G23420	RQRAPSAY	135	AT3G59470	SGKWVITK	154
AT1G23420	RRLKAQNP	151	AT3G22440	PENLKKRL	392
AT1G23420	RRLKAQNP	151	AT3G59470	VSKLSRSR	99
AT1G23420	SMAHKEAF	159	AT3G22440	LVARKEQS	365
AT1G23420	YNCFIKEE	142	AT3G59470	QQLAAEKK	196
AT1G23730	EDAIKRLG	7	AT4G16143	NITAGNRD	358
AT1G23730	ESYEDAIK	4	AT4G16143	EIRKSKRE	35
AT1G23880	ETVLDGSK	135	AT5G22290	GRAPKGER	130
AT1G23880	ISEAGVTT	231	AT5G22290	EMAESSEN	220
AT1G23880	LWSLSFKT	107	AT5G22290	KQMSSLLE	282
AT1G24764	AIEMLAKK	556	AT1G24764	LAPLEAEL	183
AT1G24764	AILAPLEA	181	AT4G17220	DALTKAIE	461
AT1G24764	ANRVATVV	322	AT4G17220	VSGFLYDR	420
AT1G24764	APLEAELK	184	AT1G24764	DLQNKNQE	237
AT1G24764	DLQNKNQE	237	AT1G24764	APLEAELK	184
AT1G24764	DRLTKSKE	208	AT2G44950	CPTCSASF	861
AT1G24764	EAQLKEKF	374	AT3G53540	FRGYAGDE	396
AT1G24764	EMLAKKVE	558	AT3G53540	STTSSVSR	440
AT1G24764	EMQQLRDK	356	AT4G32190	IAELTNRL	558
AT1G24764	ESKNLEIK	137	AT1G24764	KNLEIKKI	139
AT1G24764	ESKNLEIK	137	AT4G17220	RQKVLEIE	196
AT1G24996	DDGDIVMD	110	AT3G47620	SVIAATGT	167
AT1G24996	EDVAAVLQ	23	AT4G25200	DEIKAEMK	178
AT1G24996	PEGNEDVA	19	AT3G47620	FTSLNISL	181
AT1G24996	QHMDLPEG	14	AT4G25200	EQDTLVIR	137
AT1G24996	RWLNAAEW	35	AT3G47620	TKDRHTKV	117
AT1G24996	VAAVLQTS	25	AT3G47620	VIAATGTG	168
AT1G25275	IRCGPGKH	60	AT5G22290	LAEMAESS	218
AT1G25275	LNMVAEAQ	22	AT5G22290	LAEMAESS	218
AT1G25275	VAEAQLGP	25	AT5G22290	MDTKAVGV	1
AT1G25275	VPTDAARA	73	AT5G22290	KSGSEVIG	113
AT1G25275	YVPTDAAR	72	AT5G22290	DILRDEII	239
AT1G25420	DLLGGAKQ	198	AT4G32190	DLHDAERK	127
AT1G25420	EDLLGGAK	197	AT4G32190	INDNGSAE	63
AT1G25420	EGKPLNLM	316	AT4G32190	QLEAANLE	692
AT1G25420	LESEKECP	92	AT4G32190	MLQLEAAN	690
AT1G25420	LNWDSSAT	181	AT4G32190	DVRFELIS	333
AT1G25420	NRTIIEKL	151	AT4G32190	DLHDAERK	127
AT1G25420	SELRPDSG	142	AT4G32190	IAELTNRL	558
AT1G25490	AEDRHWRV	406	AT3G13222	SDSVVEND	199
AT1G25490	AEDRHWRV	406	AT3G44720	APLHGSSL	118
AT1G25490	AEDRHWRV	406	AT5G06960	SDSSDRSK	33
AT1G25490	ARALGEER	37	AT4G04800	RQKGTEYP	67
AT1G25490	DDDDEVLL	58	AT2G27110	GMEFNSEK	52
AT1G25490	DDDDEVLL	58	AT3G01990	ASEGLELE	323
AT1G25490	DDDDEVLL	58	AT5G06960	AEDALSQG	227
AT1G25490	DDMPMVRR	174	AT3G01990	TTTMGYLL	419
AT1G25490	DELKNDDI	16	AT3G13222	LSKATSSS	173
AT1G25490	EERTRKEL	42	AT2G27110	GMEFNSEK	52
AT1G25490	EETCVREK	98	AT3G13222	SSSKDVVE	178
AT1G25490	EETCVREK	98	AT5G25475	EPETEPFH	168
AT1G25490	ERTRKELI	43	AT5G06960	RWQEDKNR	120
AT1G25490	ETCVREKA	99	AT3G13222	SNQKIQDA	151
AT1G25490	GEWFAARV	136	AT3G13222	RSKRERKK	66
AT1G25490	IARALGEE	36	AT2G27110	LREGGKKV	628
AT1G25490	IARALGEE	36	AT4G04800	RQKGTEYP	67
AT1G25490	IARALGEE	36	AT5G06960	QLEPLTEQ	205
AT1G25490	IARALGEE	36	AT5G06960	RLKLTQLE	76
AT1G25490	IDELKNDD	15	AT3G44720	ASMAEPRA	382
AT1G25490	IVELAEDR	402	AT5G44090	YCRFWELD	323
AT1G25490	KDDQDSVR	212	AT3G01990	LHQIMFDD	214
AT1G25490	LIDELKND	14	AT2G27110	NLPRMAPV	699
AT1G25490	LIDELKND	14	AT3G13222	SKATSSSK	174
AT1G25490	LIDELKND	14	AT5G06960	SGNVASYM	256
AT1G25490	LLKDEFPD	366	AT3G13222	VLPEEGSE	335
AT1G26110	FRGTDIKD	78	AT5G06770	YKTKICDR	206
AT1G26460	FGLTPNID	499	AT4G35850	FREEMKAM	98
AT1G26460	FGLTPNID	499	AT4G35850	VRDMTAAG	169
AT1G26460	FLSQDPLL	36	AT4G35850	EDDPRLML	418
AT1G26460	KKTFEATN	519	AT4G25200	LVIRGEGK	141
AT1G26850	ANAPYKAL	153	AT5G22290	ILRDEIIN	240
AT1G26850	GDVFRFPG	174	AT4G35580	SEPDVSLT	269
AT1G26850	IWQKRVND	355	AT5G22290	SLDDAMVV	151
AT1G27040	EVVGGSKA	139	AT5G22290	DEDFFADI	233
AT1G27040	IPRGSPLT	246	AT5G22290	PNMIDKQM	277
AT1G27040	KGRKQRST	181	AT5G22290	DGLERSVE	44
AT1G27040	KNKIPRGS	243	AT5G22290	IKSVNKAR	315
AT1G27210	DSSVKSPV	82	AT3G61790	VCNFRPYS	143
AT1G27360	EVSVASAE	115	AT2G24050	KLTPEKYE	184
AT1G27700	AAEFSAWN	155	AT5G22290	YLKRKMDG	38
AT1G27700	AAEFSAWN	155	AT5G41600	SSLSDSDD	26
AT1G27700	ESADRMES	22	AT5G41600	GALNKKKD	250
AT1G27700	GHRRTASA	148	AT5G41600	EDHKHEES	3
AT1G27700	LHRDLHAA	50	AT5G41600	KKSTSSSS	35
AT1G27700	RDLHAALG	52	AT5G41600	LYEKYEDK	209
AT1G27700	RWVRLDED	119	AT5G41600	FIHKSTPH	125
AT1G27700	SAAEFSAW	154	AT5G41600	GHGDSSSL	21
AT1G27700	SAAEFSAW	154	AT5G41600	KSKIYRLF	46
AT1G27700	TRDRHREF	84	AT5G41600	IPEDPILQ	138
AT1G27700	TTSLDRWE	2	AT5G41600	AYGEKAMR	219
AT1G28360	EIRDPWKK	26	AT4G36690	ACAALNGI	416
AT1G28360	IRDPWKKT	27	AT2G20570	AREAEAAN	229
AT1G28360	IRDPWKKT	27	AT3G49580	AEEAEEQL	46
AT1G28360	IRDPWKKT	27	AT5G24660	AEEAEERL	46
AT1G28480	ELVPILKE	124	AT5G06950	ENSRLKLT	73
AT1G28480	ELVPILKE	124	AT5G06960	ENSRLKLT	73
AT1G28480	GELVPILK	123	AT5G06960	LQQSLADT	238
AT1G28480	GLGVNPAV	64	AT5G06960	GASDSSDR	31
AT1G28480	GVNPAVLE	66	AT3G47620	ASTKDRHT	115
AT1G28480	VMATHISG	116	AT3G47620	SLRSSGSS	187
AT1G28480	VRRLLLGL	58	AT3G47620	EWLLQQAE	158
AT1G28480	VRRLLLGL	58	AT5G06950	EGFIRQAD	277
AT1G28480	VVRRLLLG	57	AT5G06950	GKLGTLEG	271
AT1G29195	AELQRGKI	79	AT3G47620	ATGTGTIP	171
AT1G29195	DRYLTEIL	154	AT3G47620	KVDGRGRR	123
AT1G29195	KDRRKGRV	169	AT3G47620	TRELGHKS	145
AT1G29195	LTEILSEK	157	AT3G47620	TIPANFTS	176
AT1G29240	DTLSPKDS	139	AT3G60600	CVRPNTGV	67
AT1G29910	DLLYPGGS	188	AT3G47620	RASTKDRH	114
AT1G29910	ELKVKELK	210	AT3G47620	NFTSLNIS	180
AT1G29910	LKVKELKN	211	AT3G47620	KSDGETIE	151
AT1G29910	LSADPETF	85	AT3G47620	STKDRHTK	116
AT1G29910	SGESPSYL	63	AT3G47620	SLNISLRS	183
AT1G29910	SGSPWYGS	46	AT3G47620	STKDRHTK	116
AT1G29920	DLLYPGGS	188	AT3G47620	RASTKDRH	114
AT1G29920	ELKVKELK	210	AT3G47620	NFTSLNIS	180
AT1G29920	LKVKELKN	211	AT3G47620	KSDGETIE	151
AT1G29920	LSADPETF	85	AT3G47620	STKDRHTK	116
AT1G29920	SGESPSYL	63	AT3G47620	SLNISLRS	183
AT1G29920	SGSPWYGS	46	AT3G47620	STKDRHTK	116
AT1G30120	GDLRVLDT	131	AT1G70340	DCPAVCFE	318
AT1G30475	PKLDDGGN	137	AT1G48450	SFDGETLQ	336
AT1G30730	KSVDVNLT	131	AT4G25200	DTLVIRGE	139
AT1G30860	CRLLERRT	514	AT2G39760	SALETSDY	139
AT1G30860	DDICRLLE	511	AT2G47610	KDLSRYIK	41
AT1G30860	DDWLSEIA	479	AT4G17220	KVSASRVA	251
AT1G30860	DICRLLER	512	AT5G22890	VLSDLRTH	318
AT1G31240	AKPLPRRE	138	AT1G50420	LQARRLLQ	440
AT1G31240	EIPFAKPL	134	AT3G47620	ATGTGTIP	171
AT1G31240	ERDGSFGG	145	AT1G50420	SLPLPSSG	320
AT1G31240	GSFGGDLD	148	AT1G50420	VEQLRVKT	239
AT1G31350	RDLRFSRE	238	AT3G06720	EESLMKKR	42
AT1G31350	RDLRFSRE	238	AT4G02150	EDNLVEIR	30
AT1G31350	RDLRFSRE	238	AT4G16143	EESLQKKR	42
AT1G31350	RDLRFSRE	238	AT5G42190	EEEEEVRR	157
AT1G31540	ANDVLGKL	165	AT3G47620	ATGTGTIP	171
AT1G31540	DSEELVGI	179	AT3G47620	KSDGETIE	151
AT1G31880	AEWIEEDE	289	AT3G54170	RTLQEENE	220
AT1G31880	AGSTPAWD	90	AT3G54170	LLLDPAIH	169
AT1G31880	AQRWWGEN	178	AT3G27580	YRRGATEI	503
AT1G31880	DAARTTTS	266	AT2G24570	PVTSSGKP	176
AT1G31880	DDDGPKEW	134	AT3G27580	PLPELIAE	400
AT1G31880	DKWQAQRW	174	AT2G46870	SRFVKDKK	104
AT1G31880	DVVLDDDG	130	AT4G08460	EVERERSD	176
AT1G31880	EGVPYPFM	79	AT3G27580	KAAIAARK	215
AT1G31880	ELYNVQRF	191	AT1G49850	RACGDCPC	235
AT1G31880	ELYNVQRF	191	AT2G24570	AVPVTSSG	174
AT1G31880	ELYNVQRF	191	AT3G27580	RWVAIQEV	162
AT1G31880	ENYDKIVE	184	AT2G24570	AKIADIPP	236
AT1G31880	ENYDKIVE	184	AT2G24570	FRRGPVHS	72
AT1G31880	ENYDKIVE	184	AT3G27580	FPEHPNVS	475
AT1G31880	FASLPTGG	153	AT4G08460	GQVKGWTV	112
AT1G31880	GGSSNYGP	249	AT4G08460	AKPRAIDP	159
AT1G31880	GSSNYGPG	250	AT4G08460	GWTVVEKE	116
AT1G31880	GTTPNTKE	23	AT3G27580	EPTSARSM	407
AT1G31880	GTTPNTKE	23	AT3G27580	LQSLDHPF	234
AT1G31880	HAKTWWEQ	327	AT2G24570	SKGSSIFL	162
AT1G31880	IACTKADG	5	AT3G27580	SDVSDESS	136
AT1G31880	IQIKDMAL	37	AT4G21720	PPPPPPKP	107
AT1G31880	IVELYNVQ	189	AT2G46870	VVTPSDVG	38
AT1G31880	KMDSARES	221	AT2G46870	DLTGKSWR	78
AT1G31880	KPCTGSSS	54	AT2G46870	SSQSYVMT	93
AT1G31880	KPCTGSSS	54	AT5G23120	SSQLPGDM	182
AT1G31880	KSLTIQIK	33	AT3G27580	KQRGKYFP	273
AT1G31880	KTWWEQNR	329	AT2G24570	SGKPPLSG	180
AT1G31880	LPTGGNDL	156	AT2G24570	PPLSGLPY	183
AT1G31880	LQTPARSD	203	AT3G27580	QPLRFPEH	471
AT1G31880	LSDGTREL	306	AT3G27580	SLRQKQRG	269
AT1G31880	MDSARESK	222	AT2G24570	STFRGCPA	269
AT1G31880	NRERIQTQ	335	AT2G24570	FRRGPVHS	72
AT1G31880	NRERIQTQ	335	AT3G27580	FRGGDNRA	456
AT1G31880	PCTGSSSS	55	AT2G46870	SRFVKDKK	104
AT1G31880	PFMGGSAG	84	AT2G24570	DGSVSKGS	158
AT1G31880	QAQRWWGE	177	AT2G24570	GSVSKGSS	159
AT1G31880	QRWWGENY	179	AT2G24570	PVTSSGKP	176
AT1G31880	REMFDKWQ	170	AT2G46870	PSDVGKLN	41
AT1G31880	RERFGEVH	320	AT2G24570	RCFEHDHS	193
AT1G31880	RQALQTPA	200	AT2G24570	VPAVSAKI	231
AT1G31880	RQALQTPA	200	AT4G08460	ERERSDVI	178
AT1G31880	RRVRFSRE	314	AT3G54170	EENEEIGH	224
AT1G31880	RTTTSSRD	269	AT4G08460	WKKLEVER	172
AT1G31880	SAQSCDVV	125	AT3G27580	SYCIQPTC	352
AT1G31880	SARESKDW	224	AT2G24570	LAPAPAVP	169
AT1G31880	SARESKDW	224	AT3G27580	PRFLSKGK	379
AT1G31880	SARESKDW	224	AT4G21720	VFCKKGCD	28
AT1G31880	SDGTRELR	307	AT5G23120	RIPLSSQL	178
AT1G31880	SEGVPYPF	78	AT2G46870	DKKLDAGD	109
AT1G31880	SKMDSARE	220	AT2G46870	FPLDSSSN	61
AT1G31880	SMSNASEM	280	AT3G27580	SLRCAVSP	329
AT1G31880	SREMFDKW	169	AT5G23120	VSSGISGA	235
AT1G31880	SSNYGPGS	251	AT2G24570	GDGSVSKG	157
AT1G31880	SSNYGPGS	251	AT2G32960	KRGKHRTG	193
AT1G31880	SSNYGPGS	251	AT3G27580	RPLPELIA	399
AT1G31880	SSNYGPGS	251	AT4G08460	EAKWKKLE	169
AT1G31880	SSNYGPGS	251	AT4G26640	NWRKYGQK	215
AT1G31880	STPAWDFT	92	AT2G46870	DKKLDAGD	109
AT1G31880	STPAWDFT	92	AT3G27580	AAIAARKK	216
AT1G31880	STPAWDFT	92	AT5G23120	AAIQETVS	221
AT1G31880	TGGNDLKR	158	AT3G54170	KCRTLQEE	218
AT1G31880	TGSSSSPL	57	AT3G27580	RCAVSPTL	331
AT1G31880	TRELRRVR	310	AT3G27580	KVMEKAAI	211
AT1G31880	TRELRRVR	310	AT4G08460	KGYGKALK	33
AT1G31880	TTTSSRDD	270	AT2G24570	TSSGKPPL	178
AT1G31880	TTTSSRDD	270	AT3G27580	TSPPQIPQ	527
AT1G32230	DVDENGVR	380	AT5G11270	LFNLLEED	101
AT1G32580	APTEMAPL	80	AT3G48150	VEMKNTPA	384
AT1G32580	DRAPTEMA	78	AT3G49580	VAEEAEEQ	45
AT1G32580	EIVQRPPE	189	AT3G49580	LAELEVES	57
AT1G32580	IIGSEEEA	124	AT3G49580	EQLCSQLA	51
AT1G32580	IVMDKPGG	98	AT3G49580	EEAEEQLC	47
AT1G32580	LEGLPGVL	158	AT3G49580	QLAELEVE	56
AT1G32580	RTRMDRSG	57	AT3G49580	EEQLCSQL	50
AT1G32580	SDRAPTEM	77	AT5G55100	DHERYLDL	70
AT1G32580	SPLKSGSN	68	AT3G49580	EEAEEQLC	47
AT1G32580	TSNKLEGL	154	AT3G49580	QLCSQLAE	52
AT1G32700	AKRRKGIP	194	AT3G07780	RMYKKARM	411
AT1G32700	ERPQPRPG	104	AT3G07780	QESGGNGG	520
AT1G32700	HADSHKSE	30	AT3G07780	AILEGNGA	124
AT1G32700	NRRIAKRR	190	AT3G07780	RSNQRNPF	555
AT1G32700	PQPRPGKG	106	AT3G07780	DFAVNTCR	235
AT1G32700	RIAKRRKG	192	AT3G07780	GGNGGEAS	523
AT1G32700	RSLVDSFR	123	AT3G07780	AEVVKETL	392
AT1G33470	AAFGVQRS	82	AT3G13222	SNIESSHG	291
AT1G33470	AAFGVQRS	82	AT3G22440	EEYKLEEE	382
AT1G33470	AAFGVQRS	82	AT3G56680	EERKEEYD	161
AT1G33470	AAQKACVD	60	AT3G13222	PLSKATSS	172
AT1G33470	AAQKACVD	60	AT3G13222	SSVSVAVS	192
AT1G33470	AAQKACVD	60	AT3G22440	PANKRTRA	416
AT1G33470	AQKACVDP	61	AT3G19860	KNDLREEK	133
AT1G33470	AQKACVDP	61	AT3G56680	EEYDKARE	165
AT1G33470	DPAPVIDG	67	AT3G13222	VAKMLENG	258
AT1G33470	GRRANCNL	74	AT3G19860	LGNVLDPE	81
AT1G33470	GRRANCNL	74	AT3G22440	LKKRLDQL	395
AT1G33470	NCNLAAFG	78	AT3G19860	TSEVNKLK	109
AT1G33470	RANCNLAA	76	AT3G13222	GRKNFASS	87
AT1G33800	RTKSPSSL	2	AT5G22290	LAEMAESS	218
AT1G33800	SSSSSKPI	34	AT5G22290	GLERSVEV	45
AT1G33800	TNLSQEEE	44	AT5G22290	GKERDVKS	107
AT1G34320	ALDRFEQD	283	AT3G22960	PGLLLPRA	265
AT1G34320	EVSSLLGR	108	AT3G22960	GEASAKAE	194
AT1G34320	KKKSLWSR	330	AT3G22960	GMIKSGDL	572
AT1G35580	AWEALRRS	88	AT3G02520	KIETELSK	91
AT1G35580	KMLLEDPS	518	AT5G38480	SASPAESK	113
AT1G35580	KQARKYQT	501	AT3G02520	KIETELSK	91
AT1G47510	SDYDTSHK	275	AT5G61010	KLLPEYTD	418
AT1G47740	EENEKRSL	222	AT4G00150	PVRGFHVE	525
AT1G47740	RSSFSCLS	230	AT3G29270	QLPLFISC	98
AT1G47740	SSFSCLSS	231	AT4G00150	TSSSTVSS	63
AT1G48260	ELRKSHGD	399	AT5G55990	SVFHPNAP	112
AT1G48260	ERQIRFTS	331	AT4G17615	PNASLEDK	101
AT1G48260	LDPNPVTR	247	AT4G17615	LFKSRKRE	61
AT1G48280	ARNLDRES	497	AT2G41350	SYQDLPPD	257
AT1G48280	ARSVNRPA	77	AT4G39050	GLRRKEGS	334
AT1G48280	ASSLGKRD	243	AT2G41350	ALAIEDKK	269
AT1G48280	DWLDKELA	367	AT2G41350	LAALAIED	267
AT1G48280	EYRELKKL	402	AT4G25200	SSRLFNTN	28
AT1G48280	KLSQDLVS	162	AT4G25200	GLSREDVK	126
AT1G48280	KRMEELEE	116	AT4G25200	IKAEMKNG	180
AT1G48280	KWPEKKAD	387	AT2G41350	IEDKKRQF	272
AT1G48280	LATLADER	373	AT4G25200	EDVKLALE	130
AT1G49030	KLRSKYGL	154	AT3G47620	GTIPANFT	175
AT1G49030	LRSKYGLP	155	AT3G47620	GTIPANFT	175
AT1G49030	VIDEGATS	119	AT2G20570	AREAEAAN	229
AT1G49590	AEEKAALK	211	AT1G71230	QDDAYEYM	114
AT1G49590	ALKAREAA	216	AT3G08530	DVLKPNLP	582
AT1G49590	NKWCEFCK	10	AT3G08530	FTKKQADL	256
AT1G49590	VSAEEKAA	209	AT3G08530	LRRPITAD	62
AT1G49590	VSAEEKAA	209	AT3G08530	RLVVNQNK	450
AT1G49760	AFSTPEEA	373	AT1G80000	RRREASDD	25
AT1G49850	ERLPGAVL	110	AT5G56250	SSESPVSA	660
AT1G49850	ERLPGAVL	110	AT5G61010	VYDESFVS	173
AT1G49850	GDMLISLP	213	AT2G19650	FEHKSHQH	512
AT1G49850	GSERLPGA	108	AT2G19650	LEGTPEEE	381
AT1G49850	GSERLPGA	108	AT3G08530	PSRVMDYI	1051
AT1G49850	GSERLPGA	108	AT3G46810	LEGTPEEE	359
AT1G49850	GSERLPGA	108	AT4G10470	PSQKVDVK	264
AT1G49850	GSERLPGA	108	AT4G17220	EKLGATEN	59
AT1G49850	KGDMLISL	212	AT3G08530	VEECEKRN	860
AT1G49850	KGDMLISL	212	AT4G01090	KKKLLSQE	333
AT1G49850	KGDMLISL	212	AT4G01090	LAYGMAQL	491
AT1G49850	KGDMLISL	212	AT4G17220	RLKTIEDG	316
AT1G49850	LNPWLRAC	230	AT4G17220	ELEEAILA	211
AT1G49850	LRACGDCP	234	AT4G01090	ERSSNSSE	441
AT1G49850	LRACGDCP	234	AT4G10470	EQYLDLIN	298
AT1G49850	LRACGDCP	234	AT4G10470	ETSDLPNE	291
AT1G49850	LRACGDCP	234	AT5G06780	GRGPRTQP	224
AT1G49850	RACGDCPC	235	AT3G08530	EKRNRLRL	864
AT1G49850	RACGDCPC	235	AT4G01090	EYSNVNRA	482
AT1G49850	SERLPGAV	109	AT4G29820	VPKNFKLL	180
AT1G50420	ARENDMSN	300	AT5G44160	LVKKKRNL	35
AT1G50420	DSASSLPL	316	AT5G44160	KRNLPGNP	39
AT1G50420	EAEKLDIP	217	AT5G44160	NLPGNPDP	41
AT1G50420	EEAEKLDI	216	AT5G44160	SSLSLWMG	257
AT1G50420	EGFERRER	406	AT5G44160	INPPLVKK	31
AT1G51600	ALRMQRNK	176	AT5G58575	KGRKARAK	117
AT1G51600	ANKGAFRD	255	AT2G27110	LRRWTRNA	571
AT1G51600	ANKGAFRD	255	AT2G27110	VCSSSSKR	92
AT1G51600	ASLVRFRE	149	AT3G01990	EAAIERRA	316
AT1G51600	DSVLPEKV	96	AT3G21175	ANKGTLRD	251
AT1G51600	GIGEKSTP	227	AT2G27110	LREGGKKV	628
AT1G51600	KEVALRMQ	173	AT3G01990	GLPINSEA	299
AT1G51600	KSTPMMRR	231	AT2G27110	TPPVLKTP	463
AT1G51600	QFTSAKSN	185	AT3G01990	EAAIERRA	316
AT1G51600	REKRKGRN	155	AT2G02560	KQDAVKQE	1159
AT1G51600	RLASLVRF	147	AT3G21175	SPEKVQAV	95
AT1G51600	SIPQRLAS	143	AT2G02560	LIRTVDLG	1062
AT1G51600	VALRMQRN	175	AT3G01990	SSVGVMPT	108
AT1G51600	VLPEKVQA	98	AT2G27110	LPRTDGSV	79
AT1G51600	VLPEKVQA	98	AT3G01990	KEKEHCSV	402
AT1G51600	VRFREKRK	152	AT3G01990	SSVGVMPT	108
AT1G51600	VRKEVALR	171	AT2G27110	LPRTDGSV	79
AT1G51660	AVPLPLPP	36	AT3G08530	GILRTPDT	403
AT1G51660	PERINTDL	240	AT4G01090	SSHHREEK	221
AT1G51660	PLPLPPTS	38	AT4G01090	EEPVQELR	412
AT1G51660	RQICREIE	120	AT2G43410	RVDFLRSQ	160
AT1G51660	RQICREIE	120	AT3G08530	ENWLAEDK	462
AT1G51660	RQICREIE	120	AT4G01090	REEKLATQ	225
AT1G51950	DGNGEYTL	209	AT4G28640	SCEDSSSP	22
AT1G51950	KLFRGLLA	182	AT3G23050	VVGWPPVR	83
AT1G51950	KNLASGSS	108	AT4G28640	MKTSEATG	233
AT1G51950	LLDGNGEY	207	AT3G23030	LGLPGRTE	18
AT1G51950	LLDGNGEY	207	AT4G14560	LGLPGAQE	16
AT1G51950	LSAHNSYE	167	AT3G15540	ALDKLFGF	126
AT1G51950	LSAHNSYE	167	AT3G23030	PPTKTQIV	55
AT1G51950	LSAHNSYE	167	AT3G23050	PPAKAQVV	77
AT1G51950	LSAHNSYE	167	AT4G14560	PPAKTQIV	50
AT1G51950	TEEKKLEL	37	AT3G55150	KLRDELKV	555
AT1G51950	TGLLDGNG	205	AT3G55150	LCKLDTKA	445
AT1G52280	AKEGFNVD	159	AT5G22290	KMDGLERS	42
AT1G52280	EEFLIQAS	104	AT4G35580	VIKTDDPE	59
AT1G52280	RKFSNQYK	31	AT5G22290	SIVKSDSE	70
AT1G52280	SNQYKATI	34	AT5G22290	MIDKQMSS	279
AT1G52280	TSAKEGFN	157	AT5G22290	IDKQMSSL	280
AT1G52540	SHLHGQHS	123	AT2G39760	LAKGMSPG	36
AT1G52770	AHPNVTKQ	253	AT3G07780	AESASSQE	46
AT1G52770	DSNKLSME	270	AT3G07780	RESPAESA	42
AT1G52770	FRWKKLGF	393	AT3G07780	KKARMGLE	414
AT1G52770	FSVTAFVM	93	AT3G07780	RIAEVVKE	390
AT1G52770	GNKGFFRW	388	AT3G07780	LSEAEAEK	503
AT1G52770	KQERKRLC	259	AT3G07780	SGGNGGEA	522
AT1G52770	KSGASLIK	195	AT3G07780	QKKKQQIE	442
AT1G52770	KSKGVRPD	48	AT3G07780	QMLPPRQQ	12
AT1G52770	KSKGVRPD	48	AT3G07780	SPAESASS	44
AT1G52770	LPDLSDIV	69	AT3G07780	KQQIEEVE	445
AT1G53510	DLLGTPKS	245	AT3G54850	EGNKGAIV	418
AT1G53510	DLLGTPKS	245	AT4G32190	DLHDAERK	127
AT1G53510	DVFEHISD	58	AT4G32880	EPKQIKVW	56
AT1G53510	FFSKYTPA	204	AT4G32880	TAMNKLLM	88
AT1G53510	GEKVAIKK	48	AT4G32880	PLAHTIEN	515
AT1G53510	GKPLFPGK	227	AT3G08530	LAQKIEKH	1509
AT1G53510	GVRNDKAR	257	AT3G08530	LAEDKLEC	465
AT1G53510	GVRNDKAR	257	AT3G44720	DMTPWSMT	412
AT1G53510	LAFDPKDR	297	AT3G44720	EVQEYTSF	395
AT1G53800	AEAIAAKW	261	AT1G80840	ASSLTKDP	273
AT1G53800	IAMQDPKI	146	AT2G23290	SPEVEHRG	60
AT1G53800	KIRERTKI	139	AT3G50910	ETKNFEIT	365
AT1G53800	LQKIRERT	137	AT4G17680	TQGEELRR	139
AT1G53910	KVNFPEEN	177	AT2G44040	FPGAFSGY	215
AT1G54120	VVRLGGKN	29	AT4G23770	LVIEHESL	34
AT1G54120	VVRLGGKN	29	AT4G23770	VEDLVTKQ	56
AT1G54170	EETKYSSV	266	AT5G16560	AVELLGGH	235
AT1G54290	KILKDLKK	58	AT1G71230	TIPLNKIE	209
AT1G54320	FTQQELPA	33	AT3G47620	SDGETIEW	152
AT1G54320	SKFTQQEL	31	AT3G47620	DRHTKVDG	119
AT1G55000	SDHGIYSR	106	AT1G75950	DMIKGKTP	123
AT1G55000	SDHGIYSR	106	AT5G42190	DMIKGKTP	134
AT1G55270	FDPISQLW	148	AT2G23420	QPRIKLSE	414
AT1G55270	RLASGNFF	111	AT2G23420	ETNQSELA	274
AT1G55590	LNIRGILV	153	AT5G42190	NIKNDFTP	149
AT1G56090	ELDQKHSG	72	AT2G39760	GKFIQSDI	43
AT1G56090	ELDQKHSG	72	AT2G39760	KRFFKRSA	133
AT1G56090	LMELNPDS	104	AT2G39760	FIALASDS	79
AT1G56090	PPQYRFRV	256	AT2G39760	SGKGKHKV	101
AT1G56330	ESKRELDA	105	AT5G22290	LRDEIINL	241
AT1G56330	LKDERLVQ	40	AT5G22290	SLDDAMVV	151
AT1G56590	DGEFKLMS	256	AT3G49250	EDIKREQV	379
AT1G56590	GSCVPWRP	164	AT3G49250	FGKKKEEF	395
AT1G56590	RPTDPKYS	170	AT1G71230	IEDFGVHC	215
AT1G58070	KLEAEITE	135	AT5G50840	RDKLESLC	162
AT1G58470	DGVTNRPR	154	AT3G13222	ESSHGTAA	294
AT1G58470	ELSDKRVE	184	AT3G13222	SKATSSSK	174
AT1G58470	FLERKVQQ	95	AT3G13222	GTAASARK	298
AT1G58470	GLSSNTTE	126	AT3G13222	MLENGLTF	261
AT1G59640	NYIQSLQR	187	AT3G06590	RLVPGCGK	173
AT1G59640	RREKISER	154	AT3G06590	IHARWRSE	44
AT1G60010	LLRPTENL	76	AT2G20570	EGKRKVKT	149
AT1G60010	RMYPGHYV	35	AT3G22960	DPGLLLPR	264
AT1G60490	GRDPKPFP	695	AT3G60630	GDVVDPGS	129
AT1G60490	IPDIASDP	756	AT4G00150	RTPVRGFH	523
AT1G60490	IPDIASDP	756	AT4G00150	STVSSSHG	66
AT1G60670	EMPGIISR	207	AT5G04760	GQISFGSK	82
AT1G60940	AGGELFER	81	AT5G13810	ECNENGLI	260
AT1G60940	ARLMRVKN	18	AT2G17770	GSLPLPPP	66
AT1G60940	DKYELVKD	2	AT4G38810	ATLPPIGA	290
AT1G60940	ERGPKIDE	36	AT4G38810	APSATLPP	287
AT1G60940	IDENVARE	41	AT2G17770	IKNRESAA	132
AT1G60940	KENPTFSL	279	AT2G17770	ARSRARKQ	139
AT1G60940	PKIDENVA	39	AT2G17770	AARSRARK	138
AT1G61590	AKMGPEGS	251	AT3G07780	SPAESASS	44
AT1G61590	AKMGPEGS	251	AT5G61010	SPRSLRSS	629
AT1G61590	AVKLLDIE	132	AT2G21380	RRKEGAYI	342
AT1G61590	DIEGLQGH	137	AT3G07780	AEMFQLKA	462
AT1G61590	ENHLFRRI	188	AT3G22960	LLPRANLT	268
AT1G61590	ENHLFRRI	188	AT5G61010	KLLPEYTD	418
AT1G61590	GPEGSKSH	254	AT3G22960	SSKDWLDI	294
AT1G61590	HYKDMAVS	381	AT3G48150	KNTPAAID	387
AT1G61590	KDMAVSSG	383	AT3G07780	EKTEEEYA	488
AT1G61590	KMGPEGSK	252	AT3G22960	SSKDWLDI	294
AT1G61590	LAKMGPEG	250	AT3G22960	EDVRVGDE	231
AT1G61590	MAVSSGHW	385	AT3G07780	FAVNTCRW	236
AT1G61590	PKDRPKML	363	AT3G22960	SYDGFAED	225
AT1G61590	PLPSFRRL	52	AT3G07780	AERLERIV	476
AT1G61590	PLPSFRRL	52	AT3G22960	RFEVIEKI	247
AT1G61590	PNPKDRPK	361	AT3G22960	RGMIKSGD	571
AT1G61590	PNPKDRPK	361	AT5G61010	DIAMLRLE	137
AT1G61590	PRGSLENH	183	AT5G61010	IGVQREAL	236
AT1G61590	PRLAGQYS	337	AT3G07780	EAERLERI	475
AT1G61590	RCRPSRSE	37	AT3G07780	SPAESASS	44
AT1G62520	IKNPNPNP	23	AT5G50840	CRELQRQN	169
AT1G62990	AGKLPGDT	220	AT2G16400	EVDRNYKQ	184
AT1G62990	AKLVEETG	250	AT3G47620	SLRSSGSS	187
AT1G62990	AQLSQSHH	64	AT2G16400	YKEEFTDA	352
AT1G62990	ATMSEDED	144	AT4G02590	SVEDETGE	231
AT1G62990	EETGLQLK	254	AT4G02590	SSSVEDET	229
AT1G62990	FGPLLPTE	175	AT2G16400	HPYPKDSD	310
AT1G62990	FGPLLPTE	175	AT3G47620	TGTGTIPA	172
AT1G62990	GATMSEDE	143	AT2G16400	EEMYKEEF	349
AT1G62990	GEGSGATM	139	AT3G47620	LNISLRSS	184
AT1G62990	GEGSGATM	139	AT4G08150	KKGKLPKE	304
AT1G62990	KAKLVEET	249	AT4G02590	ENVGAAMQ	265
AT1G62990	KWPYPTED	240	AT3G24140	EVKSKRKR	175
AT1G62990	LMERVRQE	187	AT4G02590	AKLMEENV	260
AT1G62990	LVEETGLQ	252	AT4G25200	YKIDEIKA	175
AT1G62990	MRKRRAGK	215	AT4G25200	DVKLALEQ	131
AT1G62990	RVRQELKL	190	AT3G24140	SYVQRGDQ	224
AT1G62990	SDNSGVDF	159	AT4G02590	TDMPLSSS	224
AT1G62990	SSDNSGVD	158	AT4G02590	PQPAWEKW	243
AT1G62990	SSDNSGVD	158	AT4G02590	SMSRLGGA	209
AT1G62990	TGFGPLLP	173	AT4G02590	RIAERIRA	167
AT1G62990	TGLQLKQI	256	AT2G16400	HTWRPQRG	284
AT1G62990	VDFSGGHD	164	AT3G47620	DGETIEWL	153
AT1G62990	YPTEDDKA	243	AT4G02590	LVPTVNKT	178
AT1G63470	FVYGASAK	291	AT4G25200	RLFNTNAV	30
AT1G63470	GTGRKQRL	155	AT4G25200	TLVIRGEG	140
AT1G63470	KKKRGRPR	105	AT4G25200	IKAEMKNG	180
AT1G63470	PGTGRKQR	154	AT4G25200	EDVKLALE	130
AT1G63470	RKQRLANL	158	AT4G17950	GSGKKQLD	204
AT1G63480	GSRSRTGG	234	AT3G61310	DTSVKRKR	97
AT1G63480	GTGRKQRL	138	AT3G61310	TSVKRKRG	98
AT1G63480	LVNEEGGS	228	AT3G61310	GKKQRLSS	144
AT1G63480	RKQRLANL	141	AT3G61310	GSGKKQRL	142
AT1G63930	LLSPPQPP	48	AT5G61010	SPRSLRSS	629
AT1G63930	PPPSDEIN	54	AT5G61010	ELRRLFGD	503
AT1G64280	ALDSDDIE	273	AT5G06950	QLEQELQR	81
AT1G64280	DSDDIELV	275	AT5G06950	AEDALSQG	227
AT1G65000	DPPYAAKF	52	AT3G52930	QSEEEATR	269
AT1G65480	AEIYNLGL	148	AT2G21230	EPREGFYK	190
AT1G65480	AEIYNLGL	148	AT2G21230	PEMFQQLS	492
AT1G65480	DPDVPSPS	71	AT2G21230	GGSSSDSE	254
AT1G65480	DPDVPSPS	71	AT2G21230	NVEEMESS	237
AT1G65480	EIYNLGLP	149	AT2G21230	AARSKERK	384
AT1G65480	FAEIYNLG	147	AT2G21230	AEIVMADP	364
AT1G65480	PDVPSPSN	72	AT2G21230	SSDSEGDS	257
AT1G65480	VCYENPSP	106	AT2G21230	GTKKTNGG	248
AT1G66470	AAKNRRER	209	AT5G47100	RDITTTFP	193
AT1G66470	DEFWPAQG	260	AT3G55240	MADSSSAS	1
AT1G66470	KDPQSLAA	203	AT5G47100	KSISSSVV	40
AT1G66470	LAAKNRRE	208	AT3G27420	LLDDVVAT	160
AT1G66470	LSSSQRDR	284	AT5G47100	ELFKSISS	37
AT1G66470	QKDWLYSD	144	AT5G47100	SEVDEIAT	206
AT1G66470	SEDLSSPG	22	AT3G55240	VEALSKHA	31
AT1G66470	SLAAKNRR	207	AT5G47100	SISSSVVD	41
AT1G66470	SPKDPQSL	201	AT5G47100	NKEEFQLA	53
AT1G66470	SQRDRNSN	287	AT2G42870	QEDMKFGG	111
AT1G66470	SSEDLSSP	21	AT5G47100	ALYELFKS	34
AT1G67090	SYLPDLTD	71	AT5G32440	ENSLLKRA	194
AT1G67170	NQRLGGTH	76	AT3G47600	PSGVYASS	216
AT1G67170	QRLGGTHG	77	AT3G47600	EEDIILVS	20
AT1G67360	DARRKKGG	210	AT3G29270	VGSKDEGL	45
AT1G67360	PVYQKFKD	61	AT3G29270	SKDEGLEC	47
AT1G67360	RRKKGGDT	212	AT3G29270	IVENVPYV	63
AT1G67360	SGPLKSAV	41	AT3G29270	DDDVSSVG	39
AT1G67430	AEVKGLDV	103	AT3G07780	EYLEELKN	113
AT1G67530	EDKRKESI	196	AT2G41060	SRFGEIEE	248
AT1G67530	IRLLLKDD	448	AT2G41060	SRFGEIEE	248
AT1G67800	ALPPPTYA	361	AT3G13222	KSKESSVS	188
AT1G67800	ARAFDNFQ	300	AT4G23050	LTECKKEI	507
AT1G67800	DTMRQFDD	289	AT3G13222	SVSVAVSD	193
AT1G67800	EWTGARSF	125	AT3G13222	VSDSVVEN	198
AT1G67800	FDEDNLIP	161	AT3G13222	PPISYPDQ	365
AT1G67800	GDGPWDTM	284	AT3G13222	SSSKDVVE	178
AT1G67800	GEDLHVCP	433	AT4G23050	RSEPSNEK	639
AT1G67800	GVGDGPWD	282	AT3G13222	GRKNFASS	87
AT1G67800	LPPPTYAT	362	AT3G13222	ENGLTFGS	263
AT1G67800	LPPPTYAT	362	AT4G23050	QEESRTGK	38
AT1G68050	EKPSWRIL	560	AT1G75950	MIKGKTPE	124
AT1G68050	EKPSWRIL	560	AT5G42190	MIKGKTPE	135
AT1G68050	EVAGGTPP	399	AT1G75950	DADFMKID	87
AT1G68060	AELKLARS	180	AT5G59210	RAEEDAAS	154
AT1G68060	AILAPLEA	173	AT4G17220	DALTKAIE	461
AT1G68060	AKVTANRV	310	AT5G59210	EDAASLRA	157
AT1G68060	AKVTANRV	310	AT5G59210	EEDAASLR	156
AT1G68060	ALDRLTKS	198	AT5G61010	VKGSELRR	499
AT1G68060	ANRVATVV	314	AT4G17220	VSGFLYDR	420
AT1G68060	ANRVATVV	314	AT5G59210	ESGNRLSE	50
AT1G68060	DLQNKNQE	229	AT5G59210	ASLRAELN	160
AT1G68060	ELEEAVLA	271	AT4G17220	ELEEAILA	211
AT1G68060	ILAPLEAE	174	AT5G61010	KVKGSELR	498
AT1G68060	KVTANRVA	311	AT5G59210	DNQSSEIE	292
AT1G68140	GQVKGWTI	125	AT5G58720	PQKVLESL	300
AT1G68590	RKDAWEEL	120	AT4G32190	KREEDLHD	123
AT1G68670	ALEEEQKK	20	AT3G05530	DSLKPGDL	128
AT1G68670	DGLTNDEV	253	AT3G05530	QELVEAIV	181
AT1G68670	DGLTNDEV	253	AT5G15330	QELKERIE	112
AT1G68670	DHMKVDGL	248	AT5G15330	EFSEEMMD	133
AT1G68670	DWLRSVQL	116	AT5G15330	LQELKERI	111
AT1G68670	EEEQKKIQ	22	AT3G05530	KAMEVDEK	158
AT1G68670	EEFIPIKK	78	AT5G15330	KPLKKLLK	26
AT1G68670	KQRRCWSP	215	AT3G05530	LARSTDDF	369
AT1G68670	KSGAFQPF	149	AT2G41730	TGMIHPRG	13
AT1G68670	LQQLGGSH	232	AT5G15330	RTHLEETL	8
AT1G68670	NQQQPQFV	286	AT5G15330	ERIEQVKE	116
AT1G68670	PKSGAFQP	148	AT5G15330	SEAEVVES	217
AT1G68670	QVFQRELP	29	AT2G41730	KLQPTSWW	81
AT1G68670	SGAFQPFQ	150	AT3G05530	PTEDYNDI	166
AT1G69010	SKINERFQ	59	AT1G69010	SYPGWSQE	105
AT1G69120	IQEQNSML	161	AT2G45660	IEELQQIE	121
AT1G69120	QLDTALKH	131	AT2G45660	SIEELQQI	120
AT1G70410	AIERIKTG	70	AT3G54900	LKEYSNWP	129
AT1G70410	SYEAAIKG	27	AT5G23120	VSSGISGA	235
AT1G70590	DALKPLRE	97	AT4G25200	PKMKEQER	194
AT1G70780	GRLPLLGS	56	AT3G19640	LEAHPALD	221
AT1G71020	DGSFRDLS	330	AT4G39050	QKLTKLIL	494
AT1G71020	ISDEVREQ	130	AT5G13160	MWGESLRE	433
AT1G71050	AVSSMKGV	48	AT3G29270	VGSKDEGL	45
AT1G71050	DCDGCERR	37	AT3G54390	NRAKLKGQ	58
AT1G71050	KKAEIWPY	87	AT3G54390	LKRDEWSE	33
AT1G71050	KKAEIWPY	87	AT5G58720	TSSVASGS	99
AT1G71050	KRKVMQTV	23	AT5G58720	KQAQRADE	401
AT1G71050	MKGVKSVE	52	AT3G49160	RGRKRRLK	377
AT1G71050	NAVSSMKG	47	AT3G54390	VLRNRAKL	55
AT1G71050	NAVSSMKG	47	AT5G58720	DIFVARNK	413
AT1G71050	PYAVGTYD	103	AT5G58720	LSDLVESG	87
AT1G71050	RRVKNAVS	43	AT3G29270	DEGLECPI	49
AT1G71050	SMKGVKSV	51	AT3G54390	RAEAEAKR	246
AT1G71050	VAYPYAVG	100	AT3G29270	WESFNIVE	58
AT1G71050	VKNAVSSM	45	AT5G58720	ILSDLVES	86
AT1G71050	VNRKIHKV	60	AT3G54390	RAEAEAKR	246
AT1G71050	VNRKIHKV	60	AT5G58720	RKDGEGKR	37
AT1G71050	YDKKAPAG	109	AT3G49160	ELKKRKLD	569
AT1G71050	YDKKAPAG	109	AT5G58720	AYSKGGRA	380
AT1G71230	AQDDAYEY	113	AT4G31800	GDATSQGG	241
AT1G71230	DLLWNKYW	243	AT4G38690	PSTKFESN	222
AT1G71230	DPTRTVSA	175	AT3G27420	DVVATCRP	163
AT1G71230	ETRVNAQD	108	AT4G02080	LHMLKDER	37
AT1G71230	ETRVNAQD	108	AT4G24680	ERYVPKPI	1026
AT1G71230	ETRVNAQD	108	AT4G31800	LTKDSKFT	286
AT1G71230	ETRVNAQD	108	AT5G62880	ENVFKKWI	96
AT1G71230	EYQTIPLN	206	AT4G16780	SSPNSTVS	90
AT1G71230	FGVHCKQY	218	AT4G16780	MFEKDDLG	2
AT1G71230	GTETRVNA	106	AT3G10030	SSSAGEYR	148
AT1G71230	GTETRVNA	106	AT5G24530	SKYSREVR	153
AT1G71230	HARSGGTI	72	AT4G31800	QGGSSTVT	246
AT1G71230	IEDFGVHC	215	AT3G20420	RPPSPLPS	26
AT1G71230	IEDFGVHC	215	AT4G24680	RPGSSQLS	147
AT1G71230	IEDFGVHC	215	AT5G24530	RPRLSEVS	26
AT1G71230	KYWVNTLS	248	AT2G33500	EQMAQNRD	351
AT1G71230	LDLLWNKY	242	AT2G33500	TQIWDFNL	238
AT1G71230	LLWNKYWV	244	AT3G59840	DDLEPCRW	73
AT1G71230	LNQQHQEP	161	AT5G62880	VFKKWIPE	98
AT1G71230	LPVEGTET	102	AT2G40940	KFTKEGYI	473
AT1G71230	LPVEGTET	102	AT2G42580	SSGSSGSA	64
AT1G71230	LPVEGTET	102	AT3G55840	LAGKPYLQ	182
AT1G71230	LPVEGTET	102	AT4G16780	LEETFKDH	141
AT1G71230	LPVEGTET	102	AT4G26640	LADDGYNW	209
AT1G71230	LWNKYWVN	245	AT2G33500	LEQMAQNR	350
AT1G71230	NKIEDFGV	213	AT4G24680	LAKLEELN	716
AT1G71230	NKIEDFGV	213	AT5G16310	LDGLKEGP	177
AT1G71230	NKYWVNTL	247	AT4G24680	GFSLTSGD	185
AT1G71230	PLNKIEDF	211	AT3G10030	SSVSERCE	195
AT1G71230	PLNKIEDF	211	AT4G31800	SFAPSCPV	202
AT1G71230	PTRTVSAG	176	AT1G76710	VISWKEAK	122
AT1G71230	PTRTVSAG	176	AT3G27050	EMGIDPGF	60
AT1G71230	PTRTVSAG	176	AT4G22720	EMGRVVTG	119
AT1G71230	PTRTVSAG	176	AT4G31800	DSKFTAAL	289
AT1G71230	PVEGTETR	103	AT4G00710	RDGKSYST	206
AT1G71230	QISDLAEK	269	AT4G24680	SSLNAWGT	62
AT1G71230	RTVSAGKV	178	AT4G31800	MDGSSFLD	1
AT1G71230	RVNAQDDA	110	AT3G10030	SVEQCKNK	207
AT1G71230	RVNAQDDA	110	AT4G26640	PVRKHVER	412
AT1G71230	RVNAQDDA	110	AT4G31800	PVKKKVQR	208
AT1G71230	SEYQTIPL	205	AT4G00710	DSCLDGQF	269
AT1G71230	STQRLNQQ	157	AT4G16780	LNPKQKQA	151
AT1G71230	STQRLNQQ	157	AT4G24680	QKEEEERA	701
AT1G71430	LLGKLKGF	59	AT3G47620	IPANFTSL	177
AT1G71865	ASSSKVTP	55	AT4G25200	REDVKLAL	129
AT1G72150	ARDFKVKE	265	AT5G61010	VQREALEE	238
AT1G72200	FEDDETLR	151	AT5G22290	DGLERSVE	44
AT1G72200	GKEALECS	138	AT5G22290	DILRDEII	239
AT1G72630	EGESTGTL	97	AT5G59210	LERLESSR	277
AT1G72630	ESTGTLKS	99	AT5G59210	RAEEDAAS	154
AT1G72630	TGTLKSDG	101	AT5G59210	RLESSRQK	279
AT1G72710	EKISEKKV	225	AT2G27770	SCSKYSTN	27
AT1G72710	GLGRRANQ	137	AT2G27770	LWLEEKIV	294
AT1G72710	KKQKYEKI	220	AT2G27770	ISPSLIPS	38
AT1G72710	KKYRDSNH	154	AT2G27770	KETEGLKQ	213
AT1G73360	AHLREELE	146	AT4G15700	QVMSLHLN	80
AT1G73360	FQNRRTQL	80	AT5G38410	LPDLSDVE	73
AT1G73360	FQNRRTQL	80	AT5G38420	LPDLSDVE	73
AT1G73360	KLRIENAH	140	AT5G38420	SYLPDLSD	71
AT1G73720	EMIELREL	83	AT3G02150	KEEIDELP	126
AT1G73720	LEMIELRE	82	AT3G47620	SLNISLRS	183
AT1G73720	LNTVDSVE	38	AT3G47620	IPANFTSL	177
AT1G74520	ENGPDAFE	140	AT5G22290	KSIVKSDS	69
AT1G74520	SHADDKQW	41	AT5G22290	LKRKMDGL	39
AT1G74690	AKAKLRLQ	508	AT5G37780	FDFKRLSN	34
AT1G74690	AKAKLRLQ	508	AT5G37780	NLGEKLTD	138
AT1G74690	ARRAFWAL	128	AT5G37780	QNGFISAA	123
AT1G74690	ATKSAKAK	504	AT5G37780	FVLSDLGF	27
AT1G74690	EKPKRSFR	306	AT5G37780	MKDTDSEE	103
AT1G74690	GKKTSKSS	14	AT5G37780	KDTDSEEE	104
AT1G74690	IELEKVKR	330	AT5G37780	TDSEEELK	106
AT1G74690	KLLASSPK	220	AT5G37780	TEAELQDM	71
AT1G74690	KLTANAFA	211	AT5G37780	AKKMKDTD	100
AT1G74690	KLTANAFA	211	AT5G37780	DLGFDFKR	31
AT1G74690	KSAKAKLR	506	AT5G37780	FVLSDLGF	27
AT1G74690	KSAKAKLR	506	AT5G37780	ISEFKEAF	10
AT1G74940	KLQGKDIY	160	AT3G29160	ENLLLDSR	147
AT1G75400	ACSKLLTE	283	AT3G22960	RIERWWRE	458
AT1G75400	ALKKGFWS	428	AT3G22960	SSKDWLDI	294
AT1G75400	DSEHLGSG	251	AT3G22960	ASAKAEDG	196
AT1G75400	EGRSSFVL	204	AT3G49580	RTVVAEEA	42
AT1G75400	GRSSFVLS	205	AT5G28900	KCIDLDAN	397
AT1G75400	ITRKALKA	343	AT3G22960	LTFWRDGS	274
AT1G75400	KALKAEAE	346	AT3G22960	SVRRLNEE	164
AT1G75400	KITRKALK	342	AT3G22960	PGLLLPRA	265
AT1G75400	KLLTERSS	286	AT3G22960	RDWHRGVI	155
AT1G75400	KLLTERSS	286	AT5G28900	KCIDLDAN	397
AT1G75400	LKAEAEAK	348	AT3G22960	RRLNEEKG	166
AT1G75400	NRSSSSIE	440	AT3G22960	SYDGFAED	225
AT1G75400	RARRSPGH	172	AT3G22960	LNEEKGFA	168
AT1G75400	RARRSPGH	172	AT5G28900	LAEEDKSS	381
AT1G75950	ADFMKIDQ	88	AT5G67250	GCREITDL	142
AT1G75950	DQATLFEL	94	AT4G02440	GGWNLSRE	213
AT1G75950	EEEEEVRR	146	AT4G02440	FFKLQDDP	18
AT1G75950	EEEEEVRR	146	AT4G02440	RELGPDQN	118
AT1G75950	EEEEEVRR	146	AT5G67250	RCDRKSVS	112
AT1G75950	EEEEEVRR	146	AT5G67250	RCLGDWDK	246
AT1G75950	EEEVRREN	148	AT2G24540	SSWNKTIT	57
AT1G75950	EVRRENQW	150	AT5G67250	RSICLKEL	216
AT1G75950	FTPEEEEE	143	AT5G67250	AKNCKNLK	155
AT1G75950	GKTPEEIR	127	AT3G15430	VSDKVLRP	414
AT1G75950	GKTPEEIR	127	AT3G48880	KTARLKKF	260
AT1G75950	KGKTPEEI	126	AT2G01620	LPKCRFCN	240
AT1G75950	KGKTPEEI	126	AT4G02440	ICRSLGSH	202
AT1G75950	VRRENQWA	151	AT5G67250	LKIIRCLG	242
AT1G76900	RSNFLGTK	194	AT5G42190	EVRRENQW	161
AT1G76920	DFLPFRSP	100	AT5G04840	SPIESYIG	31
AT1G76920	DFLPFRSP	100	AT5G10450	IEQKEESR	72
AT1G76920	EMYRGFQE	308	AT5G04840	PLRRSASD	73
AT1G76920	FKVLPQLG	143	AT5G42190	TPEEEEEV	155
AT1G76920	PLEMYRGF	306	AT5G10450	AEELTVEE	40
AT1G76920	PQLGSAWS	147	AT5G04840	RVASLLQT	213
AT1G77080	EENQVLAS	155	AT4G25200	VIPKMKEQ	192
AT1G77080	EEQLETAL	121	AT3G47620	ASTKDRHT	115
AT1G77080	EEQLETAL	121	AT3G47620	LKRASTKD	112
AT1G77080	ELLETVQS	95	AT4G25200	SRLFNTNA	29
AT1G77080	KEKLLREE	149	AT4G25200	IKAEMKNG	180
AT1G77080	LLETVQSK	96	AT4G25200	KVVIPKMK	190
AT1G77080	LLREENQV	152	AT3G47620	LQQAEPSV	161
AT1G77080	NYLPHKEL	89	AT3G47620	QQAEPSVI	162
AT1G77080	NYLPHKEL	89	AT3G47620	SLNISLRS	183
AT1G77080	RALDLEEK	79	AT3G47620	TKDRHTKV	117
AT1G77080	RRKIEIKR	3	AT3G47620	KDRHTKVD	118
AT1G77080	SLEEQLET	119	AT3G47620	QLTRELGH	143
AT1G77080	SVDSLISL	113	AT4G25200	SREDVKLA	128
AT1G77130	GSTRDLVI	312	AT5G22290	IDKQMSSL	280
AT1G77210	EASDAARA	262	AT5G22290	KRKMDGLE	40
AT1G77210	ETDYCKYD	74	AT5G22290	SGSEVIGT	114
AT1G77210	LEKAKAVL	237	AT5G22290	GVSLDDAM	149
AT1G77210	LKFGEGKE	374	AT5G22290	VKGVSLDD	147
AT1G77210	LVEASDAA	260	AT4G35580	APKGERTN	121
AT1G77210	LVEASDAA	260	AT4G35580	SEPDVSLT	269
AT1G77210	LVEASDAA	260	AT5G22290	APKGERTD	132
AT1G77210	LVEQGKLE	231	AT4G35580	RLFHKPDD	155
AT1G77210	LVEQGKLE	231	AT5G22290	AESSENLQ	222
AT1G77210	LVEQGKLE	231	AT5G22290	KMDGLERS	42
AT1G77380	CYRSGDPI	86	AT4G35580	LKINGRHS	29
AT1G77380	DLKSYKPF	465	AT4G35580	HEYRPTLK	132
AT1G77380	PPSEEKTM	265	AT4G35580	LSVIKTDD	57
AT1G77710	LKFAAEEF	36	AT2G25000	KKKVQRSA	180
AT1G77710	VFSVPEGA	23	AT2G25000	AEDPSFLV	187
AT1G78300	EILNSPDR	186	AT3G56850	AARSRARK	239
AT1G78300	GDELTVEE	37	AT4G18700	LARKGYDA	197
AT1G78300	SKIETELS	90	AT3G56850	AARSRARK	239
AT1G78300	YKSAQDIA	155	AT4G18700	LKPKLQNL	448
AT1G78310	HQHQPPVY	76	AT4G26640	VKKLFERS	243
AT1G78310	LQNSMFAI	197	AT4G26640	HDHPKPQP	264
AT1G78310	NAPPSQHN	231	AT4G26640	LSEVDILD	374
AT1G78310	TGSPAHER	98	AT4G26640	PVRKHVER	412
AT1G79020	EFVEYDLD	102	AT5G64610	GTPERPLS	342
AT1G79040	DASGRKGK	66	AT5G22290	FYLAGESG	207
AT1G79040	VDKYGANV	81	AT5G22290	ESSENLQV	223
AT1G79040	YSPIYNEN	91	AT4G35580	PNGHRSNR	78
AT1G79040	YVDKYGAN	80	AT5G22290	DILRDEII	239
AT1G79270	DIHKSIKY	333	AT2G20570	EAANWTRK	233
AT1G79270	LNGNKKLD	347	AT2G20570	LELMGVHC	200
AT1G79420	GPQRPLRR	228	AT5G62880	VEGTTVNL	51
AT1G79420	IGDDDCFV	260	AT5G62880	VSRASYEN	90
AT1G79430	ACQTLAGE	166	AT4G29930	ASSKNVVS	51
AT1G79430	AMCVQGDS	18	AT5G59210	IEKLFEEN	298
AT1G79430	ASSSGMMS	117	AT3G02150	GVDQPSKA	110
AT1G79430	DSGLVLTT	24	AT4G29930	SSKNVVSE	52
AT1G79430	EQLEVQRH	140	AT3G47620	RELGHKSD	146
AT1G79430	GDSGLVLT	23	AT3G47620	LNISLRSS	184
AT1G79430	GGGYKGNL	185	AT4G04890	ELESFFKE	76
AT1G79430	GPDKATPK	56	AT4G04890	RHTQRQIQ	68
AT1G79430	GVKGLTLY	70	AT3G02150	LPPLPISP	132
AT1G79430	ILERACQT	162	AT3G47620	DGRGRRIR	125
AT1G79430	ILERACQT	162	AT5G59210	SRQKLLME	283
AT1G79430	LERACQTL	163	AT4G29930	RNRRQKLN	60
AT1G79430	LERPSPRR	329	AT3G47620	WLLQQAEP	159
AT1G79430	LTTDPKPR	29	AT5G59210	NRLSETDV	53
AT1G79430	PDKATPKT	57	AT3G47620	LQQAEPSV	161
AT1G79430	PSPRRSPL	332	AT3G47620	VDGRGRRI	124
AT1G79430	PSPRRSPL	332	AT4G29930	VSERNRRQ	57
AT1G79430	PSPRRSPL	332	AT5G66770	ESDEWMET	112
AT1G79430	QSILERAC	160	AT4G29930	SKNVVSER	53
AT1G79430	QTLAGENM	168	AT4G04890	NARLREEI	175
AT1G79430	RASAMDIQ	106	AT3G47620	NISLRSSG	185
AT1G79430	RNMNEMQM	125	AT3G47620	DGETIEWL	153
AT1G79430	SGLVLTTD	25	AT3G47620	IAATGTGT	169
AT1G79430	SGLVLTTD	25	AT3G47620	LGHKSDGE	148
AT1G79910	AKSLEQRL	173	AT2G39760	SDIFSVGG	48
AT1G79910	DQFVNPEF	135	AT2G39760	SLAKGMSP	35
AT1G79910	EIAREYSI	162	AT2G39760	KRSALETS	137
AT1G79910	ELRDLRSL	118	AT5G61010	GVQREALE	237
AT1G79910	FAERYGNT	126	AT2G39760	TVGVVRAR	157
AT1G79910	GEALKLKV	320	AT2G39760	DIFSVGGY	49
AT1G79910	IAREYSIK	163	AT5G61010	AMLRLEKE	139
AT1G79910	KNSLDYNA	48	AT2G39760	TVGVVRAR	157
AT1G79910	PAPYTKPK	266	AT5G61010	KVKGSELR	498
AT1G79910	PSKEMKVE	151	AT5G61010	MLLDLFEC	619
AT1G79910	RYGNTLDQ	129	AT2G39760	SDSNDIRA	84
AT1G79910	RYGNTLDQ	129	AT2G39760	TVGVVRAR	157
AT1G80000	ASDDDEDD	29	AT5G51910	SVNGTLKI	123
AT1G80640	ATNKFSDS	145	AT4G35580	YRPTLKDL	134
AT1G80640	EIPISQAS	39	AT4G35580	RAPKGERT	120
AT1G80640	LDPAIKGT	371	AT4G35580	EPDVSLTE	270
AT1G80640	LHGPSQGS	235	AT4G35580	TDDPEWFF	62
AT2G01120	GKQRLLYS	156	AT4G25200	LVIRGEGK	141
AT2G01190	DERSDHGV	384	AT5G08330	KVDGRGRR	37
AT2G01190	EDLDSLIS	138	AT5G35410	QTRFVSRR	338
AT2G01190	ESLDSSPR	39	AT5G35410	KRQTRFVS	336
AT2G01190	LNSAGLLN	207	AT5G35410	NLLLDTNG	139
AT2G01250	GDAGNREN	225	AT3G07780	KVEAERLE	473
AT2G01250	RAEQYSKE	47	AT3G07780	SQETWPTS	51
AT2G01250	RENFINEL	230	AT3G07780	AEVVKETL	392
AT2G01250	RENFINEL	230	AT3G07780	SGGNGGEA	522
AT2G01570	EGPDRVER	507	AT5G16320	INQIDEKK	11
AT2G01710	GIAEKLLE	16	AT3G47620	ASTKDRHT	115
AT2G01710	LESRDLNG	22	AT3G47620	SLNISLRS	183
AT2G01710	RLLGIAEK	13	AT3G47620	TKDRHTKV	117
AT2G02560	DAVKQEHD	1161	AT3G47620	FQLTRELG	142
AT2G02560	DDGLELRK	1076	AT4G08150	SESEKVAL	330
AT2G02560	ENDEELRE	266	AT3G47620	RELGHKSD	146
AT2G02560	ENDEELRE	266	AT5G61010	IVYDESFV	172
AT2G02950	AKSAPQRR	356	AT4G01090	KLATQYSD	228
AT2G02950	AKSAPQRR	356	AT4G01090	SSVDFNSS	395
AT2G02950	ELSQRKSL	232	AT4G01090	QELRNHQD	416
AT2G02950	FNGDMDSD	92	AT4G01090	YPEPIQYP	135
AT2G02950	KAPEDPEI	76	AT4G01090	MKSLEVWV	568
AT2G02950	KSAPQRRK	357	AT4G01090	QELRNHQD	416
AT2G02950	RIPITAKS	351	AT4G01090	KDHLLRGG	87
AT2G02950	RRKSSSSS	362	AT4G01090	ELHKRDFE	648
AT2G02950	RRKSSSSS	362	AT4G01090	EYSNVNRA	482
AT2G03120	AKSFDAPI	212	AT5G22290	YLKRKMDG	38
AT2G03500	ELMKVDGL	266	AT5G22355	RCGSRSEP	485
AT2G03500	EQERLKID	44	AT3G47620	VIAATGTG	168
AT2G03500	LEEFIPLR	95	AT5G51910	LEIYDKRE	268
AT2G03500	LEQERLKI	43	AT3G47620	SLNISLRS	183
AT2G03500	LGGSQVAT	253	AT3G02150	SKDPRIVR	60
AT2G03500	QMLGGSQV	251	AT3G02150	KSKDPRIV	59
AT2G03500	QMLGGSQV	251	AT5G22355	LYYEHKKD	502
AT2G03500	QMLGGSQV	251	AT5G51910	AIIEATGT	107
AT2G03500	QMLGGSQV	251	AT5G51910	ELQFLGGS	275
AT2G03500	QSNRKARR	229	AT5G51910	KRPTSKDR	53
AT2G03505	LCRDGVGE	23	AT5G22290	DTKAVGVS	2
AT2G03640	AKTTVTKP	172	AT3G13222	SRVSIPAD	10
AT2G03640	ASAIPNGH	180	AT3G13222	VAVSDSVV	196
AT2G03640	AVIVPTEA	165	AT3G13222	KSKESSVS	188
AT2G03640	ESVEAVIV	161	AT3G13990	VKRKRDRK	65
AT2G03640	FGAIRKDG	299	AT3G13990	QIGTYQQS	830
AT2G03640	GDGKAYQN	437	AT3G13990	GSNKEFRV	132
AT2G03640	GGRGYGRR	424	AT3G13222	QHSDEDIF	32
AT2G03640	GGRGYGRR	424	AT3G13990	ATGSNKEF	130
AT2G03640	GSGVNGGR	419	AT3G13222	KIQDAIIS	154
AT2G03640	HAKVPEEK	187	AT3G13222	SKESSVSV	189
AT2G03640	IEQLYETF	289	AT3G13222	QDAIISPV	156
AT2G03640	IVQSLAQS	222	AT3G13222	KQHSDEDI	31
AT2G03640	LIVQSLAQ	221	AT3G13222	SGDGGSRV	5
AT2G03640	LQVKASPV	233	AT3G13222	ATSSSKDV	176
AT2G03640	LQVKASPV	233	AT3G13990	ATGSNKEF	130
AT2G03640	NEDGFRRD	406	AT3G13990	KMIQSIKE	21
AT2G03640	NLPMDATI	282	AT3G13990	NPQAETSE	736
AT2G03640	NNSGYKNE	400	AT3G13222	VENDTQYA	203
AT2G04030	ETKPLWMR	331	AT4G23050	SQARLRED	24
AT2G04030	IAQSGTSK	169	AT4G23050	EESRTGKE	39
AT2G04390	LQEEERER	73	AT3G49580	AEEAEEQL	46
AT2G04630	VELEGETD	89	AT3G47620	TIPANFTS	176
AT2G05230	AGKREVKK	77	AT4G15700	LFLDLGVN	30
AT2G05230	AGKREVKK	77	AT5G14070	LFRGMGVS	60
AT2G05230	AVETGPAP	205	AT4G15700	EIEHALAQ	51
AT2G05230	CKNCRGAF	196	AT5G14070	ALLRLLGC	85
AT2G05230	EESFEPRQ	489	AT5G14070	LLRLLGCS	86
AT2G05230	GGQIDYYA	62	AT5G14070	RLFRGMGV	59
AT2G05230	GHFRIRNS	553	AT4G36690	RSRDRDGE	73
AT2G05230	KNKCIGAD	97	AT5G14070	LVPLLKDA	128
AT2G05230	KSLFPDLE	35	AT4G15700	FLDLGVNP	31
AT2G05230	KTDIEFGS	533	AT4G36690	SRRSRDRD	71
AT2G15430	KGIGKDHA	171	AT4G23050	NLKASKLL	259
AT2G16400	EMYKEEFT	350	AT4G08150	SESEKVAL	330
AT2G16400	HTWRPQRG	284	AT4G08150	TGLDQKQI	341
AT2G16400	LSRGQVSN	327	AT4G08150	KKKGKLPK	303
AT2G16740	PPDYPFKP	57	AT2G47700	PEEDLYGL	110
AT2G16740	QRDPPVSC	14	AT4G08460	EVERERSD	176
AT2G16740	TIMGPNES	36	AT4G08460	RAIDPVLE	162
AT2G16900	ASDCLEKI	22	AT3G06720	VDAEEGRR	20
AT2G16900	DLESVNID	281	AT3G06720	EGRRRRED	24
AT2G16900	GKKKTESQ	53	AT3G06720	EFDIKKEA	382
AT2G16900	LKDLESVN	279	AT3G06720	SIERSPPI	101
AT2G16900	NNGYEEGV	188	AT3G06720	TSDHTKVV	147
AT2G17350	ADIQDRIM	22	AT4G16143	GDSPRCRD	192
AT2G17350	AEREAAWK	46	AT4G16143	RKSKREES	37
AT2G17350	ARQEARLK	64	AT4G16143	GDSPRCRD	192
AT2G17350	EITVSGEK	99	AT4G02150	SASEDVRE	172
AT2G17350	EVAEREAA	44	AT4G02150	MDEEVLTD	257
AT2G17350	KMERENLE	71	AT4G16143	TNDKIQSV	278
AT2G17350	LEITVSGE	98	AT4G02150	PDLKVVTV	427
AT2G17350	LSRRETEI	56	AT4G02150	NDIYDKAV	483
AT2G17350	RETEIARQ	59	AT4G16143	RSPPIEEV	109
AT2G17350	RIKLVVDK	4	AT4G02150	PDLKVVTV	427
AT2G17350	RIMKEREM	27	AT4G02150	IRKNKREE	36
AT2G17350	SRRETEIA	57	AT4G16143	GTNDKIQS	277
AT2G17670	EAYEVFDY	423	AT2G44950	KKCPTCSA	859
AT2G17670	ESLGALSL	350	AT3G53630	LKPNSGQA	81
AT2G17670	KEEGVEPD	292	AT4G25200	LVIRGEGK	141
AT2G17670	KELTEKHS	183	AT3G54390	AYESKWVL	49
AT2G17670	KELTEKHS	183	AT4G26810	LPSLIKLH	87
AT2G17670	LEEMEARG	358	AT3G54390	ESKWVLRN	51
AT2G17670	LGALSLLE	352	AT4G25200	SRLFNTNA	29
AT2G17670	MKEEGVEP	291	AT4G25200	KIDEIKAE	176
AT2G18730	GGRHGPVL	101	AT5G24660	SQLAELEA	55
AT2G18730	INPNSGGR	96	AT4G36690	GAPVKVRR	312
AT2G19650	AILPQKVM	554	AT4G12450	SKAVTRFE	137
AT2G19650	ATRRDVWD	370	AT4G12450	SWSSDEFP	117
AT2G19650	DMIELEGT	377	AT5G47370	EENRRLQK	203
AT2G19650	DVWDMIEL	374	AT5G22890	GDEYKTRE	240
AT2G19650	DVWDMIEL	374	AT5G56220	GLGRRSEE	744
AT2G19650	EKCAKLPL	450	AT5G47370	TKLKQTEV	182
AT2G19650	EPFEHKSH	510	AT5G47370	ALAKKLNL	159
AT2G19650	GKYWCEAC	581	AT5G47370	NRRLQKEA	205
AT2G19650	ININRHDH	319	AT4G12450	TRRSVSAR	80
AT2G19650	ININRHDH	319	AT5G16560	TKRSMRAP	213
AT2G19650	KSHQHPLH	515	AT5G16560	LSLSHHNH	61
AT2G19650	LHYSTDHS	521	AT5G47370	KIDVNSFP	54
AT2G19650	LSYGEMGV	572	AT5G16560	LPKMPTKR	208
AT2G19650	LSYGEMGV	572	AT5G56220	AEKDRGRL	499
AT2G20570	EAVEQLGV	184	AT4G14900	HREVTIDH	76
AT2G20570	KAVPSRIL	193	AT2G21830	PTEIRHPV	174
AT2G20570	LELMGVHC	200	AT4G14900	ELSEHFTS	37
AT2G20570	LQKYRSHR	217	AT4G14900	AKEIAETW	229
AT2G20740	FPEDPSGA	118	AT5G22290	SIVKSDSE	70
AT2G21830	ACREKIDS	203	AT4G01090	REEKLATQ	225
AT2G21830	CREKIDSV	204	AT4G01090	GLPRDKNR	661
AT2G21830	GACREKID	202	AT4G01090	GAFARGYV	291
AT2G21830	LGNPWKCE	416	AT4G01090	ALAYGMAQ	490
AT2G21830	LPTEIRHP	173	AT3G47620	ASTKDRHT	115
AT2G22125	EGFWSETI	226	AT3G54390	RSERARME	230
AT2G22240	DDFKSGQT	305	AT4G39800	VVLWTANT	227
AT2G22510	FFTGLSAS	17	AT5G22290	IKSVNKAR	315
AT2G22510	IPNNFPFN	100	AT5G22290	YSIKSVNK	313
AT2G22510	PPLPTTTM	43	AT4G35580	LSVIKTDD	57
AT2G22510	SASRHLLQ	22	AT4G35580	PRDRKYPN	72
AT2G22510	SQIPSLPN	71	AT4G35580	SVIKTDDP	58
AT2G22510	SSQIPSLP	70	AT5G22290	ERDVKSGS	109
AT2G22510	TTMPPFPP	48	AT4G35580	GRAPKGER	119
AT2G22510	TTMPPFPP	48	AT5G22290	ATGKERDV	105
AT2G22510	TTMPPFPP	48	AT5G22290	GRAPKGER	130
AT2G22510	TTTFPPLP	39	AT4G35580	KYPNGHRS	76
AT2G22640	LNEKLDLL	55	AT3G23910	KVSEEIER	95
AT2G22680	AAERLAKV	655	AT4G17220	RRQIEICQ	178
AT2G22680	AERLAKVA	656	AT4G17220	RLTKSKES	141
AT2G22680	AQLAHSRI	426	AT4G17220	DALTKAIE	461
AT2G22680	AVKVLDDR	398	AT4G17220	SALLEAER	148
AT2G22680	AWKAAERL	652	AT4G08150	RHWKPSED	358
AT2G22680	CLQSVKSG	133	AT3G03000	TGMIKEAD	132
AT2G22680	CLQSVKSG	133	AT5G46570	DEEGDPRL	187
AT2G22680	DLHGFENA	674	AT3G03000	GLKPSQDQ	49
AT2G22680	DLHGFENA	674	AT4G17220	EIEKLSQS	201
AT2G22680	DMYAEEER	501	AT5G46570	FSRQSWPD	86
AT2G22680	DRRQKNPF	404	AT4G17220	GKILGFLT	342
AT2G22680	ERLAKVAM	657	AT4G17220	LLKKVDAL	456
AT2G22680	ESRRLIER	584	AT3G03000	GDGCIDFQ	142
AT2G22680	GICLQSVK	131	AT4G17220	NDEKRTLE	237
AT2G22680	GRRSARRI	360	AT5G46570	SPSCIVSE	54
AT2G22680	KAVKVLDD	397	AT4G17220	AEVEALRT	31
AT2G22680	KAVKVLDD	397	AT4G17220	EDALAAQD	83
AT2G22680	KAVKVLDD	397	AT4G17220	KDKLAVSE	293
AT2G22680	KHMNRVSD	667	AT4G17220	AEVEALRT	31
AT2G22680	KRLSPLRR	348	AT4G17220	RALIVEEV	163
AT2G22680	KSGQGTAI	138	AT5G46570	TGYRDEEG	357
AT2G22680	KVLDDRRQ	400	AT4G08150	PYPSESEK	327
AT2G22680	LLTSARAL	600	AT4G17220	ERLTKSKE	140
AT2G23070	KKKIKREI	168	AT3G54880	PFSESIPL	87
AT2G23070	KKKKIKRE	167	AT5G58720	EAYSKGGR	379
AT2G23070	KVLGTDEL	340	AT5G58720	AEAYSKGG	378
AT2G23070	NLCGGPNI	180	AT5G58720	LSDLVESG	87
AT2G23070	PVKKKKIK	165	AT5G58720	DDPSTSSV	95
AT2G23290	DDLLQSLV	21	AT2G38300	TPDLHLRF	60
AT2G23290	EDDLLQSL	20	AT4G12450	SSWSSDEF	116
AT2G23290	EEDDLLQS	19	AT4G16143	FCRGKPQP	233
AT2G23290	EEDDLLQS	19	AT5G11270	LLEEDLKN	104
AT2G23290	IKTEVRSY	261	AT4G02150	KREENLQK	40
AT2G23290	IKTEVRSY	261	AT4G02150	MDEEVLTD	257
AT2G23290	IKTEVRSY	261	AT4G16143	KREESLQK	40
AT2G23290	IPGRSGKS	43	AT2G42260	EREKRVRT	247
AT2G23290	KSIPGRSG	41	AT5G49690	PPVIEDDD	248
AT2G23290	KSIPGRSG	41	AT5G49690	TEEDVTGV	194
AT2G23290	LISKSIPG	38	AT4G16143	VDAEEGRR	20
AT2G23290	LSPEVEHR	59	AT2G38300	VRAVERLG	68
AT2G23290	LSPEVEHR	59	AT4G02770	NMRSIGKN	185
AT2G23290	LVQKHGPR	27	AT4G16143	NLQSHDNS	478
AT2G23290	MIKTEVRS	260	AT2G42260	KVHQILLD	194
AT2G23290	MIKTEVRS	260	AT4G12450	RASSESVL	87
AT2G23290	NSTLKRKC	107	AT4G12450	VKSRSCSK	150
AT2G23290	PEEDDLLQ	18	AT5G49690	VPFKSNIV	174
AT2G23290	PEVEHRGF	61	AT4G02150	REDNLVEI	29
AT2G23290	PEVEHRGF	61	AT4G16143	REDNMVEI	29
AT2G23290	QLSPEVEH	58	AT2G38300	LGGQERAT	74
AT2G23290	RIKGPWSP	11	AT4G02150	ASEDVREQ	173
AT2G23290	SPEEDDLL	17	AT3G29160	LPFDDENI	216
AT2G23290	SPEVEHRG	60	AT2G30580	ANYLRIRD	331
AT2G23310	RSDEYRPF	122	AT5G07730	PPCDSDGK	149
AT2G23310	RSDEYRPF	122	AT5G41600	DHKHEESI	4
AT2G23350	ERELELSR	305	AT4G24840	KTQSSLQK	677
AT2G23420	EAPVGELQ	550	AT3G06330	PRGILRNL	82
AT2G23420	KLSEDVTK	418	AT3G06330	ERSSLLSP	102
AT2G23420	KLSEDVTK	418	AT3G06330	VGDSSSSS	17
AT2G24030	EKEQIRQE	55	AT3G20420	YMKGDEQS	361
AT2G24030	PVGEKRKA	227	AT3G20420	KTKLNEIC	315
AT2G24050	AGITSADI	200	AT3G08530	QGILRTPD	402
AT2G24100	ARRPLFFR	185	AT3G55240	MADSSSAS	1
AT2G24100	EEHAPLNK	35	AT3G55240	SSSASYIH	4
AT2G24180	NLPPGPPR	35	AT4G35580	YPNGHRSN	77
AT2G24290	AEKCNAAT	130	AT4G35580	GKDRSIKS	96
AT2G24290	ARERAQAL	143	AT5G22290	VSLDDAMV	150
AT2G24290	ATEICESA	136	AT4G35580	TGKDRSIK	95
AT2G24290	CESARERA	140	AT5G22290	VKSGSEVI	112
AT2G24290	DLLTEELK	92	AT4G26450	LPPPPVQR	69
AT2G24290	EAEKCNAA	129	AT5G22290	KRKMDGLE	40
AT2G24290	EAKRVASQ	118	AT5G22290	LRDEIINL	241
AT2G24290	EAVADEHS	102	AT4G35580	TSEPDVSL	268
AT2G24290	EAVADEHS	102	AT5G22290	KSDSEWFF	73
AT2G24290	ELKLQEAV	97	AT4G26450	VINLDDDQ	594
AT2G24290	ELKLQEAV	97	AT4G35580	VIKTDDPE	59
AT2G24290	KRVASQYQ	120	AT4G26450	KVPTRTRS	332
AT2G24290	LANLSITG	67	AT5G22290	GKERDVKS	107
AT2G24290	LANLSITG	67	AT5G22290	KQMSSLLE	282
AT2G24290	LKLQEAVA	98	AT4G35580	EPDVSLTE	270
AT2G24290	LKLQEAVA	98	AT4G35580	GKDRSIKS	96
AT2G24290	LKLQEAVA	98	AT5G22290	GKERDVKS	107
AT2G24290	LQEAVADE	100	AT4G35580	SEPDVSLT	269
AT2G24290	LTEELKLQ	94	AT4G35580	RLFHKPDD	155
AT2G24290	LTEELKLQ	94	AT5G22290	AESSENLQ	222
AT2G24290	MARRSGNC	1	AT5G22290	DEDFFADI	233
AT2G24290	QKEAEKCN	127	AT5G22290	KSIVKSDS	69
AT2G24290	RQLGWEGE	166	AT5G22290	DVKSGSEV	111
AT2G24290	RRARQLGW	163	AT5G22290	DEDFFADI	233
AT2G24400	KRTLSFTD	53	AT4G33920	ARPLERCL	6
AT2G24400	QPHNSPMC	170	AT4G33920	KKREMRYG	307
AT2G24400	RTLSFTDV	54	AT4G33920	KETEEEFC	105
AT2G24400	SIKFLKRT	48	AT4G27280	DCDGALNQ	87
AT2G24400	TSYQHPSD	155	AT4G33920	VRAALEEA	298
AT2G24500	EFMRYYKQ	320	AT2G37150	LGERIGSV	508
AT2G24500	EFMRYYKQ	320	AT5G61010	SPRSLRSS	629
AT2G24500	EFYDYSSS	267	AT5G51910	RHTKVEGR	60
AT2G24550	DSLPIKRG	103	AT3G07500	AITREGCK	101
AT2G24550	ESSDSSSS	63	AT3G47620	RHTKVDGR	120
AT2G24550	HYVGKSKS	114	AT3G07500	SMRDGTVV	68
AT2G24550	IANKLRRR	150	AT3G26030	LDLEEEEG	153
AT2G24550	KSFGNLME	120	AT3G26030	DSEDPRER	207
AT2G24550	KSFGNLME	120	AT3G47620	ATGTGTIP	171
AT2G24550	KVENPFNK	137	AT3G07500	MRDGTVVW	69
AT2G24550	KVENPFNK	137	AT3G07500	PRRSESRK	91
AT2G24550	RRRLVIAN	145	AT3G26030	EDPREREY	209
AT2G24550	SLEDSLPI	100	AT3G26030	INGFALPL	267
AT2G24550	SLEDSLPI	100	AT3G47620	DGETIEWL	153
AT2G24550	SLPIKRGL	104	AT3G26030	FALPLKEE	270
AT2G24550	SLPIKRGL	104	AT5G10450	AYKAAQDI	157
AT2G24550	SSDSSSSI	64	AT3G07500	ELSRERRR	164
AT2G24550	SSDSSSSI	64	AT3G07500	SEEAAKSF	41
AT2G24550	SSDSSSSI	64	AT5G10450	KDYRSKVE	89
AT2G24550	SSLEDSLP	99	AT3G07500	RDGTVVWR	70
AT2G24550	SSSIGESS	68	AT2G45660	VETQLFIG	200
AT2G24550	VENPFNKR	138	AT3G07500	SNTFTKQQ	209
AT2G24550	VGKSKSFG	116	AT3G07500	QSVRDIES	202
AT2G24550	YVGKSKSF	115	AT3G47620	AATGTGTI	170
AT2G24550	YVGKSKSF	115	AT3G47620	IPANFTSL	177
AT2G24570	ADIPPDEY	239	AT2G35155	LQSPIDSL	336
AT2G24570	AITGDGSV	154	AT3G07780	NGGEASQA	525
AT2G24570	AKIADIPP	236	AT2G35155	DSLIGKQV	341
AT2G24570	APAVPVTS	172	AT3G07780	IVKAKKEK	482
[truncated: 2,809 more rows]

## Sheet: Covered_interactions
Protein A	Protein B		List of interactions from which motifs have been predicted.
AT1G01010	AT2G20740
AT1G01010	AT5G05760
AT1G01100	AT2G40010
AT1G01140	AT1G31880
AT1G01140	AT5G55990
AT1G01160	AT3G52910
AT1G01160	AT4G33690
AT1G01210	AT1G22920
AT1G01210	AT1G31880
AT1G01260	AT4G02770
AT1G01440	AT1G31880
AT1G01440	AT1G49850
AT1G01440	AT1G67090
AT1G01440	AT2G28550
AT1G01440	AT2G45360
AT1G01440	AT2G47700
AT1G01440	AT3G21215
AT1G01440	AT3G22440
AT1G01440	AT3G51180
AT1G01440	AT3G56680
AT1G01440	AT3G61790
AT1G01440	AT4G01090
AT1G01440	AT4G21705
AT1G01440	AT5G10270
AT1G01440	AT5G16560
AT1G01440	AT5G38420
AT1G01440	AT5G48385
AT1G01470	AT1G22920
AT1G01520	AT4G15930
AT1G01630	AT3G54850
AT1G01910	AT2G41280
AT1G01910	AT4G07990
AT1G01910	AT4G27610
AT1G01910	AT5G64260
AT1G02140	AT4G25200
AT1G02450	AT1G22920
AT1G02680	AT3G54390
AT1G02690	AT1G18040
AT1G02690	AT1G51600
AT1G02690	AT2G16900
AT1G02690	AT2G23290
AT1G02690	AT2G25000
AT1G02690	AT2G29350
AT1G02690	AT2G41350
AT1G02690	AT2G45820
AT1G02690	AT3G15540
AT1G02690	AT3G48550
AT1G02690	AT3G53900
AT1G02690	AT3G59470
AT1G02690	AT4G04330
AT1G02690	AT4G17220
AT1G02690	AT4G25200
AT1G02690	AT5G09250
AT1G02690	AT5G22630
AT1G02690	AT5G45030
AT1G02690	AT5G46690
AT1G03040	AT1G05710
AT1G03040	AT1G53800
AT1G03040	AT2G42870
AT1G03040	AT3G01435
AT1G03040	AT3G47640
AT1G03040	AT4G02590
AT1G03040	AT5G15330
AT1G03130	AT2G23290
AT1G03130	AT3G02150
AT1G03130	AT3G08530
AT1G03130	AT3G47620
AT1G03130	AT4G08150
AT1G03130	AT4G19700
AT1G03130	AT4G29930
AT1G03130	AT4G32190
AT1G03130	AT5G32440
AT1G03130	AT5G61010
AT1G03140	AT4G17220
AT1G03140	AT4G35110
AT1G03250	AT4G25200
AT1G03457	AT3G13222
AT1G03457	AT3G21215
AT1G03900	AT1G31880
AT1G04240	AT1G51950
AT1G04240	AT3G04730
AT1G04240	AT3G15660
AT1G04240	AT3G23030
AT1G04240	AT3G23050
AT1G04240	AT4G14560
AT1G04240	AT4G28640
AT1G04240	AT5G27030
AT1G04330	AT1G22920
AT1G04430	AT5G22290
AT1G04870	AT5G15840
AT1G05020	AT2G15270
AT1G05070	AT4G35580
AT1G05710	AT1G31880
AT1G05710	AT3G02150
AT1G05710	AT3G47620
AT1G06270	AT4G25200
AT1G06390	AT3G11150
AT1G06390	AT3G50910
AT1G06450	AT3G02150
AT1G06450	AT3G22440
AT1G06450	AT5G21160
AT1G06510	AT1G32580
AT1G06510	AT3G49240
AT1G06510	AT3G60360
AT1G06510	AT4G02150
AT1G06510	AT4G20300
AT1G07310	AT3G29160
AT1G07400	AT4G02150
AT1G07890	AT4G19360
AT1G08060	AT3G47620
AT1G08530	AT1G22920
AT1G08580	AT2G19480
AT1G08580	AT5G55100
AT1G08580	AT5G56950
AT1G09100	AT1G45000
AT1G09140	AT2G24590
AT1G09140	AT2G29210
AT1G09140	AT3G50670
AT1G09140	AT5G52040
AT1G09270	AT1G31350
AT1G09270	AT5G10710
AT1G09415	AT1G64280
AT1G09660	AT2G43370
AT1G09660	AT2G47700
AT1G09660	AT3G02150
AT1G09660	AT3G51180
AT1G09660	AT4G02770
AT1G09660	AT5G38420
AT1G09660	AT5G54580
AT1G09700	AT5G41070
AT1G09770	AT1G30860
AT1G09840	AT3G49810
AT1G10230	AT1G31350
AT1G10230	AT3G63060
AT1G10240	AT1G80000
AT1G10430	AT3G47620
AT1G10530	AT3G26030
AT1G10940	AT3G44460
AT1G10940	AT3G56850
AT1G10940	AT4G38810
AT1G10960	AT3G47620
AT1G11430	AT3G49580
AT1G11440	AT5G43380
AT1G12310	AT1G74690
AT1G12310	AT2G23420
AT1G12310	AT3G19960
AT1G12310	AT3G49260
AT1G12310	AT5G62070
AT1G12620	AT4G25200
AT1G12810	AT3G02150
AT1G13520	AT4G25200
AT1G13560	AT3G60600
AT1G13560	AT4G35580
AT1G13730	AT3G13222
AT1G13730	AT3G13990
AT1G14330	AT5G42190
AT1G14340	AT1G56330
AT1G14340	AT2G33390
AT1G14340	AT2G47750
AT1G14340	AT3G59920
AT1G14340	AT4G02080
AT1G14340	AT4G31830
AT1G14340	AT5G06370
AT1G14340	AT5G16840
AT1G14340	AT5G37680
AT1G14340	AT5G51180
AT1G14340	AT5G58750
AT1G14340	AT5G60860
AT1G14340	AT5G65925
AT1G14340	AT5G66110
AT1G14510	AT3G11200
AT1G14740	AT3G07780
AT1G14740	AT4G24240
AT1G14830	AT1G59610
AT1G14900	AT5G28900
AT1G14920	AT3G51180
AT1G14920	AT5G16320
AT1G15385	AT3G08530
AT1G15385	AT4G32190
AT1G15570	AT1G64180
AT1G15570	AT3G12720
AT1G15570	AT4G25200
AT1G15570	AT4G28230
AT1G15570	AT5G48385
AT1G15570	AT5G57210
AT1G15750	AT1G15750
AT1G15750	AT1G17380
AT1G15750	AT1G22640
AT1G15750	AT1G30135
AT1G15750	AT1G46480
AT1G15750	AT2G38300
AT1G15750	AT2G45660
AT1G15750	AT2G46870
AT1G15750	AT3G04730
AT1G15750	AT3G15540
AT1G15750	AT3G23030
AT1G15750	AT3G23050
AT1G15750	AT4G14560
AT1G15750	AT4G15700
AT1G15750	AT4G28640
AT1G15750	AT4G29080
AT1G15750	AT4G32295
AT1G15750	AT4G38620
AT1G15750	AT5G16560
AT1G15750	AT5G63350
AT1G15880	AT5G22290
AT1G16010	AT5G10450
AT1G16060	AT3G55150
AT1G16250	AT5G42190
AT1G16500	AT3G14100
AT1G16500	AT4G02150
AT1G16610	AT3G24740
AT1G16790	AT5G22290
AT1G16900	AT5G22290
AT1G17080	AT5G52750
AT1G17380	AT4G28910
AT1G17720	AT5G11090
AT1G17970	AT3G54390
AT1G17970	AT3G62310
AT1G17970	AT4G33690
AT1G18150	AT3G54850
AT1G18400	AT5G16560
AT1G19000	AT5G08330
AT1G19010	AT4G25200
AT1G19180	AT1G22920
AT1G19180	AT1G30135
AT1G19180	AT3G49580
AT1G19680	AT3G22960
AT1G19680	AT5G22355
AT1G19700	AT4G03400
AT1G19830	AT1G80650
AT1G20140	AT1G57790
AT1G20140	AT3G15430
AT1G20140	AT3G48880
AT1G20140	AT3G61060
AT1G20140	AT5G39450
AT1G20140	AT5G57360
AT1G20140	AT5G65495
AT1G20640	AT2G42810
AT1G20880	AT3G14100
AT1G20880	AT3G22440
AT1G21000	AT1G72830
AT1G22310	AT4G28640
AT1G22630	AT1G27030
AT1G22630	AT1G68670
AT1G22630	AT4G01920
AT1G22630	AT4G02590
AT1G22630	AT4G08150
AT1G22750	AT4G35580
AT1G22750	AT5G22290
AT1G22760	AT2G37150
AT1G22760	AT3G49580
AT1G22760	AT4G01090
AT1G22790	AT1G25490
AT1G22920	AT1G23390
AT1G22920	AT1G26740
AT1G22920	AT1G52540
AT1G22920	AT1G61590
AT1G22920	AT1G65000
AT1G22920	AT1G65480
AT1G22920	AT1G66980
AT1G22920	AT1G67800
AT1G22920	AT2G02950
AT1G22920	AT2G22880
AT1G22920	AT2G33500
AT1G22920	AT2G38140
AT1G22920	AT3G03000
AT1G22920	AT3G15840
AT1G22920	AT3G16250
AT1G22920	AT3G16980
AT1G22920	AT3G20420
AT1G22920	AT3G23050
AT1G22920	AT3G23280
AT1G22920	AT3G27560
AT1G22920	AT3G55240
AT1G22920	AT3G59840
AT1G22920	AT3G62410
AT1G22920	AT4G02080
AT1G22920	AT4G07950
AT1G22920	AT4G16780
AT1G22920	AT4G23895
AT1G22920	AT4G34920
AT1G22920	AT4G38060
AT1G22920	AT5G13080
AT1G22920	AT5G24314
AT1G22920	AT5G25490
AT1G22920	AT5G28690
AT1G22920	AT5G28770
AT1G22920	AT5G38410
AT1G22920	AT5G42300
AT1G22920	AT5G47370
AT1G22920	AT5G55640
AT1G22920	AT5G56360
AT1G22920	AT5G62880
AT1G22920	AT5G67530
AT1G23420	AT3G22440
AT1G23420	AT3G59470
AT1G23420	AT4G32570
AT1G23730	AT4G16143
AT1G23880	AT5G22290
AT1G24764	AT1G24764
AT1G24764	AT2G44950
AT1G24764	AT3G53540
AT1G24764	AT4G17220
AT1G24764	AT4G32190
AT1G24996	AT3G47620
AT1G24996	AT4G25200
AT1G25275	AT5G22290
AT1G25420	AT4G32190
AT1G25490	AT2G27110
AT1G25490	AT3G01990
AT1G25490	AT3G13222
AT1G25490	AT3G44720
AT1G25490	AT4G04800
AT1G25490	AT5G06960
AT1G25490	AT5G25475
AT1G25490	AT5G44090
AT1G26110	AT5G06770
AT1G26460	AT4G25200
AT1G26460	AT4G35850
AT1G26850	AT4G35580
AT1G26850	AT5G22290
AT1G27040	AT5G22290
AT1G27210	AT3G61790
AT1G27360	AT2G24050
AT1G27700	AT5G22290
AT1G27700	AT5G41600
AT1G28360	AT2G20570
AT1G28360	AT3G49580
AT1G28360	AT4G36690
AT1G28360	AT5G24660
AT1G28480	AT3G47620
AT1G28480	AT5G06950
AT1G28480	AT5G06960
AT1G29195	AT3G47620
AT1G29240	AT3G60600
AT1G29910	AT3G47620
AT1G29920	AT3G47620
AT1G30120	AT1G70340
AT1G30475	AT1G48450
AT1G30730	AT4G25200
AT1G30860	AT2G39760
AT1G30860	AT2G47610
AT1G30860	AT4G17220
AT1G30860	AT5G22890
AT1G31240	AT1G50420
AT1G31240	AT3G47620
AT1G31350	AT3G06720
AT1G31350	AT4G02150
AT1G31350	AT4G16143
AT1G31350	AT5G42190
AT1G31540	AT3G47620
AT1G31880	AT1G49850
AT1G31880	AT2G24570
AT1G31880	AT2G32960
AT1G31880	AT2G46870
AT1G31880	AT3G27580
AT1G31880	AT3G54170
AT1G31880	AT4G08460
AT1G31880	AT4G21720
AT1G31880	AT4G26640
AT1G31880	AT5G23120
AT1G32230	AT5G11270
AT1G32580	AT3G48150
AT1G32580	AT3G49580
AT1G32580	AT5G55100
AT1G32700	AT3G07780
AT1G33470	AT3G13222
AT1G33470	AT3G19860
AT1G33470	AT3G22440
AT1G33470	AT3G56680
AT1G33800	AT5G22290
AT1G34320	AT3G22960
AT1G35580	AT3G02520
AT1G35580	AT5G38480
AT1G47510	AT5G61010
AT1G47740	AT3G29270
AT1G47740	AT4G00150
AT1G48260	AT4G17615
AT1G48260	AT5G55990
AT1G48280	AT2G41350
AT1G48280	AT4G25200
AT1G48280	AT4G39050
AT1G49030	AT2G20570
AT1G49030	AT3G47620
AT1G49590	AT1G71230
AT1G49590	AT3G08530
AT1G49760	AT1G80000
AT1G49850	AT2G19650
AT1G49850	AT3G08530
AT1G49850	AT3G46810
AT1G49850	AT4G01090
AT1G49850	AT4G10470
AT1G49850	AT4G17220
AT1G49850	AT4G29820
AT1G49850	AT5G06780
AT1G49850	AT5G56250
AT1G49850	AT5G61010
AT1G50420	AT5G44160
AT1G51600	AT2G02560
AT1G51600	AT2G27110
AT1G51600	AT3G01990
AT1G51600	AT3G21175
AT1G51600	AT5G58575
AT1G51660	AT2G43410
AT1G51660	AT3G08530
AT1G51660	AT4G01090
AT1G51950	AT3G15540
AT1G51950	AT3G23030
AT1G51950	AT3G23050
AT1G51950	AT3G55150
AT1G51950	AT4G14560
AT1G51950	AT4G28640
AT1G52280	AT4G35580
AT1G52280	AT5G22290
AT1G52540	AT2G39760
AT1G52770	AT3G07780
AT1G53510	AT3G08530
AT1G53510	AT3G44720
AT1G53510	AT3G54850
AT1G53510	AT4G32190
AT1G53510	AT4G32880
AT1G53800	AT1G80840
AT1G53800	AT2G23290
AT1G53800	AT3G50910
AT1G53800	AT4G17680
AT1G53910	AT2G44040
AT1G54120	AT4G23770
AT1G54170	AT5G16560
AT1G54290	AT1G71230
AT1G54320	AT3G47620
AT1G55000	AT1G75950
AT1G55000	AT5G42190
AT1G55270	AT2G23420
AT1G55590	AT5G42190
AT1G56090	AT2G39760
AT1G56330	AT5G22290
AT1G56590	AT1G71230
AT1G56590	AT3G49250
AT1G58070	AT5G50840
AT1G58470	AT3G13222
AT1G59640	AT3G06590
AT1G60010	AT2G20570
AT1G60010	AT3G22960
AT1G60490	AT3G60630
AT1G60490	AT4G00150
AT1G60670	AT5G04760
AT1G60940	AT2G17770
AT1G60940	AT4G38810
AT1G60940	AT5G13810
AT1G61590	AT2G21380
AT1G61590	AT3G07780
AT1G61590	AT3G22960
AT1G61590	AT3G48150
AT1G61590	AT5G61010
AT1G62520	AT5G50840
AT1G62990	AT2G16400
AT1G62990	AT3G24140
AT1G62990	AT3G47620
AT1G62990	AT4G02590
AT1G62990	AT4G08150
AT1G62990	AT4G25200
AT1G63470	AT4G17950
AT1G63470	AT4G25200
AT1G63480	AT3G61310
AT1G63930	AT5G61010
AT1G64280	AT5G06950
AT1G65000	AT3G52930
AT1G65480	AT2G21230
AT1G66470	AT2G42870
AT1G66470	AT3G27420
AT1G66470	AT3G55240
AT1G66470	AT5G47100
AT1G67090	AT5G32440
AT1G67170	AT3G47600
AT1G67360	AT3G29270
AT1G67430	AT3G07780
AT1G67530	AT2G41060
AT1G67800	AT3G13222
AT1G67800	AT4G23050
AT1G68050	AT1G75950
AT1G68050	AT5G42190
AT1G68060	AT4G17220
AT1G68060	AT5G59210
AT1G68060	AT5G61010
AT1G68140	AT5G58720
AT1G68590	AT4G32190
AT1G68670	AT2G41730
AT1G68670	AT3G05530
AT1G68670	AT5G15330
AT1G69010	AT1G69010
AT1G69120	AT2G45660
AT1G70410	AT3G54900
AT1G70410	AT5G23120
AT1G70590	AT4G25200
AT1G70780	AT3G19640
AT1G71020	AT4G39050
AT1G71020	AT5G13160
AT1G71050	AT3G29270
AT1G71050	AT3G49160
AT1G71050	AT3G54390
AT1G71050	AT5G58720
AT1G71230	AT1G76710
AT1G71230	AT2G33500
AT1G71230	AT2G40940
AT1G71230	AT2G42580
AT1G71230	AT3G10030
AT1G71230	AT3G20420
AT1G71230	AT3G27050
AT1G71230	AT3G27420
AT1G71230	AT3G55840
AT1G71230	AT3G59840
AT1G71230	AT4G00710
AT1G71230	AT4G02080
AT1G71230	AT4G16780
AT1G71230	AT4G22720
AT1G71230	AT4G24680
AT1G71230	AT4G26640
AT1G71230	AT4G31800
AT1G71230	AT4G38690
AT1G71230	AT5G16310
AT1G71230	AT5G24530
AT1G71230	AT5G62880
AT1G71430	AT3G47620
AT1G71865	AT4G25200
AT1G72150	AT5G61010
AT1G72200	AT5G22290
AT1G72630	AT5G59210
AT1G72710	AT2G27770
AT1G73360	AT4G15700
AT1G73360	AT5G38410
AT1G73360	AT5G38420
AT1G73720	AT3G02150
AT1G73720	AT3G47620
AT1G74520	AT5G22290
AT1G74690	AT5G37780
AT1G74940	AT3G29160
AT1G75400	AT3G22960
AT1G75400	AT3G49580
AT1G75400	AT5G28900
AT1G75950	AT2G01620
AT1G75950	AT2G24540
AT1G75950	AT3G15430
AT1G75950	AT3G48880
AT1G75950	AT4G02440
AT1G75950	AT5G67250
AT1G76900	AT5G42190
AT1G76920	AT5G04840
AT1G76920	AT5G10450
AT1G76920	AT5G42190
AT1G77080	AT3G47620
AT1G77080	AT4G25200
AT1G77130	AT5G22290
AT1G77210	AT4G35580
AT1G77210	AT5G22290
AT1G77380	AT4G35580
AT1G77710	AT2G25000
AT1G78300	AT3G56850
AT1G78300	AT4G18700
AT1G78310	AT4G26640
AT1G79020	AT5G64610
AT1G79040	AT4G35580
AT1G79040	AT5G22290
AT1G79270	AT2G20570
AT1G79420	AT5G62880
AT1G79430	AT3G02150
AT1G79430	AT3G47620
AT1G79430	AT4G04890
AT1G79430	AT4G29930
AT1G79430	AT5G59210
AT1G79430	AT5G66770
AT1G79910	AT2G39760
AT1G79910	AT5G61010
AT1G80000	AT5G51910
AT1G80640	AT4G35580
AT2G01120	AT4G25200
AT2G01190	AT5G08330
AT2G01190	AT5G35410
AT2G01250	AT3G07780
AT2G01570	AT5G16320
AT2G01710	AT3G47620
AT2G02560	AT3G47620
AT2G02560	AT4G08150
AT2G02560	AT5G61010
AT2G02950	AT4G01090
AT2G03120	AT5G22290
AT2G03500	AT3G02150
AT2G03500	AT3G47620
AT2G03500	AT5G22355
AT2G03500	AT5G51910
AT2G03505	AT5G22290
AT2G03640	AT3G13222
AT2G03640	AT3G13990
AT2G04030	AT4G23050
AT2G04390	AT3G49580
AT2G04630	AT3G47620
AT2G05230	AT4G15700
AT2G05230	AT4G36690
AT2G05230	AT5G14070
AT2G15430	AT4G23050
AT2G16400	AT4G08150
AT2G16740	AT2G47700
AT2G16740	AT4G08460
AT2G16900	AT3G06720
AT2G17350	AT4G02150
AT2G17350	AT4G16143
AT2G17670	AT2G44950
AT2G17670	AT3G53630
AT2G17670	AT3G54390
AT2G17670	AT4G25200
AT2G17670	AT4G26810
AT2G18730	AT4G36690
AT2G18730	AT5G24660
AT2G19650	AT4G12450
AT2G19650	AT5G16560
AT2G19650	AT5G22890
AT2G19650	AT5G47370
AT2G19650	AT5G56220
AT2G20570	AT2G21830
AT2G20570	AT4G14900
AT2G20740	AT5G22290
AT2G21830	AT3G47620
AT2G21830	AT4G01090
AT2G22125	AT3G54390
AT2G22240	AT4G39800
AT2G22510	AT4G35580
AT2G22510	AT5G22290
AT2G22640	AT3G23910
AT2G22680	AT3G03000
AT2G22680	AT4G08150
AT2G22680	AT4G17220
AT2G22680	AT5G46570
AT2G23070	AT3G54880
AT2G23070	AT5G58720
AT2G23290	AT2G30580
AT2G23290	AT2G38300
AT2G23290	AT2G42260
AT2G23290	AT3G29160
AT2G23290	AT4G02150
AT2G23290	AT4G02770
AT2G23290	AT4G12450
AT2G23290	AT4G16143
AT2G23290	AT5G11270
AT2G23290	AT5G49690
AT2G23310	AT5G07730
AT2G23310	AT5G41600
AT2G23350	AT4G24840
AT2G23420	AT3G06330
AT2G24030	AT3G20420
AT2G24050	AT3G08530
AT2G24100	AT3G55240
AT2G24180	AT4G35580
AT2G24290	AT4G26450
AT2G24290	AT4G35580
AT2G24290	AT5G22290
AT2G24400	AT4G27280
AT2G24400	AT4G33920
AT2G24500	AT2G37150
AT2G24500	AT5G51910
AT2G24500	AT5G61010
AT2G24550	AT2G45660
AT2G24550	AT3G07500
AT2G24550	AT3G26030
AT2G24550	AT3G47620
AT2G24550	AT5G10450
AT2G24570	AT2G35155
AT2G24570	AT3G07780
AT2G24570	AT4G19700
AT2G24570	AT5G28900
AT2G24590	AT3G24740
AT2G24590	AT5G54580
AT2G24860	AT3G47620
AT2G24860	AT3G49690
AT2G24860	AT4G02590
AT2G24860	AT5G65790
AT2G25000	AT2G25000
AT2G25000	AT2G25730
AT2G25000	AT2G30950
AT2G25000	AT3G27420
AT2G25000	AT4G02150
AT2G25000	AT4G02620
AT2G25000	AT4G22720
AT2G25000	AT5G15450
AT2G25000	AT5G41520
AT2G25000	AT5G52650
AT2G25000	AT5G62770
AT2G25700	AT3G15430
AT2G25700	AT3G61590
AT2G25700	AT5G65210
AT2G25730	AT3G54390
AT2G25730	AT4G10470
AT2G25730	AT4G35110
AT2G26770	AT2G26770
AT2G26770	AT2G32450
AT2G26770	AT3G07780
AT2G27580	AT3G61790
AT2G27770	AT3G23340
AT2G27770	AT5G43320
AT2G27990	AT5G24660
AT2G28550	AT4G32295
AT2G28550	AT5G14070
AT2G28550	AT5G16560
AT2G28550	AT5G27030
AT2G29210	AT2G29210
AT2G29480	AT4G30940
AT2G29980	AT4G35580
AT2G29980	AT5G22290
AT2G30360	AT5G47100
AT2G30360	AT5G55990
AT2G30520	AT5G66280
AT2G30530	AT3G47620
AT2G30530	AT5G01970
AT2G30540	AT4G32570
AT2G30540	AT4G38960
AT2G30540	AT5G06950
AT2G30580	AT2G40620
AT2G30580	AT3G22960
AT2G30580	AT4G38430
AT2G30580	AT5G07730
AT2G30580	AT5G58720
AT2G30580	AT5G61010
AT2G30590	AT2G35155
AT2G30590	AT3G61150
AT2G30880	AT3G54120
AT2G30880	AT4G30080
AT2G30880	AT4G32570
AT2G30960	AT3G07780
AT2G32580	AT4G35580
AT2G32580	AT5G22290
AT2G33210	AT4G19700
AT2G33380	AT3G29270
AT2G33390	AT3G47620
AT2G33390	AT5G22290
AT2G33880	AT3G16250
AT2G33880	AT3G18380
AT2G33880	AT5G08330
AT2G33880	AT5G16560
AT2G33880	AT5G62090
AT2G34420	AT3G47620
AT2G34710	AT2G38300
AT2G34710	AT3G51180
AT2G34710	AT4G10500
AT2G34720	AT3G08530
AT2G34720	AT4G19700
AT2G35160	AT3G07500
AT2G35240	AT3G49580
AT2G35240	AT4G14740
AT2G35240	AT4G39050
AT2G35240	AT5G13810
AT2G35470	AT5G04160
AT2G35940	AT3G47640
AT2G35940	AT5G59210
AT2G36930	AT3G49160
AT2G36990	AT5G58720
AT2G37150	AT5G05190
AT2G38140	AT4G19700
AT2G38140	AT5G35330
AT2G38185	AT3G47620
AT2G38300	AT3G08530
AT2G38300	AT4G17680
AT2G38300	AT4G19700
AT2G38300	AT5G65210
AT2G38610	AT3G47620
AT2G38880	AT3G54390
AT2G39250	AT3G47620
AT2G39760	AT3G06720
AT2G39760	AT3G57870
AT2G39760	AT3G60390
AT2G39760	AT4G14740
AT2G39760	AT4G14900
AT2G39760	AT4G22720
AT2G39760	AT4G36690
AT2G39760	AT5G14440
AT2G39760	AT5G47370
AT2G39800	AT5G20010
AT2G39800	AT5G23120
AT2G39900	AT4G19700
AT2G40010	AT5G47700
AT2G40590	AT3G21490
AT2G40590	AT5G58720
AT2G41020	AT5G35330
AT2G41280	AT4G35580
AT2G41350	AT2G42870
AT2G41350	AT4G19700
AT2G41350	AT4G25200
AT2G41350	AT5G25220
AT2G41370	AT3G51180
AT2G41370	AT4G03400
AT2G41370	AT5G06960
AT2G41370	AT5G38420
AT2G41730	AT3G08530
AT2G41730	AT3G47620
AT2G41970	AT4G13000
AT2G42260	AT3G08530
AT2G42260	AT3G50910
AT2G42260	AT4G17220
AT2G42260	AT5G24660
AT2G42260	AT5G61010
AT2G42560	AT3G47620
AT2G42580	AT4G01090
AT2G42870	AT4G02590
AT2G42870	AT4G36540
AT2G42870	AT5G67110
AT2G42940	AT3G47620
AT2G42940	AT5G62260
AT2G43370	AT3G47620
AT2G43370	AT3G49580
AT2G43370	AT3G50910
AT2G43370	AT4G19700
AT2G43370	AT5G24660
AT2G43370	AT5G53060
AT2G43370	AT5G58720
AT2G43370	AT5G61010
AT2G44040	AT3G20310
AT2G44090	AT3G47620
AT2G44090	AT5G42190
AT2G44100	AT4G35580
AT2G44360	AT3G58730
AT2G45190	AT3G13222
AT2G45660	AT3G06720
AT2G45660	AT5G22290
AT2G45820	AT2G45820
AT2G45820	AT3G06720
AT2G45820	AT4G02150
AT2G45850	AT3G47620
AT2G45850	AT4G17950
AT2G45920	AT4G01090
AT2G45950	AT3G47620
AT2G45950	AT3G61590
AT2G45950	AT5G39250
AT2G46550	AT4G09460
AT2G46690	AT5G22355
AT2G47700	AT3G08690
AT2G47700	AT4G14900
AT2G47700	AT4G32295
AT2G47700	AT5G62090
AT2G47700	AT5G63130
AT2G47880	AT5G06950
AT3G01050	AT5G22290
AT3G01300	AT3G07780
AT3G01300	AT3G22960
AT3G01300	AT3G24520
AT3G01300	AT4G28640
AT3G01300	AT5G61010
AT3G01370	AT3G49580
AT3G01370	AT5G61010
AT3G01400	AT4G15930
AT3G01440	AT3G54390
AT3G01440	AT3G61150
AT3G01440	AT4G25200
AT3G01660	AT5G22290
AT3G01820	AT4G25200
AT3G01860	AT3G60600
AT3G01990	AT3G13222
AT3G01990	AT3G21175
AT3G02150	AT3G25710
AT3G02150	AT3G47620
AT3G02150	AT3G54900
AT3G02150	AT4G01920
AT3G02150	AT4G15700
AT3G02150	AT4G16780
AT3G02150	AT4G17710
AT3G02150	AT4G23770
AT3G02150	AT4G30860
AT3G02150	AT4G32190
AT3G02150	AT4G32295
AT3G02150	AT4G35250
AT3G02150	AT5G10270
AT3G02150	AT5G10710
AT3G02150	AT5G11550
AT3G02150	AT5G22355
AT3G02150	AT5G23120
AT3G02150	AT5G63350
AT3G02190	AT5G56950
AT3G02420	AT5G07730
AT3G02520	AT3G56850
AT3G02520	AT4G18700
AT3G02520	AT4G27900
AT3G02520	AT4G38900
AT3G03000	AT3G47620
AT3G03000	AT3G50060
AT3G03000	AT4G10930
AT3G03000	AT4G32570
AT3G03000	AT5G01970
AT3G03000	AT5G10110
AT3G04730	AT3G15540
AT3G04730	AT3G23030
AT3G04730	AT4G14560
AT3G04730	AT4G28640
AT3G04730	AT4G29080
AT3G04860	AT4G32190
AT3G05210	AT3G10480
AT3G05420	AT4G26100
AT3G05530	AT5G43010
AT3G05580	AT5G19680
AT3G06190	AT5G13180
AT3G06430	AT5G56250
AT3G06590	AT3G49580
AT3G06590	AT4G34530
AT3G06590	AT4G36540
AT3G06720	AT3G08530
AT3G06720	AT3G15540
AT3G06720	AT3G19895
AT3G06720	AT3G21215
AT3G06720	AT3G23030
AT3G06720	AT3G48150
AT3G06720	AT4G02590
AT3G06720	AT4G08910
AT3G06720	AT4G16780
AT3G06720	AT4G30940
AT3G06720	AT4G33510
AT3G06790	AT3G49580
AT3G06790	AT5G61380
AT3G06930	AT3G22440
AT3G07310	AT4G13640
AT3G07310	AT5G24660
AT3G07440	AT3G07780
AT3G07550	AT5G42190
AT3G07780	AT3G50330
AT3G07780	AT4G17220
AT3G07780	AT4G31550
AT3G07780	AT5G11090
AT3G07780	AT5G11450
AT3G07780	AT5G14260
AT3G07780	AT5G15840
AT3G07780	AT5G37550
AT3G07950	AT5G22290
AT3G07950	AT5G41600
AT3G08530	AT3G08530
AT3G08530	AT3G13222
AT3G08530	AT3G56720
AT3G08530	AT4G12450
AT3G08530	AT4G20300
AT3G08530	AT5G48385
AT3G08690	AT3G49810
AT3G08690	AT5G42940
AT3G09630	AT3G14180
AT3G09630	AT3G22960
AT3G09630	AT4G28640
AT3G09630	AT5G58720
AT3G09710	AT5G37780
AT3G10140	AT5G24660
AT3G10260	AT3G10260
AT3G10260	AT3G13175
AT3G10260	AT3G54120
AT3G10260	AT3G61300
AT3G10260	AT5G07730
AT3G10480	AT3G18210
AT3G10480	AT4G20400
AT3G10480	AT4G36290
AT3G11200	AT4G01090
AT3G11397	AT5G22290
AT3G11590	AT5G24660
AT3G12200	AT3G12200
AT3G12620	AT4G36110
AT3G12720	AT3G28715
AT3G13175	AT5G22290
AT3G13175	AT5G41600
AT3G13222	AT3G13222
AT3G13222	AT3G18380
AT3G13222	AT3G19860
AT3G13222	AT4G23680
AT3G13222	AT5G16320
AT3G13227	AT4G30940
AT3G13350	AT4G29930
AT3G13520	AT4G35580
AT3G13520	AT5G22290
AT3G13720	AT5G09450
AT3G13720	AT5G16880
AT3G13860	AT4G19700
AT3G13990	AT4G14900
AT3G13990	AT5G48385
AT3G14100	AT3G47620
AT3G14180	AT3G55150
AT3G14180	AT5G20920
AT3G15000	AT5G04840
AT3G15450	AT5G43830
AT3G15540	AT3G23030
AT3G15540	AT3G23050
AT3G15540	AT4G02150
AT3G15540	AT4G14560
AT3G15540	AT4G16143
AT3G15540	AT4G28640
AT3G15660	AT4G27610
AT3G16200	AT5G22290
AT3G16980	AT5G51910
AT3G17310	AT3G21215
AT3G17420	AT3G61790
AT3G17860	AT4G17220
AT3G17860	AT5G38420
AT3G18280	AT5G22290
AT3G18360	AT4G26640
AT3G18360	AT5G13080
AT3G18380	AT3G22220
AT3G18380	AT3G47620
AT3G18380	AT3G48150
AT3G18380	AT5G06780
AT3G18380	AT5G15840
AT3G18380	AT5G59790
AT3G18960	AT5G08330
AT3G19120	AT3G54390
AT3G19120	AT5G58720
AT3G19360	AT4G27610
AT3G19540	AT5G62880
AT3G19570	AT3G22440
AT3G19860	AT4G23770
AT3G19895	AT4G02150
AT3G20260	AT4G35110
AT3G20420	AT3G47620
AT3G20420	AT5G41070
AT3G20420	AT5G51910
AT3G21150	AT4G01090
AT3G21175	AT3G21175
AT3G21175	AT3G49580
AT3G21175	AT4G09060
AT3G21175	AT4G23770
AT3G21175	AT5G11270
AT3G21175	AT5G58575
AT3G21215	AT4G01090
AT3G21215	AT4G02150
AT3G21215	AT5G46190
AT3G21215	AT5G54580
AT3G22440	AT4G02150
AT3G22440	AT4G14900
AT3G22440	AT4G32190
AT3G22440	AT5G15330
AT3G22440	AT5G48385
AT3G22550	AT5G27540
AT3G22570	AT5G22290
AT3G22960	AT3G26990
AT3G22960	AT3G56130
AT3G22960	AT3G59920
AT3G22960	AT3G60360
AT3G22960	AT3G60820
AT3G22960	AT4G20300
AT3G22960	AT4G24240
AT3G22960	AT4G32440
AT3G22960	AT5G01820
AT3G22960	AT5G20920
AT3G22960	AT5G35410
AT3G23030	AT3G23050
AT3G23030	AT4G22745
AT3G23030	AT4G28640
AT3G23050	AT3G47620
AT3G23050	AT4G28640
AT3G23340	AT4G18630
AT3G23340	AT5G03990
AT3G23390	AT3G47620
AT3G23390	AT4G28640
AT3G24140	AT3G25710
AT3G24140	AT4G02770
AT3G24140	AT4G16143
AT3G24140	AT4G33350
AT3G24140	AT4G33520
AT3G24140	AT5G46690
AT3G24250	AT5G22290
AT3G24740	AT5G51120
AT3G24860	AT5G35330
AT3G25710	AT3G48550
AT3G26030	AT5G65925
AT3G26050	AT3G61790
AT3G26810	AT3G47620
AT3G26910	AT3G54230
AT3G27050	AT5G08330
AT3G27080	AT5G41600
AT3G27420	AT4G02590
AT3G27420	AT4G24840
AT3G27420	AT4G32190
AT3G27580	AT3G47620
AT3G27580	AT3G61150
AT3G28050	AT5G41600
AT3G28080	AT4G35580
AT3G28080	AT5G22290
AT3G28715	AT5G23130
AT3G29035	AT5G13180
AT3G29160	AT3G48550
AT3G29160	AT4G10470
AT3G29160	AT5G22355
AT3G29160	AT5G51910
AT3G29270	AT3G29270
AT3G29270	AT3G54120
AT3G29270	AT4G27960
AT3G29270	AT5G02040
AT3G29270	AT5G40420
AT3G29270	AT5G41600
AT3G29575	AT3G56850
AT3G43240	AT5G22355
AT3G44460	AT3G56850
AT3G44720	AT3G44720
AT3G44720	AT5G16560
AT3G44720	AT5G22630
AT3G44720	AT5G62090
AT3G44940	AT4G02150
AT3G46060	AT4G35580
AT3G46060	AT5G22290
AT3G46060	AT5G41600
AT3G47620	AT3G50770
AT3G47620	AT3G51180
AT3G47620	AT3G56320
AT3G47620	AT3G57540
AT3G47620	AT3G57870
AT3G47620	AT4G02770
AT3G47620	AT4G09980
AT3G47620	AT4G14980
AT3G47620	AT4G28730
AT3G47620	AT4G29820
AT3G47620	AT4G30750
AT3G47620	AT4G36110
AT3G47620	AT4G36690
AT3G47620	AT5G06370
AT3G47620	AT5G08330
AT3G47620	AT5G10520
AT3G47620	AT5G14070
AT3G47620	AT5G16320
AT3G47620	AT5G25410
AT3G47620	AT5G28900
AT3G47620	AT5G38420
AT3G47620	AT5G50350
AT3G47620	AT5G51910
AT3G47620	AT5G59210
AT3G47620	AT5G63130
AT3G47640	AT4G02590
AT3G47640	AT5G08330
AT3G47640	AT5G51910
AT3G47640	AT5G65495
AT3G48090	AT3G49580
AT3G48160	AT3G54390
AT3G48240	AT5G22355
AT3G48240	AT5G64430
AT3G48550	AT4G02150
AT3G48550	AT5G06710
AT3G48550	AT5G18260
AT3G48880	AT5G09650
AT3G48880	AT5G42190
AT3G49160	AT4G16143
AT3G49250	AT3G61790
AT3G49260	AT5G37780
AT3G49580	AT4G12450
AT3G49580	AT4G18630
AT3G49580	AT4G30860
AT3G49580	AT4G36970
AT3G49580	AT5G02870
AT3G49580	AT5G11090
AT3G49580	AT5G15330
AT3G49580	AT5G17790
AT3G49580	AT5G22890
AT3G49580	AT5G23130
AT3G49580	AT5G54580
AT3G49690	AT4G32295
AT3G49690	AT5G62090
AT3G49810	AT4G27960
AT3G50060	AT5G53160
AT3G50330	AT3G50330
AT3G50910	AT3G60200
AT3G50910	AT4G20300
AT3G50910	AT5G05760
AT3G51180	AT4G01090
AT3G51180	AT4G17680
AT3G51180	AT4G28300
AT3G51180	AT4G32880
AT3G51180	AT5G64430
AT3G51780	AT4G17950
AT3G51780	AT4G24690
AT3G51780	AT4G29160
AT3G52890	AT4G33920
AT3G53350	AT5G62880
AT3G53610	AT4G35580
AT3G53610	AT5G22290
AT3G53630	AT4G02820
AT3G53900	AT4G09010
AT3G54120	AT5G07730
AT3G54120	AT5G41600
AT3G54826	AT5G22630
AT3G54850	AT3G54850
AT3G54850	AT4G36110
AT3G54850	AT5G19010
AT3G54850	AT5G65495
AT3G55150	AT4G08150
AT3G55150	AT5G57210
AT3G55150	AT5G61010
AT3G55240	AT4G30780
AT3G55240	AT5G51110
AT3G55600	AT5G22290
AT3G56290	AT4G25200
AT3G56320	AT4G16100
AT3G56360	AT4G25200
AT3G56710	AT4G26640
AT3G56850	AT5G10450
AT3G56850	AT5G38480
AT3G56950	AT5G22290
AT3G58500	AT5G16560
AT3G58630	AT5G62090
AT3G59080	AT5G22290
AT3G59350	AT4G13000
AT3G59350	AT5G61010
AT3G59840	AT4G33350
AT3G60200	AT4G00720
AT3G60360	AT4G01090
AT3G60360	AT4G17220
AT3G60360	AT5G19960
AT3G60360	AT5G24660
AT3G60360	AT5G53060
AT3G60360	AT5G58720
AT3G60390	AT4G16780
AT3G60390	AT5G06710
AT3G60390	AT5G47370
AT3G60600	AT5G05760
AT3G60600	AT5G51010
AT3G60820	AT5G24660
AT3G61150	AT5G25390
AT3G61310	AT3G61310
AT3G61310	AT4G12080
AT3G61310	AT4G17950
AT3G61790	AT4G02940
AT3G61790	AT4G24900
AT3G61790	AT5G04320
AT3G61790	AT5G27630
AT3G61870	AT5G22290
AT3G61950	AT4G16143
AT3G61950	AT5G51780
AT3G62260	AT5G11550
AT3G63200	AT4G26450
AT4G00550	AT4G35580
AT4G00550	AT5G22290
AT4G01090	AT4G12450
AT4G01090	AT4G14900
AT4G01090	AT4G20300
AT4G01090	AT4G28230
AT4G01090	AT5G05190
AT4G01090	AT5G10270
AT4G01090	AT5G11090
AT4G01090	AT5G16560
AT4G01090	AT5G22890
AT4G01090	AT5G58300
AT4G01090	AT5G64960
AT4G01150	AT5G41600
AT4G01920	AT4G15700
AT4G01920	AT5G22355
AT4G01920	AT5G64850
AT4G02150	AT4G17220
AT4G02150	AT4G17680
AT4G02150	AT4G30940
AT4G02150	AT4G32570
AT4G02150	AT5G15800
AT4G02150	AT5G47810
AT4G02280	AT4G02280
AT4G02440	AT5G42190
AT4G02590	AT4G24840
AT4G02590	AT4G36110
AT4G02590	AT4G38230
AT4G02590	AT5G14070
AT4G02590	AT5G15330
AT4G02720	AT4G17220
AT4G02725	AT5G22290
AT4G02770	AT4G19700
AT4G02770	AT4G29930
AT4G02770	AT4G30080
AT4G02770	AT5G32440
AT4G02770	AT5G61010
AT4G03410	AT4G26450
AT4G03410	AT5G22290
AT4G04890	AT5G38420
AT4G05400	AT4G19700
AT4G08150	AT4G12450
AT4G08150	AT5G28690
AT4G08150	AT5G38420
AT4G08150	AT5G62090
AT4G08460	AT5G58720
AT4G09060	AT5G16560
AT4G09960	AT5G15800
AT4G11890	AT5G20030
AT4G13500	AT5G22290
AT4G13540	AT4G13540
AT4G13540	AT5G58720
AT4G13640	AT4G13640
AT4G14560	AT4G29080
AT4G14840	AT4G20300
AT4G14900	AT4G32190
AT4G14900	AT5G22355
AT4G14900	AT5G48385
AT4G14900	AT5G59210
AT4G15545	AT4G35110
AT4G15700	AT5G08330
AT4G15802	AT5G61865
AT4G15930	AT4G36970
AT4G16143	AT4G16780
AT4G16143	AT4G17220
AT4G16143	AT4G17950
AT4G16143	AT4G25200
AT4G16143	AT4G32570
AT4G16143	AT4G35110
AT4G16143	AT4G37790
AT4G16143	AT5G09250
AT4G16143	AT5G42940
AT4G16143	AT5G45030
AT4G16143	AT5G46690
AT4G16143	AT5G51910
AT4G16520	AT5G07730
AT4G16780	AT4G16780
AT4G16780	AT4G17680
AT4G16780	AT4G36960
AT4G16780	AT5G06710
AT4G16780	AT5G47370
AT4G16780	AT5G51910
AT4G16840	AT5G22290
AT4G17220	AT4G32190
AT4G17220	AT5G19960
AT4G17220	AT5G52010
AT4G17615	AT5G35410
AT4G17680	AT4G32190
AT4G17680	AT4G32295
AT4G17680	AT5G14070
AT4G17680	AT5G38420
AT4G17680	AT5G61010
AT4G17680	AT5G65495
AT4G17950	AT5G62260
AT4G18020	AT5G51910
AT4G18630	AT5G43320
AT4G18700	AT5G38480
AT4G19700	AT4G20300
AT4G19700	AT4G24240
AT4G19700	AT4G31550
AT4G19700	AT4G36110
AT4G19700	AT5G08330
AT4G19700	AT5G66720
AT4G20300	AT4G26450
AT4G20300	AT5G57210
AT4G20300	AT5G61010
AT4G23600	AT4G23600
AT4G23770	AT4G23770
AT4G23770	AT5G09450
AT4G24100	AT4G24100
AT4G24240	AT5G28900
AT4G24240	AT5G44090
AT4G24500	AT5G64960
AT4G24680	AT4G28300
AT4G24680	AT5G53060
AT4G24690	AT4G29820
AT4G24690	AT5G15080
AT4G24700	AT4G28300
AT4G24840	AT5G11090
AT4G25200	AT4G25200
AT4G25200	AT4G28730
AT4G25200	AT4G32190
AT4G25200	AT4G37890
AT4G25200	AT5G04470
AT4G25200	AT5G05190
AT4G25200	AT5G10710
AT4G25200	AT5G11030
AT4G25200	AT5G13120
AT4G25200	AT5G51440
AT4G25200	AT5G58575
AT4G25200	AT5G63200
AT4G26100	AT5G06710
AT4G26100	AT5G28150
AT4G26450	AT5G67210
AT4G27060	AT5G16560
AT4G27410	AT5G13180
AT4G27460	AT5G16560
AT4G27960	AT5G42940
AT4G28230	AT5G43380
AT4G28300	AT5G10270
AT4G28300	AT5G64960
AT4G28640	AT4G29080
AT4G28640	AT5G01820
AT4G28640	AT5G02870
AT4G28640	AT5G04600
AT4G28640	AT5G20150
AT4G28640	AT5G35410
AT4G28880	AT5G27630
AT4G29080	AT5G27030
AT4G29820	AT5G06710
AT4G29820	AT5G66110
AT4G29930	AT5G13080
AT4G29930	AT5G46690
AT4G30260	AT5G44020
AT4G31550	AT5G28900
AT4G31800	AT4G31800
AT4G31985	AT5G56950
AT4G32190	AT4G32570
AT4G32190	AT5G06960
AT4G32190	AT5G09450
AT4G32190	AT5G65495
AT4G32440	AT4G32570
AT4G32570	AT4G36690
AT4G32570	AT5G14070
AT4G32570	AT5G48385
AT4G32570	AT5G59210
AT4G32880	AT5G41070
AT4G33040	AT5G06950
AT4G33690	AT4G33690
AT4G33690	AT5G12230
AT4G33690	AT5G61010
AT4G35110	AT5G65400
AT4G35580	AT4G39900
AT4G35580	AT5G04160
AT4G35580	AT5G17170
AT4G35580	AT5G20130
AT4G35580	AT5G43670
AT4G35580	AT5G63850
AT4G35580	AT5G67210
AT4G35780	AT5G64550
AT4G36290	AT5G59210
AT4G36540	AT5G59210
AT4G36690	AT5G08330
AT4G36690	AT5G51910
AT4G37560	AT4G37560
AT4G38770	AT5G28900
AT4G39900	AT5G22290
AT5G01075	AT5G22290
AT5G01410	AT5G01410
AT5G02040	AT5G07730
AT5G02040	AT5G22290
AT5G02040	AT5G41600
AT5G02870	AT5G58720
AT5G03180	AT5G22290
AT5G04280	AT5G53060
AT5G04600	AT5G58720
AT5G05760	AT5G66480
AT5G06710	AT5G47370
AT5G06770	AT5G53060
AT5G06780	AT5G06950
AT5G06950	AT5G14070
AT5G06960	AT5G06960
AT5G06960	AT5G14070
AT5G06960	AT5G45110
AT5G07730	AT5G41600
AT5G07730	AT5G51010
AT5G08330	AT5G08330
AT5G08330	AT5G51910
AT5G09800	AT5G57210
AT5G10350	AT5G51120
AT5G10360	AT5G56950
AT5G11090	AT5G24660
AT5G11090	AT5G53060
AT5G11270	AT5G15800
AT5G11270	AT5G63790
AT5G11550	AT5G13810
AT5G13080	AT5G20920
AT5G13180	AT5G63790
AT5G15080	AT5G61010
AT5G15650	AT5G16510
AT5G16320	AT5G51910
AT5G16560	AT5G24660
AT5G16560	AT5G61010
AT5G17170	AT5G22290
AT5G17790	AT5G24660
AT5G18260	AT5G61010
AT5G19080	AT5G48385
AT5G19960	AT5G19990
AT5G19960	AT5G56220
AT5G20050	AT5G22290
AT5G22290	AT5G22340
AT5G22290	AT5G40260
AT5G22290	AT5G40890
AT5G22290	AT5G41800
AT5G22290	AT5G42240
AT5G22290	AT5G45130
AT5G22290	AT5G45420
AT5G22290	AT5G53030
AT5G22290	AT5G56540
AT5G22290	AT5G63780
AT5G22290	AT5G63850
AT5G22355	AT5G22355
AT5G22355	AT5G22890
AT5G22355	AT5G63130
AT5G22630	AT5G22630
AT5G22890	AT5G58720
AT5G24660	AT5G38420
AT5G24760	AT5G24760
AT5G27030	AT5G63350
AT5G32440	AT5G38420
AT5G37780	AT5G62070
AT5G39760	AT5G65410
AT5G40190	AT5G40190
AT5G40190	AT5G58620
AT5G40260	AT5G41600
AT5G41370	AT5G61010
AT5G41600	AT5G41600
AT5G41600	AT5G45130
AT5G42190	AT5G43190
AT5G42190	AT5G46170
AT5G42190	AT5G57360
AT5G42190	AT5G65495
AT5G42190	AT5G67250
AT5G46190	AT5G54580
AT5G47100	AT5G61530
AT5G47370	AT5G51910
AT5G47810	AT5G47810
AT5G50840	AT5G67580
AT5G51910	AT5G51910
AT5G51910	AT5G62430
AT5G51910	AT5G63610
AT5G53060	AT5G54580
AT5G54810	AT5G54810
AT5G55990	AT5G57630
AT5G63130	AT5G64430
AT5G66480	AT5G67210
