# Supplementary material for: Interactome-Wide Prediction of Protein-Protein Binding Sites Reveals Effects of Protein Sequence Variation in Arabidopsis thaliana
Source: PLoS One. 2012 Oct 15;7(10):e47022. doi: 10.1371/journal.pone.0047022 (PMC3471968; doi:10.1371/journal.pone.0047022)
Supplement: Table S5 — Functional divergence classification and sequence similarity analysis of paralogous pairs with predicted motifs. (XLSX) [file pone.0047022.s009.xlsx]

## Sheet: Paralogous_AveragedIdentity
Paraloug A	Paraloug B	Divergence group	Seq. Identity	Avg. Motif Identity	Name A	Name B	Columns A and B describe the paralogous pair.
AT2G30950	AT5G42270	high	55.4424	75	FTSH2	FTSH5	Column C describes the functional divergence groups, obtained from PLoS Genet. 2009 Dec;5(12):e1000781. Epub 2009 Dec 24.
AT2G30950	AT5G53170	high	42.8306	62.5	FTSH2	FTSH11	Column D describes the sequence identity calculated from the pairwise alignment.
AT1G15750	AT3G16830	high	73.2353	89.4231	TPL	TPR2	Column E describes the average identity calculated from the pairwise alignment, only in the predicted motif region.
AT1G04550	AT3G23050	high	35	61.7188	IAA12	IAA7	Columns F and G contain the protein names.
AT1G04240	AT1G04550	high	35.8566	66.0714	IAA3	IAA12	In this table, for protein pairs with multiple motifs, the identity is averaged over all of those.
AT1G04550	AT4G14560	high	32.6446	43.75	IAA12	IAA1
AT1G65480	AT5G03840	high	55.2486	69.6429	FT	TFL1
AT1G69120	AT5G65050	high	29.0698	50	AP1	MAF2
AT1G69120	AT5G10140	high	29.845	43.75	AP1	FLC
AT2G46970	AT5G67110	high	17.0163	29.1667	PIL1	ALC
AT5G61270	AT5G67110	high	17.9688	25	PIF7	ALC
AT1G04250	AT3G23050	low	63.6	90	IAA17	IAA7
AT1G04250	AT4G14560	low	43.7768	60.4167	IAA17	IAA1
AT1G04240	AT3G23050	low	42.5703	79.3478	IAA3	IAA7
AT3G23050	AT4G14560	low	39.3574	78.3333	IAA7	IAA1
AT1G04240	AT4G14560	low	60.1036	78.125	IAA3	IAA1
AT2G38230	AT5G01410	low	89.0675	100	PDX1.1	PDX1.3
AT1G22920	AT1G71230	low	85.5153	97.541	CSN5A	CSN5B
AT2G19490	AT3G10140	low	40	100	T7B9.20	T22K18.3
AT1G23420	AT2G45190	low	36.0784	72.9167	F26F24.29	F4L23.30
AT1G65480	AT4G20370	low	81.8182	100	FT	TSF
AT1G68050	AT5G57360	low	61.3208	82.8947	FKF1	FKL2
AT4G00730	AT4G04890	low	48.7365	78.125	AHDP	PDF2
AT1G24260	AT1G69120	low	40.1408	62.5	SEP3	AP1
AT1G69120	AT5G60910	low	51.6605	62.5	AP1	FUL
AT4G36930	AT5G67110	low	30.343	37.5	SPT	ALC
AT3G02000	AT5G14070	no	61.6312	98.0769	ROXY1	ROXY2
AT3G02230	AT5G15650	no	83.9058	100	RGP1	RGP2
AT3G07780	AT5G48160	no	76.2393	93.7	OBE1	OBE2
AT2G36890	AT3G49690	no	36.6667	85.5769	RAX2	RAX3
AT1G27390	AT3G27080	no	46.4789	50	TOM20-2	TOM20-3
AT1G03130	AT4G02770	no	73.3014	100	PSAD-2	PSAD-1

## Sheet: Paralogous_Identity
Pralogous A	Motif Sequence	Pralogous B	Motif Sequence	Sequence identity (%)	Motif identity (%)	Functional Divergency	Columns A and C describe the paralogous pair.
AT2G30950	KAKENAPC	AT5G42270	KAKSKAPC	55.4424	75	high	Columns B and D describe the motifs of paralog A and B, respectively.
AT2G30950	KAKENAPC	AT5G53170	AAKKKAPC	42.8306	62.5	high	Column E describes the sequence identity calculated from the pairwise alignment.
AT1G15750	ANPLFRDK	AT3G16830	ANPLFREK	73.2353	87.5	high	Column F describes the identity calculated from the pairwise alignment, only in the predicted motif region.
AT1G15750	AVKRTYQG	AT3G16830	ALKRTYLG	73.2353	75	high	Column Gdescribes the functional divergence groups, obtained from PLoS Genet. 2009 Dec;5(12):e1000781. Epub 2009 Dec 24.
AT1G15750	AWLYDNMG	AT3G16830	AWLYDNVG	73.2353	87.5	high	In this table, for protein pairs with multiple motifs, the identity is shown separately for each of those.
AT1G15750	CGTSKDGE	AT3G16830	CGTSKEGD	73.2353	75	high
AT1G15750	DAPGRWCT	AT3G16830	DAPGQWCT	73.2353	87.5	high
AT1G15750	DEVEKYLS	AT3G16830	DEVEKYLS	73.2353	100	high
AT1G15750	DHSCGPPN	AT3G16830	DHSCSPSN	73.2353	75	high
AT1G15750	DILVKDLK	AT3G16830	EILAKDLK	73.2353	75	high
AT1G15750	DNMGSRVD	AT3G16830	DNVGSRVD	73.2353	87.5	high
AT1G15750	DRPKAVDI	AT3G16830	DRAKAVEI	73.2353	75	high
AT1G15750	EALDKHDR	AT3G16830	EALDRNDR	73.2353	75	high
AT1G15750	EANPLFRD	AT3G16830	EANPLFRE	73.2353	87.5	high
AT1G15750	EGAVKRTY	AT3G16830	EGALKRTY	73.2353	87.5	high
AT1G15750	EGHEAPVY	AT3G16830	EGHEAPVY	73.2353	100	high
AT1G15750	EKFKETVH	AT3G16830	EKFKESVH	73.2353	87.5	high
AT1G15750	ELKKLIEA	AT3G16830	ELKKLIEA	73.2353	100	high
AT1G15750	ENEQLSKY	AT3G16830	ENEQLSKY	73.2353	100	high
AT1G15750	ENFRENEQ	AT3G16830	ENFRENEQ	73.2353	100	high
AT1G15750	EQLSKYGD	AT3G16830	EQLSKYGD	73.2353	100	high
AT1G15750	ESEGAVKR	AT3G16830	ESEGALKR	73.2353	87.5	high
AT1G15750	EVKSKLKG	AT3G16830	EVKTKLKG	73.2353	87.5	high
AT1G15750	FKETVHKL	AT3G16830	FKESVHKL	73.2353	87.5	high
AT1G15750	FLDEEKFK	AT3G16830	FLDEEKFK	73.2353	100	high
AT1G15750	FMPPPPAA	AT3G16830	FMPPPPAS	73.2353	87.5	high
AT1G15750	FNEELFKE	AT3G16830	FNEELYKE	73.2353	87.5	high
AT1G15750	FRENEQLS	AT3G16830	FRENEQLS	73.2353	100	high
AT1G15750	FVDHSCGP	AT3G16830	FLDHSCSP	73.2353	75	high
AT1G15750	GAVKRTYQ	AT3G16830	GALKRTYL	73.2353	75	high
AT1G15750	GFTKVDDN	AT3G16830	GFTKVDDN	73.2353	100	high
AT1G15750	GHEAPVYS	AT3G16830	GHEAPVYS	73.2353	100	high
AT1G15750	GSRVDYDA	AT3G16830	GSRVDYDA	73.2353	100	high
AT1G15750	GTSKDGES	AT3G16830	GTSKEGDS	73.2353	75	high
AT1G15750	HTFEGHEA	AT3G16830	FTFEGHEA	73.2353	87.5	high
AT1G15750	KLIEANPL	AT3G16830	KLIEANPL	73.2353	100	high
AT1G15750	LRTLINQS	AT3G16830	LRTLINQS	73.2353	100	high
AT1G15750	MSSLSREL	AT3G16830	MSSLSREL	73.2353	100	high
AT1G15750	RENEQLSK	AT3G16830	RENEQLSK	73.2353	100	high
AT1G15750	RVDEVKSK	AT3G16830	RVDEVKTK	73.2353	87.5	high
AT1G15750	TVHKLEQE	AT3G16830	SVHKLEQE	73.2353	87.5	high
AT1G04550	RSSQVVGW	AT3G23050	AKAQVVGW	35	62.5	high
AT1G04550	SQVVGWPP	AT3G23050	AQVVGWPP	35	87.5	high
AT1G04550	DMRAHSSY	AT3G23050	DLKMYKSY	35	37.5	high
AT1G04550	EDKEGDWM	AT3G23050	EDKDGDWM	35	87.5	high
AT1G04550	KVDMRAHS	AT3G23050	KVDLKMYK	35	37.5	high
AT1G04550	LDGSSDFV	AT3G23050	LLNSSEYV	35	50	high
AT1G04550	MGTSEASG	AT3G23050	MKGSEAVG	35	62.5	high
AT1G04550	PRSSQVVG	AT3G23050	PAKAQVVG	35	62.5	high
AT1G04550	PPRSSQVV	AT3G23050	PPAKAQVV	35	62.5	high
AT1G04550	PIGLHRMN	AT3G23050	PVRNYRKN	35	37.5	high
AT1G04550	RIMGTSEA	AT3G23050	RIMKGSEA	35	75	high
AT1G04550	SGLAPRRQ	AT3G23050	VGLAPRAM	35	62.5	high
AT1G04550	VGWPPIGL	AT3G23050	VGWPPVRN	35	62.5	high
AT1G04550	VVGWPPIG	AT3G23050	VVGWPPVR	35	75	high
AT1G04550	YEDKEGDW	AT3G23050	YEDKDGDW	35	87.5	high
AT1G04550	HSSYENLA	AT3G23050	YKSYQDLS	35	37.5	high
AT1G04240	IMKGSEAK	AT1G04550	IMGTSEAS	35.8566	62.5	high
AT1G04240	KAQIVGWP	AT1G04550	SSQVVGWP	35.8566	62.5	high
AT1G04240	KRLRIMKG	AT1G04550	KRLRIMGT	35.8566	75	high
AT1G04240	PPRKAQIV	AT1G04550	PPRSSQVV	35.8566	62.5	high
AT1G04240	RIMKGSEA	AT1G04550	RIMGTSEA	35.8566	75	high
AT1G04240	RKAQIVGW	AT1G04550	RSSQVVGW	35.8566	62.5	high
AT1G04240	SEAKGLGC	AT1G04550	SEASGLAP	35.8566	62.5	high
AT1G04550	RSSQVVGW	AT4G14560	AKTQIVGW	32.6446	50	high
AT1G04550	NLAQTLEE	AT4G14560	ELLKALEN	32.6446	37.5	high
AT1G04550	ENLAQTLE	AT4G14560	PELLKALE	32.6446	37.5	high
AT1G04550	PPRSSQVV	AT4G14560	PPAKTQIV	32.6446	50	high
AT1G65480	AEIYNLGL	AT5G03840	AVEYDLGL	55.2486	62.5	high
AT1G65480	DPDVPSPS	AT5G03840	DPDVPGPS	55.2486	87.5	high
AT1G65480	DVPSPSNP	AT5G03840	DVPGPSDP	55.2486	75	high
AT1G65480	EIYNLGLP	AT5G03840	VEYDLGLP	55.2486	62.5	high
AT1G65480	FAEIYNLG	AT5G03840	FAVEYDLG	55.2486	62.5	high
AT1G65480	PDVPSPSN	AT5G03840	PDVPGPSD	55.2486	75	high
AT1G65480	VCYENPSP	AT5G03840	VSYELPRP	55.2486	62.5	high
AT1G69120	IQEQNSML	AT5G65050	LREENQTL	29.0698	37.5	high
AT1G69120	QLDTALKH	AT5G65050	QLETALSV	29.0698	62.5	high
AT1G69120	IQEQNSML	AT5G10140	LKEENQVL	29.845	37.5	high
AT1G69120	QLDTALKH	AT5G10140	HLETALSV	29.845	50	high
AT2G46970	APPDEQSA	AT5G67110	AETFFPSV	17.0163	25	high
AT2G46970	KNVEVTTA	AT5G67110	KSTNVSSA	17.0163	37.5	high
AT2G46970	TKRKRSTE	AT5G67110	LKRNIDAQ	17.0163	25	high
AT5G61270	GRRGRAAA	AT5G67110	LKRNIDAQ	17.9688	25	high
AT1G04250	AKAQVVGW	AT3G23050	AKAQVVGW	63.6	100	low
AT1G04250	AQVVGWPP	AT3G23050	AQVVGWPP	63.6	100	low
AT1G04250	DLRMYKSY	AT3G23050	DLKMYKSY	63.6	87.5	low
AT1G04250	EDKDGDWM	AT3G23050	EDKDGDWM	63.6	100	low
AT1G04250	KIDLRMYK	AT3G23050	KVDLKMYK	63.6	75	low
AT1G04250	MKGSDAIG	AT3G23050	MKGSEAVG	63.6	75	low
AT1G04250	PAKAQVVG	AT3G23050	PAKAQVVG	63.6	100	low
AT1G04250	PPAKAQVV	AT3G23050	PPAKAQVV	63.6	100	low
AT1G04250	PVRSYRKN	AT3G23050	PVRNYRKN	63.6	87.5	low
AT1G04250	RLMKGSDA	AT3G23050	RIMKGSEA	63.6	75	low
AT1G04250	IGLAPRAM	AT3G23050	VGLAPRAM	63.6	87.5	low
AT1G04250	VGWPPVRS	AT3G23050	VGWPPVRN	63.6	87.5	low
AT1G04250	VVGWPPVR	AT3G23050	VVGWPPVR	63.6	100	low
AT1G04250	YEDKDGDW	AT3G23050	YEDKDGDW	63.6	100	low
AT1G04250	YKSYDELS	AT3G23050	YKSYQDLS	63.6	75	low
AT1G04250	AKAQVVGW	AT4G14560	AKTQIVGW	43.7768	75	low
AT1G04250	ELSNALSN	AT4G14560	ELLKALEN	43.7768	62.5	low
AT1G04250	VELNLRET	AT4G14560	NGLNLKDT	43.7768	50	low
AT1G04250	SYDELSNA	AT4G14560	NYPELLKA	43.7768	50	low
AT1G04250	DELSNALS	AT4G14560	PELLKALE	43.7768	50	low
AT1G04250	PPAKAQVV	AT4G14560	PPAKTQIV	43.7768	75	low
AT1G04240	IDLSCYKG	AT3G23050	VDLKMYKS	42.5703	50	low
AT1G04240	IMKGSEAK	AT3G23050	IMKGSEAV	42.5703	87.5	low
AT1G04240	KAQIVGWP	AT3G23050	KAQVVGWP	42.5703	87.5	low
AT1G04240	KRLRIMKG	AT3G23050	KRLRIMKG	42.5703	100	low
AT1G04240	PPRKAQIV	AT3G23050	PPAKAQVV	42.5703	75	low
AT1G04240	RIMKGSEA	AT3G23050	RIMKGSEA	42.5703	100	low
AT1G04240	RKAQIVGW	AT3G23050	AKAQVVGW	42.5703	75	low
AT1G04240	SEAKGLGC	AT3G23050	SEAVGLAP	42.5703	62.5	low
AT1G04240	YKGYSELL	AT3G23050	YKSYQDLS	42.5703	50	low
AT1G04240	RKAQIVGW	AT3G23050	AKAQVVGW	42.5703	75	low
AT1G04240	AQIVGWPP	AT3G23050	AQVVGWPP	42.5703	87.5	low
AT1G04240	DLSCYKGY	AT3G23050	DLKMYKSY	42.5703	62.5	low
AT1G04240	EDKDGDWM	AT3G23050	EDKDGDWM	42.5703	100	low
AT1G04240	KIDLSCYK	AT3G23050	KVDLKMYK	42.5703	62.5	low
AT1G04240	MKGSEAKG	AT3G23050	MKGSEAVG	42.5703	87.5	low
AT1G04240	PRKAQIVG	AT3G23050	PAKAQVVG	42.5703	75	low
AT1G04240	PPRKAQIV	AT3G23050	PPAKAQVV	42.5703	75	low
AT1G04240	PVRSYRKN	AT3G23050	PVRNYRKN	42.5703	87.5	low
AT1G04240	RIMKGSEA	AT3G23050	RIMKGSEA	42.5703	100	low
AT1G04240	VGWPPVRS	AT3G23050	VGWPPVRN	42.5703	87.5	low
AT1G04240	IVGWPPVR	AT3G23050	VVGWPPVR	42.5703	87.5	low
AT1G04240	YEDKDGDW	AT3G23050	YEDKDGDW	42.5703	100	low
AT1G04240	YKGYSELL	AT3G23050	YKSYQDLS	42.5703	50	low
AT3G23050	AKAQVVGW	AT4G14560	AKTQIVGW	39.3574	75	low
AT3G23050	AQVVGWPP	AT4G14560	TQIVGWPP	39.3574	75	low
AT3G23050	DLKMYKSY	AT4G14560	DLKMYKNY	39.3574	87.5	low
AT3G23050	EDKDGDWM	AT4G14560	EDKDGDWM	39.3574	100	low
AT3G23050	KVDLKMYK	AT4G14560	KIDLKMYK	39.3574	87.5	low
AT3G23050	PAKAQVVG	AT4G14560	PAKTQIVG	39.3574	75	low
AT3G23050	PPAKAQVV	AT4G14560	PPAKTQIV	39.3574	75	low
AT3G23050	PVRNYRKN	AT4G14560	PVRSNRKN	39.3574	75	low
AT3G23050	VGWPPVRN	AT4G14560	VGWPPVRS	39.3574	87.5	low
AT3G23050	VVGWPPVR	AT4G14560	IVGWPPVR	39.3574	87.5	low
AT3G23050	YEDKDGDW	AT4G14560	YEDKDGDW	39.3574	100	low
AT3G23050	YKSYQDLS	AT4G14560	YKNYPELL	39.3574	50	low
AT3G23050	AKAQVVGW	AT4G14560	AKTQIVGW	39.3574	75	low
AT3G23050	QLMNLKAT	AT4G14560	NGLNLKDT	39.3574	50	low
AT3G23050	PPAKAQVV	AT4G14560	PPAKTQIV	39.3574	75	low
AT1G04240	IDLSCYKG	AT4G14560	IDLKMYKN	60.1036	62.5	low
AT1G04240	KAQIVGWP	AT4G14560	KTQIVGWP	60.1036	87.5	low
AT1G04240	KRLRIMKG	AT4G14560	QKLRIMKG	60.1036	75	low
AT1G04240	PPRKAQIV	AT4G14560	PPAKTQIV	60.1036	75	low
AT1G04240	RKAQIVGW	AT4G14560	AKTQIVGW	60.1036	75	low
AT1G04240	ELLKALEV	AT4G14560	ELLKALEN	60.1036	87.5	low
AT1G04240	GYKGSDFV	AT4G14560	GYKGSGFV	60.1036	87.5	low
AT1G04240	GYSELLKA	AT4G14560	NYPELLKA	60.1036	75	low
AT1G04240	SELLKALE	AT4G14560	PELLKALE	60.1036	87.5	low
AT1G04240	PPRKAQIV	AT4G14560	PPAKTQIV	60.1036	75	low
AT1G04240	RDGYKGSD	AT4G14560	REGYKGSG	60.1036	75	low
AT1G04240	VGEYFERD	AT4G14560	VGEYSERE	60.1036	75	low
AT2G38230	ALERVPAD	AT5G01410	ALERVPAD	89.0675	100	low
AT2G38230	RTKGEAGT	AT5G01410	RTKGEAGT	89.0675	100	low
AT1G22920	ARSGGTIE	AT1G71230	ARSGGTIE	85.5153	100	low
AT1G22920	DITYFKSS	AT1G71230	DVTYFKSS	85.5153	87.5	low
AT1G22920	DLLWNKYW	AT1G71230	DLLWNKYW	85.5153	100	low
AT1G22920	DPNYFKRV	AT1G71230	DPHYFKRV	85.5153	87.5	low
AT1G22920	DPTRTVSA	AT1G71230	DPTRTVSA	85.5153	100	low
AT1G22920	EDFGVHCK	AT1G71230	EDFGVHCK	85.5153	100	low
AT1G22920	EGTETRVN	AT1G71230	EGTETRVN	85.5153	100	low
AT1G22920	ETRVNAQS	AT1G71230	ETRVNAQD	85.5153	87.5	low
AT1G22920	EYQTIPLN	AT1G71230	EYQTIPLN	85.5153	100	low
AT1G22920	FALPVEGT	AT1G71230	FALPVEGT	85.5153	100	low
AT1G22920	FGVHCKQY	AT1G71230	FGVHCKQY	85.5153	100	low
AT1G22920	GTETRVNA	AT1G71230	GTETRVNA	85.5153	100	low
AT1G22920	GVHCKQYY	AT1G71230	GVHCKQYY	85.5153	100	low
AT1G22920	HARSGGTI	AT1G71230	HARSGGTI	85.5153	100	low
AT1G22920	IEDFGVHC	AT1G71230	IEDFGVHC	85.5153	100	low
AT1G22920	IPLNKIED	AT1G71230	IPLNKIED	85.5153	100	low
AT1G22920	ITYFKSSL	AT1G71230	VTYFKSSL	85.5153	87.5	low
AT1G22920	KYWVNTLS	AT1G71230	KYWVNTLS	85.5153	100	low
AT1G22920	LDLLWNKY	AT1G71230	LDLLWNKY	85.5153	100	low
AT1G22920	LLWNKYWV	AT1G71230	LLWNKYWV	85.5153	100	low
AT1G22920	LNKIEDFG	AT1G71230	LNKIEDFG	85.5153	100	low
AT1G22920	LNQQYQEP	AT1G71230	LNQQHQEP	85.5153	87.5	low
AT1G22920	LPVEGTET	AT1G71230	LPVEGTET	85.5153	100	low
AT1G22920	LWNKYWVN	AT1G71230	LWNKYWVN	85.5153	100	low
AT1G22920	NKIEDFGV	AT1G71230	NKIEDFGV	85.5153	100	low
AT1G22920	NKYWVNTL	AT1G71230	NKYWVNTL	85.5153	100	low
AT1G22920	PLNKIEDF	AT1G71230	PLNKIEDF	85.5153	100	low
AT1G22920	PTRTVSAG	AT1G71230	PTRTVSAG	85.5153	100	low
AT1G22920	QISDLAEK	AT1G71230	QISDLAEK	85.5153	100	low
AT1G22920	RSGGTIEI	AT1G71230	RSGGTIEI	85.5153	100	low
AT1G22920	RVNAQSDA	AT1G71230	RVNAQDDA	85.5153	87.5	low
AT1G22920	SAGKVEIG	AT1G71230	SAGKVEIG	85.5153	100	low
AT1G22920	SEYQTIPL	AT1G71230	SEYQTIPL	85.5153	100	low
AT1G22920	VHARSGGT	AT1G71230	VHARSGGT	85.5153	100	low
AT1G22920	AQSDAYEY	AT1G71230	AQDDAYEY	85.5153	87.5	low
AT1G22920	DLLWNKYW	AT1G71230	DLLWNKYW	85.5153	100	low
AT1G22920	DPTRTVSA	AT1G71230	DPTRTVSA	85.5153	100	low
AT1G22920	ETRVNAQS	AT1G71230	ETRVNAQD	85.5153	87.5	low
AT1G22920	EYQTIPLN	AT1G71230	EYQTIPLN	85.5153	100	low
AT1G22920	FGVHCKQY	AT1G71230	FGVHCKQY	85.5153	100	low
AT1G22920	GTETRVNA	AT1G71230	GTETRVNA	85.5153	100	low
AT1G22920	HARSGGTI	AT1G71230	HARSGGTI	85.5153	100	low
AT1G22920	IEDFGVHC	AT1G71230	IEDFGVHC	85.5153	100	low
AT1G22920	KYWVNTLS	AT1G71230	KYWVNTLS	85.5153	100	low
AT1G22920	LDLLWNKY	AT1G71230	LDLLWNKY	85.5153	100	low
AT1G22920	LLWNKYWV	AT1G71230	LLWNKYWV	85.5153	100	low
AT1G22920	LNQQYQEP	AT1G71230	LNQQHQEP	85.5153	87.5	low
AT1G22920	LPVEGTET	AT1G71230	LPVEGTET	85.5153	100	low
AT1G22920	LWNKYWVN	AT1G71230	LWNKYWVN	85.5153	100	low
AT1G22920	NKIEDFGV	AT1G71230	NKIEDFGV	85.5153	100	low
AT1G22920	NKYWVNTL	AT1G71230	NKYWVNTL	85.5153	100	low
AT1G22920	PLNKIEDF	AT1G71230	PLNKIEDF	85.5153	100	low
AT1G22920	PTRTVSAG	AT1G71230	PTRTVSAG	85.5153	100	low
AT1G22920	PVEGTETR	AT1G71230	PVEGTETR	85.5153	100	low
AT1G22920	QSDAYEYM	AT1G71230	QDDAYEYM	85.5153	87.5	low
AT1G22920	QISDLAEK	AT1G71230	QISDLAEK	85.5153	100	low
AT1G22920	RTVSAGKV	AT1G71230	RTVSAGKV	85.5153	100	low
AT1G22920	RVNAQSDA	AT1G71230	RVNAQDDA	85.5153	87.5	low
AT1G22920	SEYQTIPL	AT1G71230	SEYQTIPL	85.5153	100	low
AT1G22920	STQMLNQQ	AT1G71230	STQRLNQQ	85.5153	87.5	low
AT1G22920	TIPLNKIE	AT1G71230	TIPLNKIE	85.5153	100	low
AT2G19490	EASGKTTL	AT3G10140	EASGKTTL	40	100	low
AT1G23420	EEIRRLKA	AT2G45190	EEIQRIKA	36.0784	75	low
AT1G23420	KAQNPSMA	AT2G45190	KAGNPDIS	36.0784	50	low
AT1G23420	KNWAHFPP	AT2G45190	KNWAHFPH	36.0784	87.5	low
AT1G23420	KRQRAPSA	AT2G45190	KRQRVPSA	36.0784	87.5	low
AT1G23420	NKPPEKRQ	AT2G45190	NRPPEKRQ	36.0784	87.5	low
AT1G23420	RQRAPSAY	AT2G45190	RQRVPSAY	36.0784	87.5	low
AT1G23420	RRLKAQNP	AT2G45190	QRIKAGNP	36.0784	62.5	low
AT1G23420	SMAHKEAF	AT2G45190	DISHREAF	36.0784	50	low
AT1G23420	YNCFIKEE	AT2G45190	YNRFIKEE	36.0784	87.5	low
AT1G23420	EIRRLKAQ	AT2G45190	EIQRIKAG	36.0784	62.5	low
AT1G23420	LKAQNPSM	AT2G45190	IKAGNPDI	36.0784	50	low
AT1G23420	VNKPPEKR	AT2G45190	VNRPPEKR	36.0784	87.5	low
AT1G65480	AEIYNLGL	AT4G20370	AEIYNLGL	81.8182	100	low
AT1G65480	DPDVPSPS	AT4G20370	DPDVPSPS	81.8182	100	low
AT1G65480	DVPSPSNP	AT4G20370	DVPSPSNP	81.8182	100	low
AT1G65480	EIYNLGLP	AT4G20370	EIYNLGLP	81.8182	100	low
AT1G65480	FAEIYNLG	AT4G20370	FAEIYNLG	81.8182	100	low
AT1G65480	PDVPSPSN	AT4G20370	PDVPSPSN	81.8182	100	low
AT1G68050	EKPSWRIL	AT5G57360	DKPTWRIL	61.3208	75	low
AT1G68050	AQRRHPLV	AT5G57360	AKRRHPLV	61.3208	87.5	low
AT1G68050	CGRQGLLN	AT5G57360	CGQQGLLN	61.3208	87.5	low
AT1G68050	EKPSWRIL	AT5G57360	DKPTWRIL	61.3208	75	low
AT1G68050	DKPTWKEI	AT5G57360	EKPVWREI	61.3208	62.5	low
AT1G68050	ELLNFRKD	AT5G57360	ELLNFRKD	61.3208	100	low
AT1G68050	FGGCGRQG	AT5G57360	FGGCGQQG	61.3208	87.5	low
AT1G68050	GIEFQGEL	AT5G57360	GIEFQGEL	61.3208	100	low
AT1G68050	NILSRLTP	AT5G57360	KILSRLTP	61.3208	87.5	low
AT1G68050	GTPPLPRS	AT5G57360	LAPPLPRS	61.3208	75	low
AT1G68050	LLNFRKDG	AT5G57360	LLNFRKDG	61.3208	100	low
AT1G68050	LQYRDPRA	AT5G57360	LQCRGPFA	61.3208	62.5	low
AT1G68050	LSRLTPRD	AT5G57360	LSRLTPRD	61.3208	100	low
AT1G68050	LTPRDVAS	AT5G57360	LTPRDVAS	61.3208	100	low
AT1G68050	RDPRAQRR	AT5G57360	RGPFAKRR	61.3208	62.5	low
AT1G68050	MVCQNAWG	AT5G57360	RVCQNAWG	61.3208	87.5	low
AT1G68050	SSPPGRWG	AT5G57360	SPPPGRWG	61.3208	87.5	low
AT1G68050	TSSPPGRW	AT5G57360	SSPPPGRW	61.3208	75	low
AT1G68050	TVGGIVQP	AT5G57360	SVGGSVEP	61.3208	62.5	low
AT4G00730	ELESMFKE	AT4G04890	ELESFFKE	48.7365	87.5	low
AT4G00730	FQNRRTQM	AT4G04890	FQNKRTQM	48.7365	87.5	low
AT4G00730	NARLKDEL	AT4G04890	NARLREEI	48.7365	62.5	low
AT4G00730	RHTPQQIQ	AT4G04890	RHTQRQIQ	48.7365	75	low
AT1G24260	QLDSSLKQ	AT1G69120	QLDTALKH	40.1408	62.5	low
AT1G69120	QLDTALKH	AT5G60910	QLDAAIKS	51.6605	62.5	low
AT4G36930	SKRCRAAE	AT5G67110	LKRNIDAQ	30.343	37.5	low
AT3G02000	ASESAVVI	AT5G14070	AAENAVVI	61.6312	85	no
AT3G02000	ALIRLLGC	AT5G14070	ALLRLLGC	61.6312	97.5	no
AT3G02000	ELDLHPYG	AT5G14070	ELDLLPYG	61.6312	97.5	no
AT3G02000	GMGVSPAV	AT5G14070	GMGVSPAV	61.6312	100	no
AT3G02000	GSLVPLLK	AT5G14070	GSLVPLLK	61.6312	100	no
AT3G02000	LFRGMGVS	AT5G14070	LFRGMGVS	61.6312	100	no
AT3G02000	LIRLLGCS	AT5G14070	LLRLLGCS	61.6312	97.5	no
AT3G02000	LVPLLKDA	AT5G14070	LVPLLKDA	61.6312	100	no
AT3G02000	MGVSPAVH	AT5G14070	MGVSPAVH	61.6312	100	no
AT3G02000	NGSLVPLL	AT5G14070	NGSLVPLL	61.6312	100	no
AT3G02000	GLFRGMGV	AT5G14070	RLFRGMGV	61.6312	97.5	no
AT3G02000	SHINGSLV	AT5G14070	SHINGSLV	61.6312	100	no
AT3G02000	SLVPLLKD	AT5G14070	SLVPLLKD	61.6312	100	no
AT3G02230	ASNPFVNL	AT5G15650	ASNPFVNL	83.9058	100	no
AT3G02230	ELYNRNDI	AT5G15650	ELYNRNDI	83.9058	100	no
AT3G07780	AEMFQLKA	AT5G48160	ADMFQLKA	76.2393	97.5	no
AT3G07780	AESASSQE	AT5G48160	AESASSQE	76.2393	100	no
AT3G07780	AEVVKETL	AT5G48160	AEVVQETL	76.2393	97.5	no
AT3G07780	AILEGNGA	AT5G48160	SILEGNVA	76.2393	85	no
AT3G07780	AIRDGEIS	AT5G48160	AIRDGQIT	76.2393	85	no
AT3G07780	ANEAKVEA	AT5G48160	ANEAKREA	76.2393	97.5	no
AT3G07780	APNWDRES	AT5G48160	APNWDRES	76.2393	100	no
AT3G07780	APQDACNR	AT5G48160	APQDACNR	76.2393	100	no
AT3G07780	ASSQETWP	AT5G48160	ASSQETWP	76.2393	100	no
AT3G07780	CQNELPAD	AT5G48160	CQNQLPAD	76.2393	97.5	no
AT3G07780	DACNRIAE	AT5G48160	DACNRIAE	76.2393	100	no
AT3G07780	DCAIRDGE	AT5G48160	DCAIRDGQ	76.2393	97.5	no
AT3G07780	DFAVNTCR	AT5G48160	DFSVNTCR	76.2393	97.5	no
AT3G07780	DRESLMKE	AT5G48160	DRESLMKE	76.2393	100	no
AT3G07780	DVFQHCAP	AT5G48160	DVFQHCAP	76.2393	100	no
AT3G07780	EAERLERI	AT5G48160	EADRLQRI	76.2393	85	no
AT3G07780	EAKVEAER	AT5G48160	EAKREADR	76.2393	85	no
AT3G07780	EDTRGRKL	AT5G48160	EDQRGRKL	76.2393	97.5	no
AT3G07780	EELKNGLK	AT5G48160	DELKNGLK	76.2393	97.5	no
AT3G07780	EEYASNYL	AT5G48160	EEYASNYL	76.2393	100	no
AT3G07780	EIVGEEKT	AT5G48160	EIVAEEKM	76.2393	85	no
AT3G07780	EKTEEEYA	AT5G48160	DKSEEEYA	76.2393	85	no
AT3G07780	EKTRMYKK	AT5G48160	EKMRMFKK	76.2393	85	no
AT3G07780	EMFQLKAN	AT5G48160	DMFQLKAN	76.2393	97.5	no
AT3G07780	ESASSQET	AT5G48160	ESASSQET	76.2393	100	no
AT3G07780	ESPAESAS	AT5G48160	ESPAESAS	76.2393	100	no
AT3G07780	EYASNYLK	AT5G48160	EYASNYLK	76.2393	100	no
AT3G07780	FAVNTCRW	AT5G48160	FSVNTCRW	76.2393	87.5	no
AT3G07780	GRKLFWKC	AT5G48160	GRKLFWKC	76.2393	100	no
AT3G07780	GTSSGSNL	AT5G48160	GTSSGSNH	76.2393	87.5	no
AT3G07780	HCAPNWDR	AT5G48160	HCAPNWDR	76.2393	100	no
AT3G07780	HQMLPPRQ	AT5G48160	HQMLPPRQ	76.2393	100	no
AT3G07780	IACQNELP	AT5G48160	IACQNQLP	76.2393	87.5	no
AT3G07780	KANEAKVE	AT5G48160	KANEAKRE	76.2393	87.5	no
AT3G07780	KKARMGLE	AT5G48160	KKARMALE	76.2393	87.5	no
AT3G07780	KLRLSEAE	AT5G48160	KQRLSEAE	76.2393	87.5	no
AT3G07780	LEELKNGL	AT5G48160	LDELKNGL	76.2393	87.5	no
AT3G07780	LSEAEAEK	AT5G48160	LSEAEAEK	76.2393	100	no
AT3G07780	NLPHQMLP	AT5G48160	NHPHQMLP	76.2393	87.5	no
AT3G07780	QAEAEMFQ	AT5G48160	QAEADMFQ	76.2393	87.5	no
AT3G07780	QAFLHPNI	AT5G48160	QAFLHPNI	76.2393	100	no
AT3G07780	QRNPFRSN	AT5G48160	ERNPFRSN	76.2393	87.5	no
AT3G07780	RESPAESA	AT5G48160	RESPAESA	76.2393	100	no
AT3G07780	RIAEVVKE	AT5G48160	RIAEVVQE	76.2393	87.5	no
AT3G07780	RIFRGSED	AT5G48160	RIFRGSED	76.2393	100	no
AT3G07780	RMYKKARM	AT5G48160	RMFKKARM	76.2393	87.5	no
AT3G07780	SPAESASS	AT5G48160	SPAESASS	76.2393	100	no
AT3G07780	SSGSNLPH	AT5G48160	SSGSNHPH	76.2393	87.5	no
AT3G07780	SSQETWPT	AT5G48160	SSQETWPL	76.2393	87.5	no
AT3G07780	TSLSLVSS	AT5G48160	TALSLVSS	76.2393	87.5	no
AT2G36890	AKLKDYIE	AT3G49690	AKLKSYIE	36.6667	87.5	no
AT2G36890	CCDKANVK	AT3G49690	CCDKANVK	36.6667	100	no
AT2G36890	EEDAKLKD	AT3G49690	EEDAKLKS	36.6667	87.5	no
AT2G36890	IAAHLQGR	AT3G49690	IAAQLPGR	36.6667	75	no
AT2G36890	IRHGDFTE	AT3G49690	IKHGGFSE	36.6667	62.5	no
AT2G36890	IKNYWNTK	AT3G49690	IKNYWNTR	36.6667	87.5	no
AT2G36890	KQGTGGNW	AT3G49690	NSGTGGNW	36.6667	75	no
AT2G36890	NVKRGPWS	AT3G49690	NVKKGPWS	36.6667	87.5	no
AT2G36890	NYWNTKLK	AT3G49690	NYWNTRLK	36.6667	87.5	no
AT2G36890	PEEDAKLK	AT3G49690	PEEDAKLK	36.6667	100	no
AT2G36890	QGRTDNDI	AT3G49690	PGRTDNDI	36.6667	87.5	no
AT2G36890	RAPCCDKA	AT3G49690	RAPCCDKA	36.6667	100	no
AT2G36890	RPNIRHGD	AT3G49690	RPNIKHGG	36.6667	75	no
AT1G27390	SLDSSLKA	AT3G27080	SLEMTAKA	46.4789	50	no
AT1G03130	GKNVSPIE	AT4G02770	GKNVSPIE	73.3014	100	no
AT1G03130	LHPKDGVY	AT4G02770	LHPKDGVY	73.3014	100	no
AT1G03130	LKLARKEQ	AT4G02770	LKLARKEQ	73.3014	100	no
AT1G03130	LLKLARKE	AT4G02770	LLKLARKE	73.3014	100	no
AT1G03130	NMRSIGKN	AT4G02770	NMRSIGKN	73.3014	100	no
AT1G03130	QYLHPKDG	AT4G02770	QYLHPKDG	73.3014	100	no
AT1G03130	REGPNLLK	AT4G02770	REGPNLLK	73.3014	100	no
AT1G03130	RKAQVEEF	AT4G02770	RKAQVEEF	73.3014	100	no
AT1G03130	RVFPNGEV	AT4G02770	RVFPNGEV	73.3014	100	no
AT1G03130	SIGKNVSP	AT4G02770	SIGKNVSP	73.3014	100	no
AT1G03130	TPSPIFAG	AT4G02770	TPSPIFAG	73.3014	100	no
AT1G03130	VFPNGEVQ	AT4G02770	VFPNGEVQ	73.3014	100	no
AT1G03130	VYPEKANP	AT4G02770	VYPEKANP	73.3014	100	no
AT1G03130	AIMREGPN	AT4G02770	AIMREGPN	73.3014	100	no
AT1G03130	IMREGPNL	AT4G02770	IMREGPNL	73.3014	100	no
AT1G03130	KAQVEEFY	AT4G02770	KAQVEEFY	73.3014	100	no
AT1G03130	LKLARKEQ	AT4G02770	LKLARKEQ	73.3014	100	no
AT1G03130	MRSIGKNV	AT4G02770	MRSIGKNV	73.3014	100	no
AT1G03130	NMRSIGKN	AT4G02770	NMRSIGKN	73.3014	100	no
AT1G03130	PNGEVQYL	AT4G02770	PNGEVQYL	73.3014	100	no
AT1G03130	REGPNLLK	AT4G02770	REGPNLLK	73.3014	100	no
AT1G03130	RKAQVEEF	AT4G02770	RKAQVEEF	73.3014	100	no
AT1G03130	RSIGKNVS	AT4G02770	RSIGKNVS	73.3014	100	no
AT1G03130	SIGKNVSP	AT4G02770	SIGKNVSP	73.3014	100	no
AT1G03130	VYPEKANP	AT4G02770	VYPEKANP	73.3014	100	no
